# Supplementary material for: The transcriptomic responses of Atlantic salmon (Salmo salar) to high temperature stress alone, and in combination with moderate hypoxia
Source: BMC Genomics. 2021 Apr 12;22:261. doi: 10.1186/s12864-021-07464-x (PMC8042886; doi:10.1186/s12864-021-07464-x)
Supplement: Supplementary file 1 — Additional file 1 Results of Significance Analysis of Microarrays (SAM, FDR < 5%). Listed are the fold change (FC) values for significantly differentially expressed probes (DEPs) that were identified in the liver of Atlantic salmon exposed to (A) high temperature and normoxia (WN: 20 °C, 100% air sat.) or (B) high temperature and hypoxia (WH: 20 °C, ~ 70% air saturation) as compared to control conditions (CT: 12 °C, 100% air sat.) (n = 6, N = 18 total). [file 12864_2021_7464_MOESM1_ESM.xlsx]

## Sheet: DEP_list_WN_fish
Additional file 1A: Results of Significance Analysis of Microarrays (SAM, FDR < 5%).
Significantly differentially expressed probes (DEPs) that were identified in the liver of Atlantic salmon exposed to high temperature and normoxia (WN: 20°C, 100% air sat.) compared to control conditions (CT: 12°C, 100% air sat.).
					SwissProt_BlastX6				NCBI NR_BlastN7
Probe Number	Comparison1	Probe ID2	Fold Change3	Direction4	Gene symbol_v15	BLASTX_GENE	BLASTX_ALIAS	Gene_description_based on_Blastx	blastn_gene	blastn_alias	salmon_stats8	trout_stats9	Gene_description_based on_Blastn
1	WNvsCT	C206R122	12.8055	up	IGFBP2	IGFBP2B	IGFBP2A	Insulin-like growth factor-binding protein 2-B (IGF-binding protein 2-B) (IGFBP-2-B) (IGFBP-2b)	IGFBP-2B1	-	NM_001123648.1,100,100.000,60,5.18e-26	NM_001124557.1,100,98.333,60,7.21e-25=XM_021597998.1,100,98.333,60,8.25e-23	IGF binding protein 3 (igfbp-2b1)
2	WNvsCT	C239R160	11.6245	up	MPDZ	MPDZ	MUPP1	Multiple PDZ domain protein (Multi-PDZ domain protein 1)	LOC106608788	-	XM_014206937.1,100,100.000,60,2.54e-24	XM_021578398.1,100,98.333,60,8.25e-23	multiple PDZ domain protein-like (LOC106608788), transcript variant X5
3	WNvsCT	C168R126	9.1515	up	DHRS13	DHRS13	SDR7C5	Dehydrogenase/reductase SDR family member 13 (EC 1.1.-.-) (Short chain dehydrogenase/reductase family 7C member 5)	LOC106613101	DHR13	XM_014215035.1,100,98.333,60,1.18e-22	-	dehydrogenase/reductase SDR family member 13-like (LOC106613101)
4	WNvsCT	C236R132	9.06378	up	SERPINH1	SERPINH1	HSP47	Serpin H1 (47 kDa heat shock protein) (Collagen-binding protein) (Colligin)	LOC106613072	-	XM_014214963.1,100,100.000,60,2.54e-24	XM_021582898.1,100,96.667,60,3.84e-21	serpin H1-like (LOC106613072), transcript variant X2
5	WNvsCT	C265R019	8.48667	up	SERPINH1	SERPINH1	CBP1 HSP47	Serpin H1 (47 kDa heat shock protein) (Collagen-binding protein) (Colligin) (GP46)	LOC106581278	-	XM_014163240.1,100,100.000,60,2.54e-24	-	serpin H1-like (LOC106581278), transcript variant X3
6	WNvsCT	C009R155	7.90878	up	SERPINH1	SERPINH1	HSP47	Serpin H1 (47 kDa heat shock protein) (Collagen-binding protein) (Colligin)	LOC110504077	-	-	XM_021582898.1,100,98.361,61,8.25e-23	serpin H1-like (LOC110504077), transcript variant X2
7	WNvsCT	C205R085	7.72683	up	SERPINH1	SERPINH1	HSP47	Serpin H1 (47 kDa heat shock protein) (Collagen-binding protein) (Colligin)	HSP47	-	XM_014163240.1,50,100.000,30,1.21e-07	NM_001124234.1,100,100.000,60,1.55e-26	serpin H1-like (LOC106581278), transcript variant X3
8	WNvsCT	C245R152	7.11154	up	MMP13	MMP13	-	Collagenase 3 (EC 3.4.24.-) (Matrix metalloproteinase-13) (MMP-13) (Fragment)	MMP13	-	NM_001140524.1,100,100.000,60,5.18e-26	-	Collagenase 3 (mmp13)
9	WNvsCT	C220R160	6.82601	up	DHRS13	DHRS13	SDR7C5	Dehydrogenase/reductase SDR family member 13 (EC 1.1.-.-) (Short chain dehydrogenase/reductase family 7C member 5)	LOC106613101	DHR13	XM_014215035.1,100,100.000,60,2.54e-24	XM_021582861.1,100,98.333,60,8.25e-23	dehydrogenase/reductase SDR family member 13-like (LOC106613101)
10	WNvsCT	C231R087	6.66562	up	DHRS13	DHRS13	SDR7C5	Dehydrogenase/reductase SDR family member 13 (EC 1.1.-.-) (Short chain dehydrogenase/reductase family 7C member 5)	LOC106613101	DHR13	XM_014215035.1,100,100.000,60,2.54e-24	XM_021582861.1,100,98.333,60,8.25e-23	dehydrogenase/reductase SDR family member 13-like (LOC106613101)
11	WNvsCT	C044R099	6.55701	up	HCN1	HCN1	BCNG1 HAC2	Potassium/sodium hyperpolarization-activated cyclic nucleotide-gated channel 1 (Brain cyclic nucleotide-gated channel 1) (BCNG-1) (Hyperpolarization-activated cation channel 2) (HAC-2)	LOC106582072	-	XM_014164789.1,100,100.000,60,2.54e-24	-	potassium/sodium hyperpolarization-activated cyclic nucleotide-gated channel 1-like (LOC106582072), transcript variant X2
12	WNvsCT	C038R071	6.50133	up	APOD	APOD	-	Apolipoprotein D (Apo-D) (ApoD)	LOC106598598	-	XM_014189629.1,100,100.000,60,2.54e-24	XM_021589993.1,95,98.246,57,3.84e-21	apolipoprotein D-like (LOC106598598)
13	WNvsCT	C246R087	6.47627	up	FAM73A	FAM73A	MIGA1	Mitoguardin 1 (Protein FAM73A)	-	-	XM_014141336.1,100,100.000,60,2.54e-24	XM_021614150.1,100,98.333,60,8.25e-23	family with sequence similarity 73, member A (fam73a), transcript variant X3
14	WNvsCT	C071R068	6.32474	up	LOC106585653	-	-	-	LOC106585653	-	XM_014172088.1,100,100.000,60,2.54e-24	-	complement C1q-like protein 2 (LOC106585653)
15	WNvsCT	C239R156	5.89066	up	PPP1R3C	PPP1R3CB	-	Protein phosphatase 1 regulatory subunit 3C-B	LOC106578980	-	XM_014158345.1,100,100.000,60,2.54e-24	XM_021564818.1,95,98.246,57,3.84e-21	protein phosphatase 1 regulatory subunit 3C-B-like (LOC106578980), transcript variant X3
16	WNvsCT	C120R137	5.77955	up	DNAJA4	DNAJA4	-	DnaJ homolog subfamily A member 4	LOC110521136	-	-	XR_002473078.1,97,96.552,58,4.96e-20	uncharacterized LOC110521136 (LOC110521136)
17	WNvsCT	C025R135	5.51035	up	LOC106613965	-	-	-	LOC106613965	-	XM_014216833.1,100,100.000,60,2.54e-24	XM_021604216.1,95,100.000,57,8.25e-23	dimethylaniline monooxygenase [N-oxide-forming] 5-like (LOC106613965), transcript variant X3
18	WNvsCT	C106R090	5.48191	up	ASTL	HCEA	-	High choriolytic enzyme 1 (EC 3.4.24.67) (Choriolysin H 1) (HCE23) (Hatching enzyme zinc-protease subunit HCE 1)	HCE1	-	NM_001140804.1,100,100.000,60,5.18e-26	-	High choriolytic enzyme 1 (hce1)
19	WNvsCT	C168R030	5.48173	up	SGK2	SGK2	-	Serine/threonine-protein kinase Sgk2 (EC 2.7.11.1) (Serum/glucocorticoid-regulated kinase 2)	SGK2	-	NM_001139943.1,100,100.000,60,5.18e-26	XM_021566566.1,100,98.333,60,8.25e-23	serum/glucocorticoid regulated kinase 2 (sgk2)
20	WNvsCT	C253R089	5.31266	up	CAPN1	CAPN1	CANPL1	Calpain-1 catalytic subunit (EC 3.4.22.52) (Calcium-activated neutral proteinase 1) (CANP 1) (Calpain mu-type) (Calpain-1 large subunit) (Micromolar-calpain) (muCANP)	CAPN1	-	XM_014207307.1,100,100.000,60,2.54e-24	NM_001124490.1,100,95.000,60,1.56e-21=XM_021576739.1,100,98.333,60,8.25e-23	calpain-1 catalytic subunit-like (LOC106608991), transcript variant X2
21	WNvsCT	C044R036	5.3126	up	SERPINH1	SERPINH1	CBP1 HSP47	Serpin H1 (47 kDa heat shock protein) (Collagen-binding protein) (Colligin) (GP46)	SERPINH1	-	XM_014163240.1,100,100.000,60,2.54e-24	NM_001124234.1,100,100.000,60,1.55e-26=XM_021582898.1,82,95.918,49,5.00e-15	serpin H1-like (LOC106581278), transcript variant X3
22	WNvsCT	C122R047	5.23314	up	APBB1	-	-	Amyloid Beta Precursor Protein Binding Family B Member 1	LOC109873852			XM_031809467.1	amyloid-beta A4 precursor protein-binding family B
23	WNvsCT	C239R081	5.14511	up	LOC106570920	-	-	-	LOC106570920	-	XM_014143507.1,100,100.000,60,2.54e-24	XM_021622250.1,100,98.333,60,8.25e-23	probable isoprenylcysteine alpha-carbonyl methylesterase ICMEL1 (LOC106570920), transcript variant X3
24	WNvsCT	C162R135	4.74063	up	EFEMP2	-	-	EGF Containing Fibulin Extracellular Matrix Protein	-		-	XM_029776561.1	EGF-containing fibulin-like extracellular matrix protein 1
25	WNvsCT	C057R117	4.59945	up	LOC106577687	-	-	-	LOC106577687	-	XM_014156010.1,100,100.000,60,2.54e-24	-	TRAF-interacting protein with FHA domain-containing protein A-like (LOC106577687)
26	WNvsCT	C198R131	4.59069	up	USH1C	USH1C	AIE75	Harmonin (Antigen NY-CO-38/NY-CO-37) (Autoimmune enteropathy-related antigen AIE-75) (Protein PDZ-73) (Renal carcinoma antigen NY-REN-3) (Usher syndrome type-1C protein)	LOC106584586	-	XM_014170040.1,100,100.000,60,2.54e-24	XM_021598768.1,100,98.333,60,8.25e-23	harmonin-like (LOC106584586), transcript variant X2
27	WNvsCT	C087R053	4.45092	up	XYLA	XYLA	-	Xylose isomerase (EC 5.3.1.5)	LOC106579109	-	XM_014158680.1,100,100.000,60,2.54e-24	-	xylose isomerase-like (LOC106579109)
28	WNvsCT	C180R027	4.28633	up	GIMAP7	GIMAP7	IAN7	GTPase IMAP family member 7 (Immunity-associated nucleotide 7 protein) (IAN-7)	LOC106597729	-	XM_014188877.1,100,100.000,60,2.54e-24	XM_021556506.1,100,95.000,60,1.79e-19	GTPase IMAP family member 7-like (LOC106597729)
29	WNvsCT	C061R112	4.24725	up	ALG12	ALG12	-	Dol-P-Man:Man(7)GlcNAc(2)-PP-Dol alpha-1,6-mannosyltransferase (EC 2.4.1.260) (Asparagine-linked glycosylation protein 12 homolog) (Dolichyl-P-Man:Man(7)GlcNAc(2)-PP-dolichyl-alpha-1,6-mannosyltransferase) (Mannosyltransferase ALG12 homolog)	ALG12	-	NM_001140438.1,100,100.000,60,5.18e-26	XM_021563367.1,100,98.333,60,8.25e-23	asparagine-linked glycosylation 12 homolog [yeast, alpha-1,6-mannosyltransferase] (alg12)
30	WNvsCT	C082R076	4.2344	up	CLU	CLU	T64	Clusterin (51.5 kDa protein) [Cleaved into: Clusterin beta chain; Clusterin alpha chain]	LOC106607816	-	XM_014205188.1,100,100.000,60,2.54e-24	XM_021600461.1,100,96.667,60,3.84e-21	clusterin-like (LOC106607816)
31	WNvsCT	C024R053	4.10684	up	RBP1	RBP1	CRBPI RBP-1	Retinol-binding protein 1 (Cellular retinol-binding protein) (CRBP) (Cellular retinol-binding protein I) (CRBP-I) (mCRBPI)	LOC106568934	RET1	XM_014139779.1,100,100.000,60,2.54e-24	XM_021612994.1,100,98.333,60,8.25e-23	retinol-binding protein 1-like (LOC106568934), transcript variant X2
32	WNvsCT	C150R031	4.04195	up	PPP1R3C	PPP1R3CB	-	Protein phosphatase 1 regulatory subunit 3C-B	LOC106589379	-	XM_014179269.1,100,100.000,60,2.54e-24	-	protein phosphatase 1 regulatory subunit 3C-B-like (LOC106589379)
33	WNvsCT	C065R072	4.02429	up	-	-	-	-	-	-	-	-	0
34	WNvsCT	C187R127	4.01288	up	HERPUD2	HERPUD2	-	Homocysteine-responsive endoplasmic reticulum-resident ubiquitin-like domain member 2 protein	LOC106570080	-	XM_014142052.1,100,98.333,60,1.18e-22	-	homocysteine-responsive endoplasmic reticulum-resident ubiquitin-like domain member 2 protein (LOC106570080), transcript variant X8
35	WNvsCT	C150R089	3.95217	up	SRPK1	SRPK1	-	SRSF protein kinase 1 (EC 2.7.11.1) (SFRS protein kinase 1) (Serine/arginine-rich protein-specific kinase 1) (SR-protein-specific kinase 1)	LOC106566977	-	XM_014135687.1,100,100.000,60,2.54e-24	XM_021565738.1,100,98.333,60,8.25e-23	SRSF protein kinase 2-like (LOC106566977)
36	WNvsCT	C122R146	3.89956	up	MARCKSL1	-	-	-	LOC106570689	-	XM_014143162.1,100,93.333,60,1.54e-16	NM_001124635.1,100,100.000,60,1.55e-26=XM_021572770.1,87,96.154,52,1.07e-16	MARCKS-related protein-like (LOC106570689)
37	WNvsCT	C255R162	3.84658	up	VAV3	VAV3	-	Guanine nucleotide exchange factor VAV3 (VAV-3)	-	-	-	-	0
38	WNvsCT	C057R027	3.8345	up	-	-	-	-	-	-	-	-	0
39	WNvsCT	C105R014	3.7478	up	LOC106563387	-	-	-	LOC106563387	-	XR_001319246.1,100,100.000,60,2.54e-24	-	uncharacterized LOC106563387 (LOC106563387)
40	WNvsCT	C013R112	3.72489	up	SERPINB1	SERPINB1	ELANH2	Leukocyte elastase inhibitor (LEI) (Leukocyte neutral proteinase inhibitor) (LNPI) (Serpin B1)	LOC106584200	-	XM_014169210.1,100,100.000,60,2.54e-24	XM_021599592.1,100,95.000,60,1.79e-19	leukocyte elastase inhibitor-like (LOC106584200)
41	WNvsCT	C084R113	3.72444	up	RPS2	RPS2	-	40S ribosomal protein S2	RS2	-	NM_001139912.1,100,100.000,60,5.18e-26	-	40S ribosomal protein S2 (rs2)
42	WNvsCT	C082R162	3.70974	up	MAATS1	MAATS1	AAT1 C3ORF15 CFAP91	Cilia- and flagella-associated protein 91 (CFAP91) (AMY-1-associating protein expressed in testis 1) (AAT-1) (MYCBP/AMY-1-associated testis-expressed protein 1) (Protein MAATS1)	MAATS1	-	XM_014164875.1,100,100.000,60,2.54e-24	XM_021579310.1,100,98.333,60,8.25e-23	MYCBP-associated, testis expressed 1 (maats1)
43	WNvsCT	C076R003	3.68093	up	CLU	CLU	T64	Clusterin (51.5 kDa protein) [Cleaved into: Clusterin beta chain; Clusterin alpha chain]	LOC106607816	-	XM_014205188.1,100,100.000,60,2.54e-24	XM_021600461.1,98,98.305,59,2.97e-22	clusterin-like (LOC106607816)
44	WNvsCT	C146R081	3.6778	up	GAPDH	GAPDH	-	Glyceraldehyde-3-phosphate dehydrogenase (GAPDH) (EC 1.2.1.12) (Peptidyl-cysteine S-nitrosylase GAPDH) (EC 2.6.99.-)	LOC106569991	G3P	XM_014141819.1,100,100.000,60,2.54e-24	XM_021562009.1,100,93.333,60,2.99e-17	glyceraldehyde-3-phosphate dehydrogenase-like (LOC106569991)
45	WNvsCT	C083R165	3.63265	up	ZBED1	ZBED1	ALTE DREF KIAA0785 TRAMP	Zinc finger BED domain-containing protein 1 (Putative Ac-like transposable element) (dREF homolog)	ZBED1	-	-	XM_021571416.1,100,98.333,60,8.25e-23	zinc finger BED-type containing 1 (zbed1)
46	WNvsCT	C096R117	3.61697	up	EIF4A2	EIF4A2	-	Eukaryotic initiation factor 4A-II (eIF-4A-II) (eIF4A-II) (EC 3.6.4.13) (ATP-dependent RNA helicase eIF4A-2)	LOC106568752	-	XM_014139380.1,100,100.000,60,2.54e-24	XM_021612845.1,100,96.667,60,3.84e-21	eukaryotic initiation factor 4A-II (LOC106568752), transcript variant X2
47	WNvsCT	C007R083	3.61632	up	HSPA8	HSPA8	HSC70	Heat shock cognate 71 kDa protein (Heat shock 70 kDa protein 8)	HSP7C	-	NM_001146651.1,100,98.333,60,2.41e-24=XM_014162783.1,100,98.333,60,1.18e-22	-	Heat shock cognate 71 kDa protein (hsp7c)
48	WNvsCT	C137R142	3.58771	up	PABPC4	PABPC4	APP1 PABP4	Polyadenylate-binding protein 4 (PABP-4) (Poly(A)-binding protein 4) (Activated-platelet protein 1) (APP-1) (Inducible poly(A)-binding protein) (iPABP)	LOC106578531	-	XM_014157495.1,100,100.000,60,2.54e-24	XM_021574560.1,100,96.667,60,3.84e-21	polyadenylate-binding protein 4-like (LOC106578531)
49	WNvsCT	C042R149	3.57479	up	RPL23A	RPL23A	-	60S ribosomal protein L23a	HN1	-	NM_001123720.1,100,100.000,60,5.18e-26=XM_014202932.1,100,100.000,60,2.54e-24	XM_021558741.1,100,98.333,60,8.25e-23	hematological and neurological expressed 1 (hn1)
50	WNvsCT	C145R167	3.49907	up	SEPP1B	SEPP1B	-	Selenoprotein Pb (zSelPb)	-	-	-	-	0
51	WNvsCT	C176R040	3.49206	up	SLC6A6	SLC6A6	-	Sodium- and chloride-dependent taurine transporter (Solute carrier family 6 member 6)	SLC6A6	SC6A6	NM_001123630.1,100,100.000,60,5.18e-26=XM_014134772.1,100,100.000,60,2.54e-24	XM_021566845.1,97,96.552,58,4.96e-20	solute carrier family 6 [neurotransmitter transporter, taurine], member 6 (slc6a6)
52	WNvsCT	C011R161	3.47198	up	REXO4	REXO4	XPMC2	RNA exonuclease 4 (EC 3.1.-.-) (Exonuclease XPMC2) (Prevents mitotic catastrophe 2 protein)	LOC106568724	-	XM_014139312.1,100,100.000,60,2.54e-24	XM_021602039.1,100,98.333,60,8.25e-23	RNA exonuclease 4-like (LOC106568724)
53	WNvsCT	C053R110	3.42986	up	SLC39A1	SLC39A1	ZIP1	Zinc transporter ZIP1 (Solute carrier family 39 member 1) (Zrt- and Irt-like protein 1) (ZIP-1)	-	-	-	-	0
54	WNvsCT	C015R051	3.42082	up	JUND	JUND	JUN-D JUND1	Transcription factor jun-D	LOC110508902	-	-	XM_021589802.1,100,98.333,60,8.25e-23	transcription factor jun-D-like (LOC110508902)
55	WNvsCT	C194R159	3.41359	up	FAM129A	-	-	-	FAM129A	FAM129A	XM_014123522.1,100,100.000,60,2.54e-24	-	family with sequence similarity 129, member A (fam129a)
56	WNvsCT	C135R023	3.40922	up	FZD8	FZD8	FZ8	Frizzled-8 (Fz-8) (Xfz8)	LOC106568833	-	XM_014139536.1,100,100.000,60,2.54e-24	XM_021613161.1,100,98.333,60,8.25e-23	frizzled-8-like (LOC106568833)
57	WNvsCT	C027R068	3.40879	up	STOM	STOM	BND7 EPB72	Erythrocyte band 7 integral membrane protein (Protein 7.2b) (Stomatin)	LOC110517636	-	-	XM_021595601.1,100,100.000,60,1.77e-24	erythrocyte band 7 integral membrane protein-like (LOC110517636)
58	WNvsCT	C097R143	3.39462	up	NDUFA4	NDUFA4	-	Cytochrome c oxidase subunit NDUFA4	LOC106566006	-	XR_001319779.1,100,100.000,60,2.54e-24	-	cytochrome c oxidase subunit NDUFA4 pseudogene (LOC106566006)
59	WNvsCT	C018R115	3.34775	up	MMP13	MMP13	-	Collagenase 3 (EC 3.4.24.-) (Matrix metalloproteinase-13) (MMP-13) (Fragment)	MMP13	-	NM_001140524.1,100,100.000,60,5.18e-26	XM_021618131.1,100,100.000,60,1.77e-24	Collagenase 3 (mmp13)
60	WNvsCT	C112R142	3.32911	up	NT5C2	NT5C2	-	Cytosolic purine 5'-nucleotidase (EC 3.1.3.5) (Cytosolic 5'-nucleotidase II)	-	-	-	-	0
61	WNvsCT	C092R059	3.32777	up	EIF4A2	EIF4A2	-	Eukaryotic initiation factor 4A-II (eIF-4A-II) (eIF4A-II) (EC 3.6.4.13) (ATP-dependent RNA helicase eIF4A-2)	LOC106568752	-	XM_014139380.1,100,100.000,60,2.54e-24	XM_021612845.1,100,100.000,60,1.77e-24	eukaryotic initiation factor 4A-II (LOC106568752), transcript variant X2
62	WNvsCT	C148R059	3.32352	up	FKBP5	FKBP5	AIG6 FKBP51	Peptidyl-prolyl cis-trans isomerase FKBP5 (PPIase FKBP5) (EC 5.2.1.8) (51 kDa FK506-binding protein) (51 kDa FKBP) (FKBP-51) (54 kDa progesterone receptor-associated immunophilin) (Androgen-regulated protein 6) (FF1 antigen) (FK506-binding protein 5) (FKBP-5) (FKBP54) (p54) (HSP90-binding immunophilin) (Rotamase)	LOC106565346	-	XM_014132345.1,100,100.000,60,2.54e-24	XM_021568816.1,100,100.000,60,1.77e-24	peptidyl-prolyl cis-trans isomerase FKBP5-like (LOC106565346)
63	WNvsCT	C016R121	3.31687	up	NR5A2	NR5A2	-	Nuclear receptor subfamily 5 group A member 2 (FTF/LRH-1) (OR2.0)	LOC106600931	-	XM_014192724.1,100,100.000,60,2.54e-24	XM_021624463.1,98,98.305,59,2.97e-22	nuclear receptor subfamily 5 group A member 2-like (LOC106600931)
64	WNvsCT	C081R049	3.30905	up	MMP9	MMP9	CLG4B	Matrix metalloproteinase-9 (MMP-9) (EC 3.4.24.35) (92 kDa gelatinase) (92 kDa type IV collagenase) (Gelatinase B) (GELB) [Cleaved into: 67 kDa matrix metalloproteinase-9; 82 kDa matrix metalloproteinase-9]	MMP9	-	NM_001140457.1,100,100.000,60,5.18e-26	NM_001124370.1,98,96.610,59,1.21e-22	matrix metalloproteinase 9 (mmp9)
65	WNvsCT	C247R027	3.30168	up	LRRN4	LRRN4CL	-	LRRN4 C-terminal-like protein	YK002	-	NM_001141430.1,100,100.000,60,5.18e-26=XM_014212901.1,100,100.000,60,2.54e-24	XM_021583412.1,100,98.333,60,8.25e-23	fibronectin type-III domain-containing protein UNQ728/PRO1410 homolog (yk002)
66	WNvsCT	C250R051	3.2894	up	PARP1	PARP1	ADPRT	Poly [ADP-ribose] polymerase 1 (PARP-1) (EC 2.4.2.30) (ADP-ribosyltransferase diphtheria toxin-like 1) (ARTD1) (DNA ADP-ribosyltransferase PARP1) (EC 2.4.2.-) (NAD(+) ADP-ribosyltransferase 1) (ADPRT 1) (Poly[ADP-ribose] synthase 1) (Protein poly-ADP-ribosyltransferase PARP1) (EC 2.4.2.-)	-	-	-	-	0
67	WNvsCT	C054R118	3.27303	up	CSAD	CSAD	CSD	Cysteine sulfinic acid decarboxylase (EC 4.1.1.29) (Aspartate 1-decarboxylase) (EC 4.1.1.11) (Cysteine-sulfinate decarboxylase) (Sulfinoalanine decarboxylase)	LOC106605019	-	XM_014200263.1,100,100.000,60,2.54e-24	XM_021608102.1,100,100.000,60,1.77e-24	cysteine sulfinic acid decarboxylase-like (LOC106605019), transcript variant X4
68	WNvsCT	C080R095	3.24897	up	PRMT2	-	-	-	PRMT2	-	XM_014164526.1,100,100.000,60,2.54e-24	XM_021578849.1,100,100.000,60,1.77e-24	protein arginine methyltransferase 2 (prmt2), transcript variant X2
69	WNvsCT	C204R065	3.22291	up	MFI2	-	-	-	MFI2	-	XM_014123614.1,100,100.000,60,2.54e-24	-	antigen p97 [melanoma associated] identified by monoclonal antibodies 133.2 and 96.5 (mfi2)
70	WNvsCT	C094R122	3.20051	up	APOH	APOH	-	Beta-2-glycoprotein 1 (Apolipoprotein H) (Apo-H) (Beta-2-glycoprotein I) (B2GPI) (Beta(2)GPI)	LOC106575180	-	XM_014151481.1,100,95.161,62,7.11e-20	XM_021622724.1,100,93.548,62,2.31e-18	beta-2-glycoprotein 1-like (LOC106575180)
71	WNvsCT	C095R138	3.17773	up	BET1L	-	-	-	BET1L	-	XM_014169963.1,100,100.000,60,2.54e-24	XM_021598380.1,100,95.000,60,1.79e-19	Bet1 golgi vesicular membrane trafficking protein-like (bet1l), transcript variant X2
72	WNvsCT	C247R088	3.13464	up	GBP4	GBP4	-	Guanylate-binding protein 4 (EC 3.6.5.-) (GTP-binding protein 4) (GBP-4) (Guanine nucleotide-binding protein 4)	LOC106582501	-	XM_014165669.1,100,100.000,60,2.54e-24	XR_002469204.1,78,87.755,49,8.42e-08	interferon-induced guanylate-binding protein 1-like (LOC106582501)
73	WNvsCT	C196R100	3.13174	up	ZBTB7C	-	-	-	ZBTB7C	-	-	XM_021622625.1,100,91.667,60,3.86e-16	zinc finger and BTB domain containing 7C (zbtb7c), transcript variant X2
74	WNvsCT	C131R020	3.09281	up	RPL32	RPL32	-	60S ribosomal protein L32	LOC110531951	-	-	XM_021615498.1,95,100.000,57,8.25e-23	glutamate receptor-interacting protein 2-like (LOC110531951), transcript variant X4
75	WNvsCT	C217R122	3.08272	up	IQGAP2	IQGAP2	-	Ras GTPase-activating-like protein IQGAP2	LOC100316864	-	NM_001168520.1,100,100.000,60,5.18e-26	-	akirin 1 (LOC100316864)
76	WNvsCT	C163R146	3.06678	up	MAATS1	MAATS1	AAT1 CFAP91	Cilia- and flagella-associated protein 91 (CFAP91) (AMY-1-associating protein expressed in testis 1) (AAT-1) (MYCBP/AMY-1-associated testis-expressed protein 1) (Protein MAATS1)	MAATS1	-	XM_014164875.1,92,100.000,55,1.53e-21	XM_021579310.1,95,100.000,57,8.25e-23	MYCBP-associated, testis expressed 1 (maats1)
77	WNvsCT	C135R161	3.06288	up	ISCU	ISCU	NIFUN	Iron-sulfur cluster assembly enzyme ISCU, mitochondrial (NifU-like N-terminal domain-containing protein) (NifU-like protein)	ISCUB	-	XM_014130644.1,100,100.000,60,2.54e-24	NM_001256846.1,100,93.333,60,2.61e-19	iron-sulfur cluster assembly scaffold protein IscU-like (LOC106564518)
78	WNvsCT	C152R082	3.01594	up	MPO	MPO	-	Myeloperoxidase (MPO) (EC 1.11.2.2) [Cleaved into: Myeloperoxidase light chain; Myeloperoxidase heavy chain]	LOC100380666	PERM	XM_014128513.1,100,100.000,60,2.54e-24	-	eosinophil peroxidase (LOC100380666)
79	WNvsCT	C024R122	3.0061	up	SAA1	-	-	Serum Amyloid A1	-			AM422447.1	saa gene for serum amyloid A
80	WNvsCT	C221R167	2.98876	up	NR5A2	NR5A2	-	Nuclear receptor subfamily 5 group A member 2 (FTF/LRH-1) (OR2.0)	LOC106600931	-	XM_014192724.1,100,100.000,60,2.54e-24	XM_021624463.1,100,98.333,60,8.25e-23	nuclear receptor subfamily 5 group A member 2-like (LOC106600931)
81	WNvsCT	C246R135	2.95625	up	-	-	-	Transposable element Tcb1 transposase (Transposable element Barney transposase)	-	-	-	-	0
82	WNvsCT	C101R087	2.95597	up	HSF1	-	-	-	HSF1	-	XM_014142745.1,100,98.333,60,1.18e-22	NM_001124748.1,100,100.000,60,1.55e-26=XM_021559493.1,100,100.000,60,1.77e-24	heat shock transcription factor 1 (hsf1), transcript variant X3
83	WNvsCT	C084R079	2.94548	up	HSF1	-	-	-	HSF1	-	XM_014142745.1,100,98.333,60,1.18e-22	NM_001124748.1,100,100.000,60,1.55e-26=XM_021559493.1,100,100.000,60,1.77e-24	heat shock transcription factor 1 (hsf1), transcript variant X3
84	WNvsCT	C194R097	2.93038	up	DNAJA4	DNAJA4	-	DnaJ homolog subfamily A member 4	-	-	-	-	0
85	WNvsCT	C067R048	2.92352	up	LOC106588909	-	-	-	LOC106588909	-	XM_014178456.1,100,100.000,60,2.54e-24	-	nuclear pore complex protein Nup153-like (LOC106588909), transcript variant X2
86	WNvsCT	C219R092	2.91048	up	SFRS1	-	-	-	SFRS1	-	NM_001173643.1,100,98.333,60,2.41e-24=XM_014163060.1,48,100.000,29,4.34e-07	XM_021587990.1,100,98.333,60,8.25e-23	Splicing factor, arginine/serine-rich 1 (sfrs1)
87	WNvsCT	C073R075	2.89401	up	-	-	-	-	-	-	-	-	0
88	WNvsCT	C214R054	2.87788	up	CASP8	CASP8	MCH5	Caspase-8 (CASP-8) (EC 3.4.22.61) (Apoptotic cysteine protease) (Apoptotic protease Mch-5) (CAP4) (FADD-homologous ICE/ced-3-like protease) (FADD-like ICE) (FLICE) (ICE-like apoptotic protease 5) (MORT1-associated ced-3 homolog) (MACH) [Cleaved into: Caspase-8 subunit p18; Caspase-8 subunit p10]	LOC106600207	-	XM_014191531.1,100,100.000,60,2.54e-24	XM_021588999.1,95,96.552,58,1.79e-19	caspase-8-like (LOC106600207)
89	WNvsCT	C002R143	2.87648	up	-	-	-	Circumsporozoite protein (CS)	-	-	-	-	0
90	WNvsCT	C017R122	2.86808	up	NALCN	NALCN	VGCNL1	Sodium leak channel non-selective protein (CanIon) (Voltage gated channel-like protein 1)	LOC106589690	-	XR_001324885.1,80,90.000,50,7.21e-10	-	0
91	WNvsCT	C157R166	2.86448	up	ATP1B1	ATNB233	-	Sodium/potassium-transporting ATPase subunit beta-233 (Sodium/potassium-dependent ATPase subunit beta-233)	LOC106560620	AT233	XM_014123673.1,100,100.000,60,2.54e-24	-	sodium/potassium-transporting ATPase subunit beta-233-like (LOC106560620)
92	WNvsCT	C111R025	2.85466	up	HSF1	HSF1	-	Heat shock factor protein 1 (HSF 1) (Heat shock transcription factor 1) (HSTF 1)	HSF1A	-	-	NM_001124749.1,100,100.000,60,1.55e-26=XM_021570534.1,98,100.000,59,6.38e-24	heat shock factor protein 1-like (LOC106588963), transcript variant X4
93	WNvsCT	C185R107	2.84581	up	LOC106585649	-	-	-	LOC106585649	-	XM_014172078.1,100,96.721,61,5.50e-21	-	complement C1q-like protein 2 (LOC106585649)
94	WNvsCT	C053R081	2.84539	up	CLU	CLU	T64	Clusterin (51.5 kDa protein) [Cleaved into: Clusterin beta chain; Clusterin alpha chain]	LOC106607816	-	XM_014205188.1,100,96.667,60,5.50e-21	XM_021600461.1,100,100.000,60,1.77e-24	clusterin-like (LOC106607816)
95	WNvsCT	C057R135	2.83556	up	CLU	CLU	T64	Clusterin (51.5 kDa protein) [Cleaved into: Clusterin beta chain; Clusterin alpha chain]	CLUS	-	NM_001173637.1,98,98.305,59,8.67e-24=XM_014205188.1,100,100.000,60,2.54e-24	NM_001124418.1,98,98.305,59,2.59e-24=XM_021600461.1,100,98.333,60,8.25e-23	Clusterin (clus)
96	WNvsCT	C046R166	2.82914	up	RBMX	RBMX	-	RNA-binding motif protein, X chromosome (Heterogeneous nuclear ribonucleoprotein G) (hnRNP G)	LOC106611724	-	XR_001330147.1,100,100.000,60,2.54e-24	XM_021583843.1,100,100.000,60,1.77e-24	RNA-binding motif protein, X chromosome-like (LOC106611724), transcript variant X4
97	WNvsCT	C169R117	2.82662	up	ELP4	ELP4	-	Elongator complex protein 4 (ELP4)	-	-	-	-	0
98	WNvsCT	C200R163	2.82518	up	SDC4	SDC4	-	Syndecan-4	LOC106582650	-	XM_014165901.1,100,100.000,60,2.54e-24	-	syndecan-4-like (LOC106582650)
99	WNvsCT	C100R111	2.79744	up	RNF166	RNF166	-	RING finger protein 166	LOC106587274	-	XR_001324400.1,100,100.000,60,2.54e-24	-	uncharacterized LOC106587274 (LOC106587274), transcript variant X2
100	WNvsCT	C033R065	2.79519	up	EGR1	-	-	-	LOC106603906	-	XM_014198129.1,100,100.000,60,2.54e-24	XM_021617535.1,98,96.610,59,1.38e-20	early growth response protein 1-like (LOC106603906)
101	WNvsCT	C014R131	2.78483	up	SUGT1	SUGT1	-	Protein SGT1 homolog (Suppressor of G2 allele of SKP1 homolog)	SUGT1	-	XM_014191509.1,100,100.000,60,2.54e-24	-	SGT1, suppressor of G2 allele of SKP1 [S. cerevisiae] (sugt1), transcript variant X3
102	WNvsCT	C099R096	2.77822	up	BLCAP	BLCAP	-	Bladder cancer-associated protein (ZfBc10)	BLCAP	LOC106582633	XM_014165878.1,100,100.000,60,2.54e-24	-	bladder cancer-associated protein (LOC106582633)
103	WNvsCT	C102R102	2.77738	up	NME5	NME5	-	Nucleoside diphosphate kinase homolog 5 (NDK-H 5) (NDP kinase homolog 5) (Inhibitor of p53-induced apoptosis-beta) (IPIA-beta) (Testis-specific nm23 homolog) (nm23-H5)	NME5	NDK5	XM_014212632.1,100,100.000,60,2.54e-24	-	NME/NM23 family member 5 (nme5), transcript variant X2
104	WNvsCT	C255R072	2.77475	up	CD59	-	-	-	CD59-2	-	XM_014124001.1,100,93.333,60,1.19e-17	NM_001124422.1,100,100.000,60,1.55e-26=XM_021617318.1,100,98.333,60,8.25e-23	CD59 glycoprotein-like (LOC106560767)
105	WNvsCT	C071R158	2.75821	up	LOC106574524	-	-	-	LOC106574524	-	XM_014150456.1,100,100.000,60,2.54e-24	XM_021571173.1,100,98.333,60,8.25e-23	uncharacterized LOC106574524 (LOC106574524), transcript variant X3
106	WNvsCT	C246R086	2.7463	up	NRGN	NRGN	NRGN	Neurogranin	LOC110533457	-	-	XM_021617685.1,100,98.333,60,8.25e-23	neurogranin-like (LOC110533457)
107	WNvsCT	C186R084	2.74178	up	MTHFD1	MTHFD1	MTHFD	C-1-tetrahydrofolate synthase, cytoplasmic (C1-THF synthase) [Includes: Methylenetetrahydrofolate dehydrogenase (EC 1.5.1.5); Methenyltetrahydrofolate cyclohydrolase (EC 3.5.4.9); Formyltetrahydrofolate synthetase (EC 6.3.4.3)]	-	-	-	-	0
108	WNvsCT	C099R162	2.72714	up	ZNF782	ZNF782	-	Zinc finger protein 782	LOC106588356	-	XM_014177249.1,100,100.000,60,2.54e-24	-	zinc finger protein 382-like (LOC106588356)
109	WNvsCT	C207R141	2.6897	up	XAB2	XAB2	SYF1	Pre-mRNA-splicing factor SYF1 (XPA-binding protein 2)	SYF1	-	NM_001173818.1,100,100.000,60,5.18e-26=XM_014192429.1,100,100.000,60,2.54e-24	XM_021624465.1,100,98.333,60,8.25e-23	Pre-mRNA-splicing factor SYF1 (syf1)
110	WNvsCT	C214R160	2.67591	up	MUC5AC	-	-	-	LOC106610211	-	XM_014209413.1,100,100.000,60,2.54e-24	XM_021573430.1,100,100.000,60,1.77e-24	mucin-5AC-like (LOC106610211)
111	WNvsCT	C116R062	2.67586	up	EPM2A	EPM2A	-	Laforin (EC 3.1.3.-) (EC 3.1.3.16) (EC 3.1.3.48) (Glucan phosphatase) (Glycogen phosphatase) (Lafora PTPase) (LAFPTPase)	EPM2A	-	XM_014205590.1,100,100.000,60,2.54e-24	XM_021600753.1,100,93.333,60,8.31e-18	epilepsy, progressive myoclonus type 2A, Lafora disease [laforin] (epm2a)
112	WNvsCT	C039R071	2.67388	up	TRNAU1AP	TRNAU1AP	TRSPAP1	tRNA selenocysteine 1-associated protein 1 (tRNA selenocysteine-associated protein 1)	LOC106578608	-	XM_014157614.1,98,100.000,59,9.14e-24	XM_021625896.1,53,100.000,32,6.51e-09	tRNA selenocysteine 1-associated protein 1-like (LOC106578608), transcript variant X2
113	WNvsCT	C039R146	2.67075	up	TFPI	-	-	-	TFPI	-	XM_014174532.1,100,100.000,60,2.54e-24	-	tissue factor pathway inhibitor-like (LOC106586828), transcript variant X2
114	WNvsCT	C114R051	2.65579	up	ATF3	ATF3	-	Cyclic AMP-dependent transcription factor ATF-3 (cAMP-dependent transcription factor ATF-3) (Activating transcription factor 3)	-	-	-	-	0
115	WNvsCT	C182R027	2.6516	up	HSP90AA1	HSP90AA1	HSP90A.1-hsp90 hsp90a hsp90aa1	Heat shock protein HSP 90-alpha 1	HS90A	-	NM_001173702.1,100,100.000,60,5.18e-26	XM_021612439.1,100,100.000,60,1.77e-24	Heat shock protein HSP 90-alpha (hs90a)
116	WNvsCT	C142R049	2.64733	up	PAGR1	PAGR1	-	PAXIP1-associated glutamate-rich protein 1 (PAXIP1-associated protein 1) (PTIP-associated protein 1)	PAGR1	-	XM_014159260.1,63,100.000,38,4.31e-12	XM_021565526.1,100,98.333,60,8.25e-23	PAXIP1 associated glutamate-rich protein 1 (pagr1), transcript variant X8
117	WNvsCT	C244R100	2.64506	up	DOCK8	DOCK8	-	Dedicator of cytokinesis protein 8	LOC106580556	-	XM_014161744.1,100,100.000,60,2.54e-24	XM_021619965.1,100,96.667,60,3.84e-21	dedicator of cytokinesis protein 8-like (LOC106580556), transcript variant X4
118	WNvsCT	C188R137	2.63024	up	CHKA	CHKA	CHK CKI	Choline kinase alpha (CK) (EC 2.7.1.32) (CHETK-alpha) (Ethanolamine kinase) (EK) (EC 2.7.1.82)	LOC106573758	-	XM_014149097.1,100,100.000,60,2.54e-24	XM_021597987.1,100,100.000,60,1.77e-24	choline kinase alpha-like (LOC106573758)
119	WNvsCT	C099R072	2.62183	up	PPP1R3C	PPP1R3CB	-	Protein phosphatase 1 regulatory subunit 3C-B	LOC106578980	-	XM_014158345.1,100,100.000,60,2.54e-24	XM_021564818.1,100,95.161,62,4.96e-20	protein phosphatase 1 regulatory subunit 3C-B-like (LOC106578980), transcript variant X3
120	WNvsCT	C037R116	2.61183	up	EPB41L3	EPB41L3	DAL1 KIAA0987	Band 4.1-like protein 3 (4.1B) (Differentially expressed in adenocarcinoma of the lung protein 1) (DAL-1) [Cleaved into: Band 4.1-like protein 3, N-terminally processed]	LOC106590342	-	XM_014181257.1,100,100.000,60,2.54e-24	XM_021562607.1,100,98.333,60,8.25e-23	band 4.1-like protein 3 (LOC106590342), transcript variant X13
121	WNvsCT	C259R123	2.61044	up	ZNF251	ZNF251	-	Zinc finger protein 251	LOC106609110	-	XM_014207556.1,100,100.000,60,2.54e-24	XM_021581173.1,100,95.000,60,1.79e-19	zinc finger protein 184-like (LOC106609110), transcript variant X3
122	WNvsCT	C064R109	2.60047	up	FRA10AC1	FRA10AC1	-	Protein FRA10AC1 homolog	FRA10AC1	-	XM_014179256.1,100,100.000,60,2.54e-24	-	fragile site, folic acid type, rare, fra[10][q23.3] or fra[10][q24.2] candidate 1 (fra10ac1)
123	WNvsCT	C077R145	2.59093	up	GIMAP7	GIMAP7	IAN7	GTPase IMAP family member 7 (Immunity-associated nucleotide 7 protein) (IAN-7)	LOC106584884	-	XR_001323855.1,100,85.246,61,2.59e-09	-	uncharacterized LOC106584884 (LOC106584884)
124	WNvsCT	C213R078	2.57024	up	LOC106578167	-	-	-	LOC106578167	-	XM_014156796.1,93,98.077,52,3.31e-18	-	acidic leucine-rich nuclear phosphoprotein 32 family member B-like (LOC106578167)
125	WNvsCT	C155R164	2.56822	up	SEPW1	SEPW1	SELENOW	Selenoprotein W (SelW)	SEPW1	SEPW1	XM_014128961.1,100,100.000,60,2.54e-24	XM_021591317.1,100,100.000,60,1.77e-24	selenoprotein W, 1 (sepw1), transcript variant X2
126	WNvsCT	C058R161	2.56156	up	LOC106565272	TMEM230	-	Transmembrane protein 230	LOC106565272	CT030	XM_014132204.1,100,100.000,60,2.54e-24	XM_021602551.1,100,96.667,60,3.84e-21	transmembrane protein 230-like (LOC106565272), transcript variant X2
127	WNvsCT	C116R145	2.55225	up	HSPA8	HSC71	-	Heat shock cognate 70 kDa protein (HSP70)	HSP7C	-	NM_001146651.1,100,100.000,60,5.18e-26=XM_014162783.1,100,100.000,60,2.54e-24	XM_021582665.1,100,95.000,60,1.79e-19	Heat shock cognate 71 kDa protein (hsp7c)
128	WNvsCT	C015R065	2.5506	up	LOC110521924	-	-	-	LOC110521924	-	-	XM_021599893.1,100,96.667,60,3.84e-21	C-Jun-amino-terminal kinase-interacting protein 3-like (LOC110521924)
129	WNvsCT	C253R154	2.5479	up	TMEM206	TMEM206	-	Transmembrane protein 206	TMEM206	TMEM206	XM_014211608.1,100,100.000,60,2.54e-24	-	transmembrane protein 206 (tmem206), transcript variant X1
130	WNvsCT	C092R167	2.5445	up	CCT3	CCT3	CCTG	T-complex protein 1 subunit gamma (TCP-1-gamma) (CCT-gamma)	TCPG	-	NM_001141774.1,100,95.000,60,5.22e-21=XM_014141610.1,100,100.000,60,2.54e-24	XM_021572107.1,100,96.667,60,3.84e-21	T-complex protein 1 subunit gamma (tcpg)
131	WNvsCT	C230R169	2.54252	up	-	-	-	-	-	-	-	-	0
132	WNvsCT	C136R108	2.53674	up	DNAJC12	DNAJC12	JDP1	DnaJ homolog subfamily C member 12 (J domain-containing protein 1)	DNAJC12	DJC12	NM_001141838.1,100,100.000,60,5.18e-26	NM_001160542.1,100,100.000,60,1.55e-26	DnaJ heat shock protein family [Hsp40] member C12 (dnajc12)
133	WNvsCT	C020R060	2.53602	up	NCKAP1L	NCKAP1L	HEM1	Nck-associated protein 1-like (Hematopoietic protein 1) (Membrane-associated protein HEM-1)	LOC110493288	-	-	XM_021567542.1,100,96.667,60,3.84e-21	nck-associated protein 1-like (LOC110493288)
134	WNvsCT	C134R117	2.53348	up	RFXAP	RFXAP	-	Regulatory factor X-associated protein (RFX-associated protein)	-	-	-	-	0
135	WNvsCT	C090R143	2.52486	up	LHFPL4	LHFPL4	GARLH4	LHFPL tetraspan subfamily member 4 protein (GABAA receptor regulatory Lhfpl4) (Lipoma HMGIC fusion partner-like 4 protein)	LOC106565251	-	XM_014132153.1,100,100.000,60,2.54e-24	XM_021568541.1,100,98.333,60,8.25e-23	lipoma HMGIC fusion partner-like protein 4 (LOC106565251), transcript variant X3
136	WNvsCT	C224R132	2.52092	up	GALNT8	GALNT8	-	Probable polypeptide N-acetylgalactosaminyltransferase 8 (EC 2.4.1.41) (Polypeptide GalNAc transferase 8) (GalNAc-T8) (pp-GaNTase 8) (Protein-UDP acetylgalactosaminyltransferase 8) (UDP-GalNAc:polypeptide N-acetylgalactosaminyltransferase 8)	LOC106561365	-	XM_014125238.1,93,94.643,56,4.28e-17	XM_021574863.1,100,96.721,61,3.84e-21	probable polypeptide N-acetylgalactosaminyltransferase 8 (LOC106561365)
137	WNvsCT	C174R165	2.51362	up	-	-	-	-	-	-	-	-	0
138	WNvsCT	C084R106	2.51146	up	CAV3	CAV3	-	Caveolin-3 (M-caveolin)	-	-	-	-	0
139	WNvsCT	C086R079	2.49946	up	IFIT5	IFIT5	ISG58 RI58	Interferon-induced protein with tetratricopeptide repeats 5 (IFIT-5) (Interferon-induced 58 kDa protein) (Retinoic acid- and interferon-inducible 58 kDa protein) (P58)	LOC106584016	-	XM_014168770.1,100,100.000,60,2.54e-24	-	interferon-induced protein with tetratricopeptide repeats 2-like (LOC106584016)
140	WNvsCT	C216R063	2.49697	up	SMC5	-	-	-	SMC5	-	XM_014135007.1,100,90.000,60,2.58e-14	-	structural maintenance of chromosomes 5 (smc5), transcript variant X3
141	WNvsCT	C185R124	2.49236	up	HOOK1	HOOK1	-	Protein Hook homolog 1	LOC106613947	-	XM_014216794.1,100,100.000,60,2.54e-24	XM_021604184.1,97,96.552,58,4.96e-20	protein Hook homolog 1-like (LOC106613947)
142	WNvsCT	C224R073	2.48285	up	SUGT1	SUGT1	-	Protein SGT1 homolog (Suppressor of G2 allele of SKP1 homolog)	SUGT1	-	XM_014191509.1,100,100.000,60,2.54e-24	-	SGT1, suppressor of G2 allele of SKP1 [S. cerevisiae] (sugt1), transcript variant X3
143	WNvsCT	C242R155	2.48237	up	MARCKSL1	-	-	-	LOC106570689	-	XM_014143162.1,100,100.000,60,2.54e-24	NM_001124635.1,100,98.333,60,7.21e-25	MARCKS-related protein-like (LOC106570689)
144	WNvsCT	C196R121	2.47864	up	PPP2CA	-	-	-	LOC106567527	-	XM_014136884.1,100,100.000,60,2.54e-24	XM_021624063.1,98,98.305,59,2.97e-22	serine/threonine-protein phosphatase 2A catalytic subunit alpha isoform-like (LOC106567527), transcript variant X2
145	WNvsCT	C082R091	2.47691	up	TACC3	TACC3	MASKIN	Transforming acidic coiled-coil-containing protein 3 (Cytoplasmic polyadenylation element-binding protein-associated factor Maskin) (CPEB-associated factor Maskin)	LOC100195680	MASK	XM_014189264.1,100,100.000,60,2.54e-24	XM_021574278.1,100,100.000,60,1.77e-24	transforming acidic coiled-coil-containing protein 3 (LOC100195680), transcript variant X2
146	WNvsCT	C207R060	2.47657	up	CHN2	CHN2	ARHGAP3 BCH	Beta-chimaerin (Beta-chimerin) (Rho GTPase-activating protein 3)	CHN2	-	XM_014148660.1,100,100.000,60,2.54e-24	XM_021586199.1,100,98.333,60,8.25e-23	beta-chimaerin-like (LOC106573535)
147	WNvsCT	C199R092	2.47114	up	TAF3	-	-	-	LOC106573064	-	XM_014147730.1,100,100.000,60,2.54e-24	-	transcription initiation factor TFIID subunit 3-like (LOC106573064)
148	WNvsCT	C007R139	2.47076	up	CCL20	CCL20	LARC SCYA20	C-C motif chemokine 20 (Beta-chemokine exodus-1) (CC chemokine LARC) (CC chemokine ST38) (Liver and activation-regulated chemokine) (Macrophage inflammatory protein 3 alpha) (MIP-3-alpha) (Small-inducible cytokine A20)	CCL20	LOC106596271	XM_014187580.1,100,91.667,60,5.54e-16	-	C-C motif chemokine 20-like (LOC106596271)
149	WNvsCT	C108R158	2.46744	up	CYP2A6	CYP2A9	-	Cytochrome P450 2A9 (EC 1.14.14.1) (CYPIIA9) (Cytochrome P450-MC1-R) (Testosterone 7-alpha-hydroxylase)	LOC106592081	-	XM_014183386.1,100,100.000,60,2.54e-24	XM_021587213.1,68,100.000,41,6.47e-14	cytochrome P450 2F3-like (LOC106592081), transcript variant X1
150	WNvsCT	C083R089	2.46632	up	VDR	VDR	VDRA-nr1i1a vdr	Vitamin D3 receptor A (VDR-A) (1,25-dihydroxyvitamin D3 receptor A) (Nuclear receptor subfamily 1 group I member 1-A)	LOC100136371	-	XM_014167996.1,100,98.333,60,1.18e-22	XM_021610600.1,100,100.000,60,1.77e-24	vitamin D3 receptor B (LOC100136371), transcript variant X2
151	WNvsCT	C236R088	2.46612	up	ASB6	ASB6	-	Ankyrin repeat and SOCS box protein 6 (ASB-6)	ASB6	-	XM_014171848.1,100,100.000,60,2.54e-24	XM_021605843.1,100,100.000,60,1.77e-24	ankyrin repeat and SOCS box containing 6 (asb6), transcript variant X2
152	WNvsCT	C075R084	2.4646	up	VCAM1	VCAM1	-	Vascular cell adhesion protein 1 (V-CAM 1) (VCAM-1) (CD antigen CD106)	-	-	-	-	0
153	WNvsCT	C004R126	2.44684	up	-	-	-	-	-	-	-	-	0
154	WNvsCT	C023R135	2.44315	up	-	-	-	-	-	-	-	-	0
155	WNvsCT	C188R134	2.43272	up	GYPC	GYPC	GLPC GPC	Glycophorin-C (Glycoconnectin) (Glycophorin-D) (GPD) (Glycoprotein beta) (PAS-2') (Sialoglycoprotein D) (CD antigen CD236)	LOC106586280	-	XM_014173411.1,100,98.333,60,1.18e-22	XM_021597310.1,98,95.082,61,1.79e-19	glycophorin-C-like (LOC106586280), transcript variant X6
156	WNvsCT	C256R131	2.43266	up	STOM	STOM	BND7 EPB72	Erythrocyte band 7 integral membrane protein (Protein 7.2b) (Stomatin)	STOML3	STOM	NM_001139990.1,100,100.000,60,5.18e-26	XM_021595601.1,100,96.667,60,3.84e-21	stomatin like 3 (stoml3)
157	WNvsCT	C219R139	2.43217	up	LOC106613788	-	-	-	LOC106613788	-	XR_001330564.1,100,100.000,60,2.54e-24	XR_002472535.1,100,98.333,60,8.25e-23	uncharacterized LOC106613788 (LOC106613788)
158	WNvsCT	C098R033	2.42745	up	DNAJC12	DNAJC12	JDP1	DnaJ homolog subfamily C member 12 (J domain-containing protein 1)	DNAJC12	DJC12	NM_001141838.1,100,100.000,60,5.18e-26	NM_001160542.1,100,100.000,60,1.55e-26	DnaJ heat shock protein family [Hsp40] member C12 (dnajc12)
159	WNvsCT	C193R103	2.42589	up	MEI1	MEI1	-	Meiosis inhibitor protein 1 (Meiosis defective protein 1)	-	-	-	-	0
160	WNvsCT	C168R110	2.42332	up	GEMIN7	GEMIN7	-	Gem-associated protein 7 (Gemin-7)	-	-	-	-	0
161	WNvsCT	C202R081	2.42322	up	CLPX	-	-	Caseinolytic Mitochondrial Matrix Peptidase Chaperone Subunit X	CLPX	LOC106584747	XM_014170288.1,72,95.349,43,1.55e-11	XM_021614752.1,100,90.000,60,1.80e-14	ATP-dependent Clp protease ATP-binding subunit clpX-like, mitochondrial (LOC106584747), transcript variant X2
162	WNvsCT	C081R095	2.42032	up	LOC106566451	-	-	-	LOC106566451	-	XM_014134505.1,100,100.000,60,2.54e-24	-	partitioning defective 6 homolog beta-like (LOC106566451)
163	WNvsCT	C052R159	2.41159	up	SEPW1	SEPW1	SELENOW	Selenoprotein W (SelW)	SEPW1	SEPW1	XM_014128961.1,100,100.000,60,2.54e-24	XM_021591317.1,100,100.000,60,1.77e-24	selenoprotein W, 1 (sepw1), transcript variant X2
164	WNvsCT	C243R143	2.40242	up	EPHB3	EPHB3	CEK10	Ephrin type-B receptor 3 (EC 2.7.10.1) (EPH-like kinase 10) (EK10) (cEK10) (Fragment)	LOC106574219	-	XM_014149892.1,97,93.103,58,5.54e-16	XM_021607602.1,97,91.379,58,1.80e-14	ephrin type-B receptor 3-like (LOC106574219)
165	WNvsCT	C090R097	2.40164	up	LOC106604539	-	-	-	LOC106604539	-	XM_014199278.1,100,100.000,60,2.54e-24	-	prominin-1-A-like (LOC106604539), transcript variant X10
166	WNvsCT	C119R070	2.39945	up	EFR3A	-	-	-	EFR3A	-	XM_014139103.1,100,100.000,60,2.54e-24	XM_021612602.1,100,96.667,60,3.84e-21	EFR3 homolog A (efr3a), transcript variant X3
167	WNvsCT	C132R033	2.39362	up	LOC106598366	-	-	-	LOC106598366	-	XM_014189411.1,100,100.000,60,2.54e-24	XM_021589989.1,100,96.667,60,3.84e-21	translocation protein SEC62-like (LOC106598366), transcript variant X2
168	WNvsCT	C169R129	2.39226	up	CAPG	CAPG	-	Macrophage-capping protein (Actin regulatory protein CAP-G)	LOC106608675	-	XM_014206775.1,100,100.000,60,2.54e-24	-	macrophage-capping protein-like (LOC106608675), transcript variant X2
169	WNvsCT	C260R149	2.39119	up	SLC6A6	SLC6A6	-	Sodium- and chloride-dependent taurine transporter (Solute carrier family 6 member 6)	LOC110528591	-	-	XM_021610721.1,95,100.000,57,8.25e-23	sodium- and chloride-dependent taurine transporter-like (LOC110528591)
170	WNvsCT	C250R053	2.37957	up	SORBS3	SORBS3	SCAM1	Vinexin (SH3-containing adapter molecule 1) (SCAM-1) (Sorbin and SH3 domain-containing protein 3)	LOC106585608	-	XR_001323992.1,100,100.000,60,2.54e-24	-	vinexin-like (LOC106585608), transcript variant X5
171	WNvsCT	C005R074	2.37498	up	WBSCR16	WBSCR16	RCC1L	RCC1-like G exchanging factor-like protein (RCC1-like) (Williams-Beuren syndrome chromosomal region 16 protein homolog)	RCC1L	WBS16	NM_001140345.1,100,100.000,60,5.18e-26=XM_014197649.1,100,100.000,60,2.54e-24	XM_021617658.1,100,100.000,60,1.77e-24	RCC1 like (rcc1l)
172	WNvsCT	C127R092	2.36966	up	TACC3	TACC3	MASKIN	Transforming acidic coiled-coil-containing protein 3 (Cytoplasmic polyadenylation element-binding protein-associated factor Maskin) (CPEB-associated factor Maskin)	LOC100195680	MASK	XM_014189264.1,100,100.000,60,2.54e-24	XM_021574278.1,100,100.000,60,1.77e-24	transforming acidic coiled-coil-containing protein 3 (LOC100195680), transcript variant X2
173	WNvsCT	C079R157	2.36881	up	SCOC	SCOC	SCOCA	Short coiled-coil protein A	LOC106611775	-	XM_014212336.1,100,100.000,60,2.54e-24	-	short coiled-coil protein B-like (LOC106611775), transcript variant X2
174	WNvsCT	C258R099	2.36462	up	TNIK	TNIK	KIAA0551	Traf2 and NCK-interacting protein kinase (EC 2.7.11.1)	LOC106590524	-	XM_014181618.1,100,100.000,60,2.54e-24	XM_021562350.1,100,96.667,60,3.84e-21	TRAF2 and NCK-interacting protein kinase-like (LOC106590524), transcript variant X3
175	WNvsCT	C127R086	2.35299	up	JAK2	JAK2	-	Tyrosine-protein kinase JAK2 (EC 2.7.10.2) (Janus kinase 2) (JAK-2)	LOC106585396	-	XM_014171549.1,100,98.333,60,1.18e-22	XM_021605570.1,100,100.000,60,1.77e-24	tyrosine-protein kinase JAK2-like (LOC106585396)
176	WNvsCT	C193R088	2.35173	up	ZHX2	ZHX2	AFR1 RAF	Zinc fingers and homeoboxes protein 2 (Alpha-fetoprotein regulator 1) (AFP regulator 1) (Regulator of AFP) (Zinc finger and homeodomain protein 2)	ZHX2	LOC106569930	XM_014141690.1,100,100.000,60,2.54e-24	XM_021560526.1,100,98.333,60,8.25e-23	zinc fingers and homeoboxes protein 2-like (LOC106569930), transcript variant X3
177	WNvsCT	C008R035	2.35045	up	TSPAN4	TSPAN4	TM4SF7	Tetraspanin-4 (Tspan-4) (Transmembrane 4 superfamily member 7)	LOC106587084	-	XM_014175025.1,100,100.000,60,2.54e-24	XM_021606852.1,100,100.000,60,1.77e-24	tetraspanin-4-like (LOC106587084), transcript variant X4
178	WNvsCT	C038R132	2.34557	up	GBA3	GBA3	-	Cytosolic beta-glucosidase (EC 3.2.1.21) (Cytosolic glycosylceramidase)	LOC106577614	-	XM_014155828.1,97,98.276,58,1.53e-21	XM_021615149.1,97,100.000,58,2.29e-23	cytosolic beta-glucosidase-like (LOC106577614)
179	WNvsCT	C056R165	2.33911	up	CDK7	CDK7	MO15	Cyclin-dependent kinase 7 (EC 2.7.11.22) (EC 2.7.11.23) (40 kDa protein kinase) (CDC2/CDK2,4-activating kinase) (Cell division protein kinase 7) (P40 MO15)	CDK7	-	XM_014170759.1,100,100.000,60,2.54e-24	XM_021606202.1,100,98.333,60,8.25e-23	cyclin-dependent kinase 7 (cdk7)
180	WNvsCT	C064R147	2.33807	up	IRF2	IRF2	-	Interferon regulatory factor 2 (IRF-2)	IRF2	-	NM_001123615.1,100,100.000,60,5.18e-26=XM_014212775.1,100,100.000,60,2.54e-24	NM_001124438.1,100,98.333,60,7.21e-25	interferon regulatory factor 2 (irf2)
181	WNvsCT	C014R141	2.33793	up	TWISTNB	TWISTNB	-	DNA-directed RNA polymerase I subunit RPA43 (Twist neighbor protein)	TWISTNB	RPA43	XR_001320713.1,100,100.000,60,2.54e-24	XM_021559827.1,100,100.000,60,1.77e-24	uncharacterized LOC106570588 (LOC106570588)
182	WNvsCT	C023R094	2.33667	up	LOC106603701	-	-	-	LOC106603701	-	XM_014197700.1,100,100.000,60,2.54e-24	XM_021617744.1,98,96.610,59,1.38e-20	myb-related transcription factor, partner of profilin-like (LOC106603701), transcript variant X3
183	WNvsCT	C217R155	2.33015	up	LAMP3	LAMP3	DCLAMP TSC403	Lysosome-associated membrane glycoprotein 3 (LAMP-3) (Lysosomal-associated membrane protein 3) (DC-lysosome-associated membrane glycoprotein) (DC LAMP) (Protein TSC403) (CD antigen CD208)	LOC106584302	-	XM_014169386.1,100,100.000,60,2.54e-24	-	lysosome-associated membrane glycoprotein 3-like (LOC106584302)
184	WNvsCT	C227R161	2.32804	up	LOC106565841	-	-	-	LOC106565841	-	XM_014133423.1,100,100.000,60,2.54e-24	XM_021569624.1,100,96.667,60,3.84e-21	membrane-associated guanylate kinase, WW and PDZ domain-containing protein 1-like (LOC106565841), transcript variant X9
185	WNvsCT	C076R078	2.31368	up	TSPAN8	TSPAN8	TM4SF3	Tetraspanin-8 (Tspan-8) (Transmembrane 4 superfamily member 3) (Tumor-associated antigen CO-029)	LOC106609826	-	XR_001329759.1,100,98.333,60,1.18e-22	-	uncharacterized LOC106609826 (LOC106609826)
186	WNvsCT	C015R114	2.31189	up	P2RX1	P2RX1	-	P2X purinoceptor 1 (P2X1) (ATP receptor) (Purinergic receptor)	LOC106603936	-	XM_014198190.1,80,100.000,48,1.19e-17	-	0
187	WNvsCT	C072R090	2.30767	up	UNC45A	-	-	-	UNC45A	-	XM_014148304.1,100,100.000,60,2.54e-24	XM_021600803.1,100,100.000,60,1.77e-24	unc-45 myosin chaperone A (unc45a)
188	WNvsCT	C019R097	2.30685	up	OXCT1	OXCT1	OXCT SCOT	Succinyl-CoA:3-ketoacid coenzyme A transferase 1, mitochondrial (EC 2.8.3.5) (3-oxoacid CoA-transferase 1) (Somatic-type succinyl-CoA:3-oxoacid CoA-transferase) (SCOT-s)	LOC106585202	-	XM_014171140.1,100,100.000,60,2.54e-24	XM_021606528.1,100,98.333,60,8.25e-23	succinyl-CoA:3-ketoacid coenzyme A transferase 1, mitochondrial-like (LOC106585202), transcript variant X2
189	WNvsCT	C174R167	2.30604	up	MEA1	MEA1	MEA	Male-enhanced antigen 1 (MEA-1)	MEA1	-	NM_001146605.1,100,100.000,60,5.18e-26=XR_001328859.1,100,100.000,60,2.54e-24	XM_021580328.1,98,98.305,59,2.97e-22	male-enhanced antigen 1 (mea1)
190	WNvsCT	C101R047	2.3031	up	TRIM23	TRIM23	ARD-1 ARD1 ARFD1	E3 ubiquitin-protein ligase TRIM23 (EC 2.3.2.27) (ADP-ribosylation factor domain-containing protein 1) (GTP-binding protein ARD-1) (RING-type E3 ubiquitin transferase TRIM23) (Tripartite motif-containing protein 23)	TRIM23	-	XM_014126914.1,100,100.000,60,2.54e-24	XM_021602970.1,100,95.000,60,1.79e-19	E3 ubiquitin-protein ligase TRIM23-like (LOC106562204), transcript variant X2
191	WNvsCT	C184R019	2.29643	up	FKBP1B	FKBP1B	FKBP12.6 FKBP1L FKBP9 OTK4	Peptidyl-prolyl cis-trans isomerase FKBP1B (PPIase FKBP1B) (EC 5.2.1.8) (12.6 kDa FK506-binding protein) (12.6 kDa FKBP) (FKBP-12.6) (FK506-binding protein 1B) (FKBP-1B) (Immunophilin FKBP12.6) (Rotamase) (h-FKBP-12)	LOC110529884	-	-	XM_021612535.1,100,100.000,60,1.77e-24	peptidyl-prolyl cis-trans isomerase FKBP1B (LOC110529884)
192	WNvsCT	C216R104	2.29518	up	TYRO3	TYRO3	DTK	Tyrosine-protein kinase receptor TYRO3 (EC 2.7.10.1) (Tyrosine-protein kinase DTK)	-	-	-	-	0
193	WNvsCT	C101R059	2.28722	up	FMO5	FMO5	-	Dimethylaniline monooxygenase [N-oxide-forming] 5 (EC 1.14.13.8) (Dimethylaniline oxidase 5) (Hepatic flavin-containing monooxygenase 5) (FMO 5)	-	-	-	-	0
194	WNvsCT	C066R077	2.28504	up	CNN3	CNN3	-	Calponin-3 (Calponin, acidic isoform)	CNN3	-	XM_014182025.1,100,100.000,60,2.54e-24	XM_021620514.1,93,92.857,56,1.39e-15	calponin-3-like (LOC106590847)
195	WNvsCT	C057R155	2.28215	up	VPS4B	VPS4B	-	Vacuolar protein sorting-associated protein 4B (EC 3.6.4.6)	VPS4B	LOC106599662	XM_014190950.1,100,100.000,60,2.54e-24	XM_021589335.1,100,98.333,60,8.25e-23	vacuolar protein sorting-associated protein 4B (LOC106599662), transcript variant X3
196	WNvsCT	C053R155	2.28211	up	RELT	-	-	-	LOC106612986	-	XM_014214765.1,73,93.182,44,2.01e-10	XM_021582780.1,73,95.455,44,3.01e-12	tumor necrosis factor receptor superfamily member 19-like (LOC106612986)
197	WNvsCT	C098R025	2.26814	up	DOCK8	DOCK8	-	Dedicator of cytokinesis protein 8	LOC106580556	-	XM_014161744.1,100,100.000,60,2.54e-24	XM_021619965.1,100,98.333,60,8.25e-23	dedicator of cytokinesis protein 8-like (LOC106580556), transcript variant X4
198	WNvsCT	C250R114	2.2667	up	PABPC1	PABPC1	PABP1	Polyadenylate-binding protein 1 (PABP-1) (Poly(A)-binding protein 1)	LOC106598351	-	XR_001327164.1,100,100.000,60,2.54e-24	-	uncharacterized LOC106598351 (LOC106598351)
199	WNvsCT	C256R142	2.26632	up	PGLYRP2	PGLYRP2	PGLYRPL PGRPL	N-acetylmuramoyl-L-alanine amidase (EC 3.5.1.28) (Peptidoglycan recognition protein 2) (Peptidoglycan recognition protein long) (PGRP-L)	-	-	-	-	0
200	WNvsCT	C113R149	2.26402	up	-	-	-	-	-	-	-	-	0
201	WNvsCT	C204R144	2.258	up	PACSIN2	PACSIN2	-	Protein kinase C and casein kinase substrate in neurons protein 2 (x-PACSIN2)	LOC106595301	-	XM_014186678.1,100,100.000,60,2.54e-24	XM_021625553.1,100,95.000,60,1.79e-19	protein kinase C and casein kinase substrate in neurons protein 3-like (LOC106595301)
202	WNvsCT	C263R083	2.25607	up	CES2	CES2	ICE	Cocaine esterase (EC 3.1.1.84) (Carboxylesterase 2) (CE-2) (hCE-2) (EC 3.1.1.1) (Methylumbelliferyl-acetate deacetylase 2) (EC 3.1.1.56)	LOC106561275	-	XM_014125050.1,100,100.000,60,2.54e-24	XM_021573809.1,100,96.667,60,3.84e-21	uncharacterized LOC106561275 (LOC106561275)
203	WNvsCT	C100R140	2.25402	up	-	-	-	-	-	-	-	-	0
204	WNvsCT	C060R147	2.24661	up	CTDSP2	-	-	CTD Small Phosphatase 2	LOC111970216	-	-	XM_023996816.1	carboxy-terminal domain RNA polymerase II polypeptide A small phosphatase 2
205	WNvsCT	C201R068	2.24382	up	USP1	USP1	-	Ubiquitin carboxyl-terminal hydrolase 1 (EC 3.4.19.12) (Deubiquitinating enzyme 1) (hUBP) (Ubiquitin thioesterase 1) (Ubiquitin-specific-processing protease 1)	USP1	-	XM_014123456.1,100,100.000,60,2.54e-24	XM_021603308.1,95,100.000,57,8.25e-23	ubiquitin specific peptidase 1 (usp1)
206	WNvsCT	C080R026	2.2411	up	B3GALT2	B3GALT2	-	Beta-1,3-galactosyltransferase 2 (Beta-1,3-GalTase 2) (Beta3Gal-T2) (Beta3GalT2) (EC 2.4.1.86) (UDP-galactose:2-acetamido-2-deoxy-D-glucose 3beta-galactosyltransferase 2)	LOC106568735	-	XM_014139335.1,100,100.000,60,2.54e-24	XM_021612811.1,100,98.333,60,8.25e-23	beta-1,3-galactosyltransferase 2-like (LOC106568735), transcript variant X7
207	WNvsCT	C239R031	2.24042	up	DNAJA1	-	-	-	LOC106602802	-	XM_014195667.1,100,98.333,60,1.18e-22	-	dnaJ homolog subfamily A member 1-like (LOC106602802)
208	WNvsCT	C064R052	2.24028	up	MFRP	MFRP	-	Membrane frizzled-related protein (Membrane-type frizzled-related protein)	LOC106612628	-	XM_014213971.1,100,100.000,60,2.54e-24	XM_021582135.1,100,96.667,60,3.84e-21	membrane frizzled-related protein-like (LOC106612628), transcript variant X2
209	WNvsCT	C127R114	2.23569	up	CREG2	CREG2	-	Protein CREG2	CREG2	-	NM_001139858.1,83,96.154,52,1.13e-17	XM_021578789.1,100,98.333,60,8.25e-23	cellular repressor of E1A stimulated genes 2 (creg2)
210	WNvsCT	C114R056	2.23448	up	CHRNA1	CHRNA1	NIC1	Acetylcholine receptor subunit alpha	LOC106581751	-	XM_014164015.1,100,100.000,60,2.54e-24	XM_021579006.1,100,96.667,60,3.84e-21	acetylcholine receptor subunit alpha-like (LOC106581751)
211	WNvsCT	C045R083	2.23415	up	SRSF2	SRSF2	SFRS2	Serine/arginine-rich splicing factor 2 (Splicing component, 35 kDa) (Splicing factor SC35) (SC-35) (Splicing factor, arginine/serine-rich 2)	LOC106612293	-	XR_001330269.1,47,100.000,28,1.56e-06	XR_002470367.1,100,100.000,60,1.77e-24	serine/arginine-rich splicing factor 2-like (LOC106612293), transcript variant X4
212	WNvsCT	C028R169	2.23262	up	MAK16	MAK16	-	Protein MAK16 homolog	MAK16	-	XM_014174880.1,100,100.000,60,2.54e-24	XM_021606752.1,100,98.333,60,8.25e-23	MAK16 homolog (mak16)
213	WNvsCT	C076R170	2.23118	up	TYRO3	TYRO3	DTK	Tyrosine-protein kinase receptor TYRO3 (EC 2.7.10.1) (Tyrosine-protein kinase DTK)	LOC106602312	-	XM_014194866.1,100,91.667,60,5.54e-16	XM_021585255.1,100,98.333,60,8.25e-23	tyrosine-protein kinase receptor TYRO3-like (LOC106602312)
214	WNvsCT	C201R139	2.23069	up	IBA57	IBA57	-	Putative transferase CAF17 homolog, mitochondrial (EC 2.1.-.-) (Iron-sulfur cluster assembly factor homolog)	IBA57	-	XM_014140585.1,100,100.000,60,2.54e-24	XM_021613626.1,100,100.000,60,1.77e-24	IBA57 homolog, iron-sulfur cluster assembly (iba57)
215	WNvsCT	C200R072	2.21547	up	RPS18	RPS18	-	40S ribosomal protein S18	-	-	-	-	0
216	WNvsCT	C166R071	2.21387	up	PNP	PNP	NP	Purine nucleoside phosphorylase (PNP) (EC 2.4.2.1) (Inosine phosphorylase) (Inosine-guanosine phosphorylase)	LOC106569594	-	XM_014141108.1,100,100.000,60,2.54e-24	XM_021614034.1,100,100.000,60,1.77e-24	purine nucleoside phosphorylase-like (LOC106569594)
217	WNvsCT	C105R117	2.21254	up	LOC106588707	-	-	-	LOC106588707	-	XM_014177984.1,100,100.000,60,2.54e-24	-	serine/threonine-protein phosphatase 1 regulatory subunit 10-like (LOC106588707), transcript variant X5
218	WNvsCT	C054R074	2.21129	up	INSIG1	INSIG1	-	Insulin-induced gene 1 protein (INSIG-1)	INSIG1	-	XM_014180682.1,100,98.333,60,1.18e-22	XM_021563023.1,100,100.000,60,1.77e-24	insulin induced gene 1 (insig1)
219	WNvsCT	C109R138	2.20997	up	LOC106586687	-	-	-	LOC106586687	-	XM_014174227.1,100,100.000,60,2.54e-24	-	amyloid beta A4 protein-like (LOC106586687), transcript variant X2
220	WNvsCT	C044R047	2.19205	up	TSPAN4	TSPAN4	TM4SF7	Tetraspanin-4 (Tspan-4) (Transmembrane 4 superfamily member 7)	LOC106561924	-	XM_014126328.1,100,100.000,60,2.54e-24	XM_021585759.1,100,100.000,60,1.77e-24	tetraspanin-4-like (LOC106561924), transcript variant X3
221	WNvsCT	C232R081	2.18872	up	BLCAP	BLCAP	-	Bladder cancer-associated protein (ZfBc10)	BC10	-	XM_014165878.1,100,98.333,60,1.18e-22	NM_001160526.1,93,98.214,56,1.21e-22=XM_021608239.1,100,98.333,60,8.25e-23	bladder cancer-associated protein (LOC106582633)
222	WNvsCT	C114R035	2.18832	up	SRSF6	SRSF6	SFRS6 SRP55	Serine/arginine-rich splicing factor 6 (Pre-mRNA-splicing factor SRP55) (Splicing factor, arginine/serine-rich 6)	LOC106571981	SFRS6	XM_014145612.1,100,100.000,60,2.54e-24	XM_021615669.1,100,96.667,60,3.84e-21	serine/arginine-rich splicing factor 6-like (LOC106571981)
223	WNvsCT	C078R140	2.1867	up	PERP	PERP	KCP1 KRTCAP1 PIGPC1 THW	p53 apoptosis effector related to PMP-22 (Keratinocyte-associated protein 1) (KCP-1) (P53-induced protein PIGPC1) (Transmembrane protein THW)	PERP	-	NM_001141720.1,100,100.000,60,5.18e-26	-	PERP, TP53 apoptosis effector (perp)
224	WNvsCT	C203R135	2.17781	up	LOC106580421	-	-	-	LOC106580421	-	XM_014161463.1,100,98.333,60,1.18e-22	XM_021621785.1,100,96.667,60,3.84e-21	arrestin domain-containing protein 3-like (LOC106580421), transcript variant X2
225	WNvsCT	C170R124	2.17459	up	INPP1	INPP1	-	Inositol polyphosphate 1-phosphatase (IPP) (IPPase) (EC 3.1.3.57)	INPP	-	NM_001165288.1,100,100.000,60,5.18e-26	XM_021568960.1,100,96.667,60,3.84e-21	Inositol polyphosphate 1-phosphatase (inpp)
226	WNvsCT	C030R043	2.17394	up	ADNP2	ADNP2	KIAA0863 ZNF508	Activity-dependent neuroprotector homeobox protein 2 (ADNP homeobox protein 2) (Zinc finger protein 508)	LOC106588587	-	XM_014177737.1,100,100.000,60,2.54e-24	XM_021572232.1,100,96.667,60,3.84e-21	ADNP homeobox protein 2-like (LOC106588587)
227	WNvsCT	C063R041	2.17236	up	SDHA	SDHA	-	Succinate dehydrogenase [ubiquinone] flavoprotein subunit, mitochondrial (EC 1.3.5.1) (Flavoprotein subunit of complex II) (Fp)	LOC106573122	DHSA	XM_014147839.1,100,100.000,60,2.54e-24	XM_021598175.1,100,93.333,60,8.31e-18	succinate dehydrogenase [ubiquinone] flavoprotein subunit, mitochondrial-like (LOC106573122)
228	WNvsCT	C040R035	2.16974	up	LOC106561510	-	-	-	LOC106561510	-	XM_014125557.1,100,100.000,60,2.54e-24	-	laminin subunit beta-4-like (LOC106561510), transcript variant X2
229	WNvsCT	C177R167	2.1681	up	LOC110500517	-	-	-	LOC110500517	-	-	XM_021577920.1,100,95.161,62,4.96e-20	gastrula zinc finger protein XlCGF57.1-like (LOC110500517)
230	WNvsCT	C045R052	2.16694	up	SLMO2	-	-	-	SLMO2	LOC106571960	XM_014145573.1,100,100.000,60,2.54e-24	XM_021615652.1,100,95.000,60,1.79e-19	protein slowmo homolog 2-like (LOC106571960), transcript variant X2
231	WNvsCT	C056R167	2.16419	up	LTB4R	LTB4R	BLT BLT1 BLTR CMKRL1 GPR16 P2RY7	Leukotriene B4 receptor 1 (LTB4-R 1) (LTB4-R1) (Chemoattractant receptor-like 1) (G-protein coupled receptor 16) (P2Y purinoceptor 7) (P2Y7)	LOC106609000	-	XM_014207321.1,100,100.000,60,2.54e-24	-	leukotriene B4 receptor 1-like (LOC106609000), transcript variant X2
232	WNvsCT	C198R076	2.16358	up	LOC106566799	-	-	-	LOC106566799	-	XM_014135208.1,100,100.000,60,2.54e-24	-	acetyl-coenzyme A synthetase, cytoplasmic-like (LOC106566799), transcript variant X2
233	WNvsCT	C039R070	2.15816	up	FABP1	-	-	-	FABP1	-	XM_014128669.1,100,100.000,60,2.54e-24	XM_021590970.1,100,96.667,60,3.84e-21	fatty acid binding protein 1, liver (fabp1)
234	WNvsCT	C205R021	2.15743	up	LOC106567329	-	-	-	LOC106567329	-	XR_001320038.1,100,100.000,60,2.54e-24	XR_002468948.1,100,98.333,60,8.25e-23	uncharacterized LOC106567329 (LOC106567329)
235	WNvsCT	C106R147	2.15707	up	COG4	COG4	-	Conserved oligomeric Golgi complex subunit 4 (COG complex subunit 4) (Component of oligomeric Golgi complex 4)	COG4	-	XM_014175800.1,100,100.000,60,2.54e-24	XM_021607420.1,100,100.000,60,1.77e-24	component of oligomeric golgi complex 4 (cog4)
236	WNvsCT	C142R148	2.15701	up	PTGES2	PTGES2	PGES2	Prostaglandin E synthase 2 (EC 5.3.99.3) (Membrane-associated prostaglandin E synthase-2) (mPGE synthase-2) (Microsomal prostaglandin E synthase 2) (mPGES-2) [Cleaved into: Prostaglandin E synthase 2 truncated form]	LOC106570430	-	XM_014142759.1,100,100.000,60,2.54e-24	-	prostaglandin E synthase 2-like (LOC106570430)
237	WNvsCT	C234R064	2.15437	up	SLC10A3	SLC10A3	DXS253E P3	P3 protein (Solute carrier family 10 member 3)	P3	-	NM_001141914.1,100,100.000,60,5.18e-26	XM_021595326.1,100,100.000,60,1.77e-24	P3 protein (p3)
238	WNvsCT	C259R160	2.1543	up	SLC7A5	SLC7A5	-	Large neutral amino acids transporter small subunit 1 (4F2 light chain) (4F2 LC) (4F2LC) (L-type amino acid transporter 1) (LAT1 light chain) (Solute carrier family 7 member 5)	LOC106567382	-	XM_014136556.1,100,100.000,60,2.54e-24	XM_021565613.1,100,100.000,60,1.77e-24	large neutral amino acids transporter small subunit 1-like (LOC106567382)
239	WNvsCT	C021R050	2.14954	up	LOC110502275	-	-	-	LOC110502275	-	-	XM_021580181.1,100,98.333,60,8.25e-23	sorbin and SH3 domain-containing protein 1-like (LOC110502275)
240	WNvsCT	C023R050	2.1484	up	-	-	-	-	-	-	-	-	0
241	WNvsCT	C119R029	2.14602	up	SUGT1	SUGT1	-	Protein SGT1 homolog (Suppressor of G2 allele of SKP1 homolog)	SUGT1	-	XM_014191508.1,100,100.000,60,2.54e-24	XM_021588992.1,100,100.000,60,1.77e-24	SGT1, suppressor of G2 allele of SKP1 [S. cerevisiae] (sugt1), transcript variant X2
242	WNvsCT	C011R148	2.14592	up	SEMA3D	SEMA3D	COLL2	Semaphorin-3D (Collapsin-2) (COLL-2)	LOC106573452	-	XM_014148513.1,100,100.000,60,2.54e-24	XM_021615924.1,100,100.000,60,1.77e-24	semaphorin-3D-like (LOC106573452)
243	WNvsCT	C036R094	2.14301	up	SRP9	SRP9	-	Signal recognition particle 9 kDa protein (SRP9)	SRP09	-	XM_014144577.1,100,100.000,60,2.54e-24	NM_001160617.1,100,98.333,60,7.21e-25	signal recognition particle 9 kDa protein-like (LOC106571451)
244	WNvsCT	C208R126	2.14265	up	GFI1B	-	-	-	GFI1B	-	XM_014193405.1,100,100.000,60,2.54e-24	XR_002475763.1,98,98.305,59,2.97e-22	Zinc finger protein Gfi-1b (gfi1b), transcript variant X1
245	WNvsCT	C083R154	2.14074	up	TBRG1	TBRG1	NIAM	Transforming growth factor beta regulator 1 (Nuclear interactor of ARF and Mdm2)	TBRG1	-	-	XR_002471201.1,100,100.000,60,1.77e-24	transforming growth factor beta regulator 1 (tbrg1), transcript variant X2
246	WNvsCT	C108R095	2.14028	up	CTSV	CP1	FS(2)50CA	Cathepsin L (EC 3.4.22.15) (Cysteine proteinase 1)	-	-	-	-	0
247	WNvsCT	C073R097	2.13805	up	JUNB	JUNB	-	Transcription factor jun-B	JUNB	-	NM_001139901.1,100,100.000,60,5.18e-26=XM_014130703.1,100,100.000,60,2.54e-24	NM_001124520.1,100,100.000,60,1.55e-26=XM_021567719.1,100,100.000,60,1.77e-24	jun B proto-oncogene (junb)
248	WNvsCT	C032R122	2.13393	up	-	-	-	-	-	-	-	-	0
249	WNvsCT	C224R025	2.13253	up	PDE4DIP	-	-	-	LOC110531386	-	-	XM_021614575.1,98,96.610,59,1.38e-20	zinc finger protein OZF-like (LOC106578064), transcript variant X2
250	WNvsCT	C060R135	2.13096	up	DAGLB	DAGLB	-	Sn1-specific diacylglycerol lipase beta (DGL-beta) (EC 3.1.1.-)	LOC106609120	-	XM_014207570.1,100,100.000,60,2.54e-24	XM_021581174.1,100,98.333,60,8.25e-23	sn1-specific diacylglycerol lipase beta-like (LOC106609120)
251	WNvsCT	C248R037	2.12928	up	MYLPF	MYLPF	-	Myosin regulatory light chain 2, skeletal muscle isoform (DTNB) (Fast skeletal myosin light chain 2) (G2) (MLC-2)	LOC106560825	NTF2	XM_014124167.1,100,100.000,60,2.54e-24	-	nuclear transport factor 2 (LOC106560825), transcript variant X2
252	WNvsCT	C022R084	2.12839	up	LOC106566943	-	-	-	LOC106566943	-	XM_014135617.1,100,100.000,60,2.54e-24	XM_021565681.1,100,95.000,60,1.79e-19	glucocorticoid modulatory element-binding protein 2-like (LOC106566943), transcript variant X8
253	WNvsCT	C156R053	2.12603	up	DNAJB9	DNAJB9	-	DnaJ homolog subfamily B member 9 (Endoplasmic reticulum DNA J domain-containing protein 4) (ER-resident protein ERdj4) (ERdj4)	LOC106576066	-	XM_014152926.1,100,100.000,60,2.54e-24	XM_021563526.1,93,96.429,56,6.42e-19	dnaJ homolog subfamily B member 9-like (LOC106576066)
254	WNvsCT	C187R119	2.12555	up	TTC4	TTC4	-	Tetratricopeptide repeat protein 4 (TPR repeat protein 4)	LOC106584040	-	XM_014168852.1,100,100.000,60,2.54e-24	-	tetratricopeptide repeat protein 4-like (LOC106584040)
255	WNvsCT	C052R077	2.12518	up	EEF1A1	EEF1A1	EEF1A EF1A LENG7	Elongation factor 1-alpha 1 (EF-1-alpha-1) (Elongation factor Tu) (EF-Tu) (Eukaryotic elongation factor 1 A-1) (eEF1A-1) (Leukocyte receptor cluster member 7)	EF1A1	-	NM_001173967.1,100,100.000,60,5.18e-26=XM_014174258.1,100,100.000,60,2.54e-24	XM_021567855.1,100,100.000,60,1.77e-24	Elongation factor 1-alpha 1 (ef1a1)
256	WNvsCT	C103R084	2.1239	up	TBXA2R	TBXA2R	-	Thromboxane A2 receptor (TXA2-R) (Prostanoid TP receptor)	LOC106574152	-	XM_014149797.1,100,100.000,60,2.54e-24	XM_021618188.1,98,94.915,59,6.42e-19	thromboxane A2 receptor-like (LOC106574152), transcript variant X3
257	WNvsCT	C251R139	2.1205	up	IGH	-	-	Immunoglobulin Heavy Locus	-	-	GU129140.1	-	IgH locus B genomic sequence
258	WNvsCT	C251R081	2.12035	up	SLC4A11	SLC4A11	BTR1	Sodium bicarbonate transporter-like protein 11 (Bicarbonate transporter-related protein 1) (Sodium borate cotransporter 1) (NaBC1) (Solute carrier family 4 member 11)	SLC4A11	-	XM_014199106.1,100,100.000,60,2.54e-24	XM_021561528.1,100,100.000,60,1.77e-24	sodium bicarbonate transporter-like protein 11 (LOC106604467), transcript variant X2
259	WNvsCT	C251R099	2.11797	up	HSP90AA1	HSP90AA1	HSP90A.1-hsp90 hsp90a hsp90aa1	Heat shock protein HSP 90-alpha 1	HS90A	-	NM_001173702.1,58,100.000,35,4.09e-12=XM_014144832.1,58,100.000,35,2.01e-10	XM_021612440.1,53,100.000,32,6.51e-09	Heat shock protein HSP 90-alpha (hs90a)
260	WNvsCT	C181R150	2.11441	up	ATXN2	ATXN2	ATX2 SCA2 TNRC13	Ataxin-2 (Spinocerebellar ataxia type 2 protein) (Trinucleotide repeat-containing gene 13 protein)	LOC106585853	-	XM_014172554.1,100,100.000,60,2.54e-24	XM_021605261.1,100,96.667,60,3.84e-21	ataxin-2-like (LOC106585853), transcript variant X6
261	WNvsCT	C005R087	2.11287	up	GOLGA7	GOLGA7	-	Golgin subfamily A member 7	GOGA7	-	NM_001141039.1,100,100.000,60,5.18e-26	XM_021610242.1,100,100.000,60,1.77e-24	Golgin subfamily A member 7 (goga7)
262	WNvsCT	C172R121	2.11113	up	RPL7	RPL7	-	60S ribosomal protein L7	LOC106590667	-	XM_014181821.1,100,100.000,60,2.54e-24	-	uncharacterized LOC106590667 (LOC106590667)
263	WNvsCT	C136R034	2.10552	up	MSH2	MSH2	-	DNA mismatch repair protein MSH2 (MutS protein homolog 2)	MSH2	-	XM_014179358.1,100,100.000,60,2.54e-24	XM_021575715.1,100,100.000,60,1.77e-24	mutS homolog 2 (msh2)
264	WNvsCT	C190R113	2.10302	up	LOC106605615	-	-	-	LOC106605615	-	XM_014201450.1,68,92.857,42,9.33e-09	XM_021591744.1,88,96.364,55,8.31e-18	histone-lysine N-methyltransferase 2A-like (LOC106605615), transcript variant X2
265	WNvsCT	C002R039	2.10287	up	FKBP1B	FKBP1B	-	Peptidyl-prolyl cis-trans isomerase FKBP1B (PPIase FKBP1B) (EC 5.2.1.8) (12.6 kDa FK506-binding protein) (12.6 kDa FKBP) (FKBP-12.6) (FK506-binding protein 1B) (FKBP-1B) (Immunophilin FKBP12.6) (Rotamase)	SLC9A3R1	NHERF	NM_001141752.1,48,100.000,29,8.85e-09	XM_021612535.1,100,96.667,60,3.84e-21	SLC9A3 regulator 1 (slc9a3r1)
266	WNvsCT	C017R156	2.10274	up	GEMIN7	GEMIN7	-	Gem-associated protein 7 (Gemin-7) (SIP3)	GEMI7	GEMI7	NM_001140654.1,100,100.000,60,5.18e-26=XM_014213447.1,100,100.000,60,2.54e-24	XM_021581845.1,82,94.118,51,6.47e-14	Gem-associated protein 7 (gemi7)
267	WNvsCT	C132R094	2.10222	up	CREM	CREM	-	cAMP-responsive element modulator	CREM	-	NM_001173566.1,100,100.000,60,5.18e-26=XM_014139502.1,100,100.000,60,2.54e-24	XM_021613152.1,100,98.333,60,8.25e-23	cAMP-responsive element modulator (crem)
268	WNvsCT	C079R116	2.09717	up	XKR8	XKR8	XRG8	XK-related protein 8	LOC106589031	-	XM_014178676.1,100,98.333,60,1.18e-22	XM_021572743.1,97,93.103,58,1.07e-16	XK-related protein 8-like (LOC106589031)
269	WNvsCT	C260R140	2.09587	up	MUC2	-	-	Intestinal mucin-like protein (MLP) (Fragment)	LOC106598357	-	XM_014189400.1,100,100.000,60,2.54e-24	XM_021578564.1,97,98.276,58,1.07e-21	intestinal mucin-like protein (LOC106598357)
270	WNvsCT	C077R108	2.09562	up	GNAI2	GNAI2	GNAI-2	Guanine nucleotide-binding protein G(i) subunit alpha-2 (Adenylate cyclase-inhibiting G alpha protein)	LOC106566064	-	XM_014133885.1,100,100.000,60,2.54e-24	XM_021569960.1,100,98.333,60,8.25e-23	guanine nucleotide-binding protein G[i] subunit alpha-2 (LOC106566064), transcript variant X4
271	WNvsCT	C063R006	2.0953	up	TSPAN7	TSPAN7	MXS1 TM4SF2	Tetraspanin-7 (Tspan-7) (Cell surface glycoprotein A15) (PE31) (TALLA homolog) (Transmembrane 4 superfamily member 2) (CD antigen CD231)	LOC106604762	-	XR_001328726.1,100,100.000,60,2.54e-24	-	tetraspanin-7-like (LOC106604762), transcript variant X2
272	WNvsCT	C253R091	2.09404	up	DNAJB6	DNAJB6	-	DnaJ homolog subfamily B member 6	LOC106578614	-	XM_014157617.1,100,98.333,60,1.18e-22	XM_021620678.1,97,98.276,58,1.07e-21	dnaJ homolog subfamily B member 6-like (LOC106578614), transcript variant X4
273	WNvsCT	C023R060	2.09366	up	RANBP2	RANBP2	-	E3 SUMO-protein ligase RanBP2 (EC 2.3.2.-) (358 kDa nucleoporin) (Nuclear pore complex protein Nup358) (Nucleoporin Nup358) (Ran-binding protein 2) (RanBP2) (p270) (Fragment)	LOC106582213	-	XM_014165067.1,100,100.000,60,2.54e-24	XR_002470241.1,97,98.276,58,1.07e-21	E3 SUMO-protein ligase RanBP2-like (LOC106582213), transcript variant X7
274	WNvsCT	C194R166	2.0913	up	NLRC3	NLRC3	NOD3	NLR family CARD domain-containing protein 3 (CARD15-like protein) (Caterpiller protein 16.2) (CLR16.2) (NACHT, LRR and CARD domains-containing protein 3) (Nucleotide-binding oligomerization domain protein 3)	LOC110487421	-	-	XR_002468238.1,100,100.000,60,1.77e-24	NACHT, LRR and PYD domains-containing protein 12-like (LOC110487421), transcript variant X3
275	WNvsCT	C170R112	2.09056	up	-	-	-	-	-	-	-	-	0
276	WNvsCT	C037R071	2.08696	up	FBF1	FBF1	-	Fas-binding factor 1 homolog (FBF-1)	-	-	-	-	0
277	WNvsCT	C089R104	2.0838	up	PTGER2	PTGER2	PTGEREP2	Prostaglandin E2 receptor EP2 subtype (PGE receptor EP2 subtype) (PGE2 receptor EP2 subtype) (Prostanoid EP2 receptor)	LOC106608165	-	XM_014205947.1,100,100.000,60,2.54e-24	XM_021600993.1,100,100.000,60,1.77e-24	prostaglandin E2 receptor EP2 subtype-like (LOC106608165)
278	WNvsCT	C083R164	2.08243	up	LOC106586220	-	-	-	LOC106586220	-	XM_014173257.1,100,100.000,60,2.54e-24	XM_021597150.1,92,96.364,55,2.31e-18	serine/threonine-protein kinase tousled-like 1-B (LOC106586220)
279	WNvsCT	C256R162	2.07833	up	RNF7	RNF7	RBX2 SAG	RING-box protein 2 (Rbx2) (RING finger protein 7) (Sensitive to apoptosis gene protein)	LOC106580882	RBX2	XM_014162410.1,100,100.000,60,2.54e-24	XM_021587720.1,98,98.305,59,2.97e-22	RING-box protein 2 (LOC106580882)
280	WNvsCT	C264R135	2.0776	up	CDK7	CDK7	MO15	Cyclin-dependent kinase 7 (EC 2.7.11.22) (EC 2.7.11.23) (40 kDa protein kinase) (CDC2/CDK2,4-activating kinase) (Cell division protein kinase 7) (P40 MO15)	CDK7	-	XM_014170759.1,100,100.000,60,2.54e-24	XM_021606202.1,100,100.000,60,1.77e-24	cyclin-dependent kinase 7 (cdk7)
281	WNvsCT	C057R058	2.07685	up	B3GALT2	B3GALT2	-	Beta-1,3-galactosyltransferase 2 (Beta-1,3-GalTase 2) (Beta3Gal-T2) (Beta3GalT2) (EC 2.4.1.86) (UDP-galactose:2-acetamido-2-deoxy-D-glucose 3beta-galactosyltransferase 2)	LOC106568735	-	XM_014139335.1,100,100.000,60,2.54e-24	XM_021612811.1,100,98.333,60,8.25e-23	beta-1,3-galactosyltransferase 2-like (LOC106568735), transcript variant X7
282	WNvsCT	C083R168	2.0744	up	PARP1	PARP1	-	Poly [ADP-ribose] polymerase 1 (PARP-1) (EC 2.4.2.30) (ADP-ribosyltransferase diphtheria toxin-like 1) (ARTD1) (DNA ADP-ribosyltransferase PARP1) (EC 2.4.2.-) (NAD(+) ADP-ribosyltransferase 1) (ADPRT 1) (Poly[ADP-ribose] synthase 1) (Protein poly-ADP-ribosyltransferase PARP1) (EC 2.4.2.-) (Fragment)	PARP1	-	XM_014205692.1,100,98.333,60,1.18e-22	XM_021600799.1,100,95.000,60,1.79e-19	poly [ADP-ribose] polymerase 1 (parp1), transcript variant X2
283	WNvsCT	C004R123	2.07315	up	LRRC58	LRRC58	-	Leucine-rich repeat-containing protein 58	LOC106575074	LRC58	XM_014151231.1,100,100.000,60,2.54e-24	XM_021608894.1,100,98.333,60,8.25e-23	leucine-rich repeat-containing protein 58-like (LOC106575074)
284	WNvsCT	C119R162	2.07052	up	DUSP19	DUSP19	SKRP1	Dual specificity protein phosphatase 19 (EC 3.1.3.16) (EC 3.1.3.48) (Protein phosphatase SKRP1) (Stress-activated protein kinase pathway-regulating phosphatase 1)	LOC106575136	-	XM_014151370.1,100,100.000,60,2.54e-24	XM_021608998.1,100,96.667,60,3.84e-21	dual specificity protein phosphatase 19-like (LOC106575136)
285	WNvsCT	C123R077	2.07019	up	BLCAP	BLCAP	-	Bladder cancer-associated protein (ZfBc10)	BLCAP	LOC106565040	XM_014131627.1,100,100.000,60,2.54e-24	XR_002469200.1,100,98.333,60,8.25e-23	bladder cancer-associated protein-like (LOC106565040)
286	WNvsCT	C018R051	2.06391	up	HSP90B1	HSP90B1	GRP94	Endoplasmin (94 kDa glucose-regulated protein) (GRP-94) (Heat shock protein 90 kDa beta member 1) (Fragment)	-	-	-	-	0
287	WNvsCT	C266R142	2.0617	up	TPI1	TPI1B	-	Triosephosphate isomerase B (TIM-B) (EC 5.3.1.1) (Methylglyoxal synthase B) (EC 4.2.3.3) (Triose-phosphate isomerase B)	TPI1B	TPIS	NM_001139702.1,100,96.667,60,1.12e-22	-	triosephosphate isomerase 1b (tpi1b)
288	WNvsCT	C220R084	2.05894	up	LOC106574305	-	-	-	LOC106574305	-	XM_014150119.1,100,100.000,60,2.54e-24	XM_021608894.1,77,97.826,46,5.00e-15	leucine-rich repeat-containing protein 58-like (LOC106574305)
289	WNvsCT	C126R133	2.05645	up	SAFB2	SAFB2	KIAA0138	Scaffold attachment factor B2 (SAF-B2)	LOC106613692	-	XM_014216224.1,100,100.000,60,2.54e-24	XM_021603651.1,100,98.333,60,8.25e-23	scaffold attachment factor B2-like (LOC106613692), transcript variant X2
290	WNvsCT	C222R039	2.05391	up	ABAT	ABAT	GABAT	4-aminobutyrate aminotransferase, mitochondrial (EC 2.6.1.19) ((S)-3-amino-2-methylpropionate transaminase) (EC 2.6.1.22) (GABA aminotransferase) (GABA-AT) (Gamma-amino-N-butyrate transaminase) (GABA transaminase) (GABA-T) (L-AIBAT)	LOC106564456	GABT	XM_014130562.1,100,100.000,60,2.54e-24	-	4-aminobutyrate aminotransferase, mitochondrial-like (LOC106564456)
291	WNvsCT	C102R036	2.05361	up	ARHGAP11A	ARHGAP11A	KIAA0013	Rho GTPase-activating protein 11A (Rho-type GTPase-activating protein 11A)	LOC106610844	-	XM_014210474.1,100,100.000,60,2.54e-24	XM_021584758.1,97,94.915,59,2.31e-18	rho GTPase-activating protein 11A-like (LOC106610844), transcript variant X3
292	WNvsCT	C241R134	2.05317	up	ULK4	ULK4	-	Serine/threonine-protein kinase ULK4 (EC 2.7.11.1) (Unc-51-like kinase 4)	LOC106574102	-	XM_014149655.1,100,98.333,60,1.18e-22	-	serine/threonine-protein kinase ULK4-like (LOC106574102)
293	WNvsCT	C258R108	2.04861	up	SEPW1	SEPW1	SELENOW	Selenoprotein W (SelW)	SEPW1	SEPW1	XM_014128961.1,100,100.000,60,2.54e-24	XM_021591317.1,100,100.000,60,1.77e-24	selenoprotein W, 1 (sepw1), transcript variant X2
294	WNvsCT	C057R100	2.04542	up	CRAT	CRAT	-	Carnitine O-acetyltransferase (Carnitine acetylase) (EC 2.3.1.7) (Carnitine acetyltransferase) (CAT) (CrAT)	CRAT	-	XM_014171849.1,100,100.000,60,2.54e-24	XR_002473781.1,100,98.333,60,8.25e-23	carnitine O-acetyltransferase (crat)
295	WNvsCT	C046R164	2.04151	up	ZNF540	ZNF540	-	Zinc finger protein 540	-	-	-	-	0
296	WNvsCT	C184R041	2.04107	up	PRMT2	PRMT2	-	Protein arginine N-methyltransferase 2 (EC 2.1.1.319) (Histone-arginine N-methyltransferase PRMT2)	PRMT2	-	XM_014164526.1,100,96.667,60,5.50e-21	XM_021578849.1,100,100.000,60,1.77e-24	protein arginine methyltransferase 2 (prmt2), transcript variant X2
297	WNvsCT	C072R064	2.0381	up	-	-	-	-	-	-	-	-	0
298	WNvsCT	C052R099	2.03644	up	RASSF2	RASSF2	-	Ras association domain-containing protein 2	RASF2	-	NM_001173685.1,100,100.000,60,5.18e-26=XM_014170619.1,100,100.000,60,2.54e-24	XM_021606268.1,100,96.667,60,3.84e-21	Ras association domain-containing protein 2 (rasf2)
299	WNvsCT	C151R128	2.03066	up	BCR	BCR	BCR1 D22S11	Breakpoint cluster region protein (EC 2.7.11.1) (Renal carcinoma antigen NY-REN-26)	LOC106585467	-	XM_014171698.1,100,98.333,60,1.18e-22	XM_021605695.1,100,96.667,60,3.84e-21	breakpoint cluster region protein-like (LOC106585467), transcript variant X3
300	WNvsCT	C140R116	2.03021	up	COL4A1	COL4A1	-	Collagen alpha-1(IV) chain [Cleaved into: Arresten]	LOC106586666	-	XM_014174183.1,100,100.000,60,2.54e-24	XM_021597819.1,100,100.000,60,1.77e-24	collagen alpha-1[IV] chain-like (LOC106586666)
301	WNvsCT	C059R092	2.02692	up	NDUFAF4	NDUFAF4	C6ORF66 HRPAP20	NADH dehydrogenase [ubiquinone] 1 alpha subcomplex assembly factor 4 (Hormone-regulated proliferation-associated protein of 20 kDa)	LOC106571326	-	XM_014144264.1,100,98.333,60,1.18e-22	-	NADH dehydrogenase [ubiquinone] 1 alpha subcomplex assembly factor 4-like (LOC106571326)
302	WNvsCT	C055R091	2.02455	up	LOC106580491	-	-	-	LOC106580491	-	XM_014161621.1,100,100.000,60,2.54e-24	XM_021621920.1,100,100.000,60,1.77e-24	histone acetyltransferase KAT6A-like (LOC106580491), transcript variant X4
303	WNvsCT	C019R072	2.02253	up	SAP30L	SAP30L	-	Histone deacetylase complex subunit SAP30L (Sin3 corepressor complex subunit SAP30L) (Sin3-associated protein p30-like)	SP30L	-	NM_001279038.1,100,100.000,60,5.18e-26	XM_021624273.1,100,95.000,60,1.79e-19	Histone deacetylase complex subunit SAP30L (sp30l)
304	WNvsCT	C121R107	2.02184	up	ZNF143	ZNF143	STAF	Zinc finger protein 143 (Selenocysteine tRNA gene transcription-activating factor)	LOC106584611	-	XM_014170085.1,100,100.000,60,2.54e-24	-	zinc finger protein 143-like (LOC106584611), transcript variant X2
305	WNvsCT	C238R112	2.02118	up	RPS9	RPS9	-	40S ribosomal protein S9 (Small ribosomal subunit protein uS4)	-	-	-	-	0
306	WNvsCT	C129R070	2.0185	up	LOC106585494	CUSTOS	-	Protein CUSTOS	LOC106585494	-	XM_014171766.1,100,100.000,60,2.54e-24	-	uncharacterized protein C12orf43-like (LOC106585494), transcript variant X2
307	WNvsCT	C138R158	2.01298	up	VWC2	VWC2	-	Brorin (Brain-specific chordin-like protein) (CR (chordin-like cysteine-rich) domain-containing adhesive protein) (Cradin) (von Willebrand factor C domain-containing protein 2)	LOC106607185	-	XM_014203875.1,100,98.333,60,1.18e-22	XM_021625191.1,100,95.000,60,1.79e-19	von Willebrand factor C domain-containing protein 2-like (LOC106607185)
308	WNvsCT	C196R161	2.01057	up	CCRN4L	CCRN4L	NOCT-CCR4 CCRN4L NOC	Nocturnin (EC 3.1.13.4) (Carbon catabolite repression 4-like protein) (Circadian deadenylase NOC)	LOC106604687	-	XM_014199594.1,100,100.000,60,2.54e-24	-	nocturnin-like (LOC106604687), transcript variant X1
309	WNvsCT	C039R089	2.01038	up	DHX32	DHX32	DDX32	Putative pre-mRNA-splicing factor ATP-dependent RNA helicase DHX32 (EC 3.6.4.13) (DEAD/H box 32) (DEAD/H helicase-like protein 1) (DHLP1) (DEAH box protein 32) (HuDDX32)	LOC106595211	-	XM_014186588.1,100,100.000,60,2.54e-24	-	putative pre-mRNA-splicing factor ATP-dependent RNA helicase DHX32 (LOC106595211)
310	WNvsCT	C188R044	2.00952	up	SDC4	SDC4	-	Syndecan-4	LOC106582650	-	XM_014165901.1,100,100.000,60,2.54e-24	-	syndecan-4-like (LOC106582650)
311	WNvsCT	C123R121	1.99849	up	CCND1	CCND1	CYCD1	G1/S-specific cyclin-D1	CCND1	-	NM_001165391.1,100,100.000,60,5.18e-26	XM_021604403.1,100,100.000,60,1.77e-24	cyclin D1 (ccnd1)
312	WNvsCT	C092R170	1.99606	up	RAD21	RAD21	RAD21A-rad21 SCC1	Double-strand-break repair protein rad21 homolog A (SCC1 homolog) [Cleaved into: 64-kDa C-terminal product (64-kDa carboxy-terminal product)]	RAD21	-	NM_001140262.1,100,100.000,60,5.18e-26=XM_014202300.1,100,100.000,60,2.54e-24	XM_021592681.1,100,98.333,60,8.25e-23	RAD21 homolog [S. pombe] (rad21)
313	WNvsCT	C210R078	1.99403	up	PHLDA1	PHLDA1	PQR	Pleckstrin homology-like domain family A member 1 (Proline- and glutamine-rich protein) (PQ-rich protein) (PQR protein)	LOC106609765	-	XM_014208776.1,100,100.000,60,2.54e-24	XM_021576825.1,100,98.333,60,8.25e-23	pleckstrin homology-like domain family A member 1 (LOC106609765)
314	WNvsCT	C128R169	1.99194	up	FOXA1	FOXA1-A	HNF-3A	Forkhead box protein A1-A (FoxA1a) (Fork head domain-related protein 7) (xFD-7) (Hepatocyte nuclear factor 3-alpha homolog A) (HNF3alpha homolog A) (xHNF3alpha-A)	LOC106611236	-	XM_014211231.1,100,100.000,60,2.54e-24	XM_021585223.1,100,100.000,60,1.77e-24	hepatocyte nuclear factor 3-alpha-like (LOC106611236)
315	WNvsCT	C030R067	1.99039	up	TUSC3	TUSC3	N33	Tumor suppressor candidate 3 (Dolichyl-diphosphooligosaccharide--protein glycosyltransferase subunit TUSC3) (Oligosaccharyl transferase subunit TUSC3) (Magnesium uptake/transporter TUSC3) (Protein N33)	LOC106602198	-	XM_014194692.1,100,100.000,60,2.54e-24	XM_021619746.1,100,100.000,60,1.77e-24	tumor suppressor candidate 3 (LOC106602198)
316	WNvsCT	C100R056	1.9899	up	TSPAN16	TSPAN16	TM4SF16	Tetraspanin-16 (Tspan-16) (Tetraspanin TM4-B) (Transmembrane 4 superfamily member 16)	TSN16	-	NM_001140911.1,100,100.000,60,5.18e-26=XM_014193407.1,100,100.000,60,2.54e-24	XM_021625043.1,100,98.333,60,8.25e-23	Tetraspanin-16 (tsn16)
317	WNvsCT	C105R059	1.98599	up	-	-	-	-	-	-	-	-	0
318	WNvsCT	C008R139	1.98427	up	U2AF1	U2AF1	-	Splicing factor U2AF 35 kDa subunit (U2 auxiliary factor 35 kDa subunit) (U2 snRNP auxiliary factor small subunit)	LOC110502024	-	-	XM_021579931.1,73,100.000,44,1.39e-15	splicing factor U2AF 35 kDa subunit-like (LOC110502024), transcript variant X2
319	WNvsCT	C018R036	1.98358	up	RANBP10	RANBP10	-	Ran-binding protein 10 (RanBP10)	RBP10	RBP10	NM_001146626.1,100,100.000,60,5.18e-26=XM_014124169.1,100,93.333,60,1.19e-17	XM_021597790.1,100,100.000,60,1.77e-24	Ran-binding protein 10 (rbp10)
320	WNvsCT	C007R117	1.98149	up	HIP1R	HIP1R	-	Huntingtin Interacting Protein 1 Relate	HIP1R	-	XM_014161308.1,100,100.000,60,2.54e-24	-	huntingtin interacting protein 1 related (hip1r), transcript variant X2
321	WNvsCT	C138R050	1.97954	up	DDT	DDT-A	-	D-dopachrome decarboxylase-A (EC 4.1.1.84) (D-dopachrome tautomerase-A)	LOC106562836	DOPD	XM_014127876.1,100,100.000,60,2.54e-24	-	D-dopachrome decarboxylase-A-like (LOC106562836)
322	WNvsCT	C137R054	1.97863	up	KIAA1161	-	-	-	KIAA1161	KIAA1161	XM_014167917.1,100,100.000,60,2.54e-24	-	KIAA1161 ortholog (kiaa1161)
323	WNvsCT	C018R132	1.97441	up	PARP1	PARP1	ADPRT	Poly [ADP-ribose] polymerase 1 (PARP-1) (EC 2.4.2.30) (ADP-ribosyltransferase diphtheria toxin-like 1) (ARTD1) (DNA ADP-ribosyltransferase PARP1) (EC 2.4.2.-) (NAD(+) ADP-ribosyltransferase 1) (ADPRT 1) (Poly[ADP-ribose] synthase 1) (Protein poly-ADP-ribosyltransferase PARP1) (EC 2.4.2.-)	PARP1	-	XM_014205692.1,100,100.000,60,2.54e-24	XM_021600799.1,100,96.667,60,3.84e-21	poly [ADP-ribose] polymerase 1 (parp1), transcript variant X2
324	WNvsCT	C198R165	1.97391	up	LOC106571105	-	-	-	LOC106571105	-	XM_014143782.1,100,100.000,60,2.54e-24	-	poly[A] polymerase type 3-like (LOC106571105)
325	WNvsCT	C081R017	1.97182	up	LOC106570667	-	-	-	LOC106570667	-	XM_014143138.1,100,100.000,60,2.54e-24	XM_021559788.1,97,100.000,58,2.29e-23	uncharacterized LOC106570667 (LOC106570667), transcript variant X2
326	WNvsCT	C061R084	1.97045	up	NUTF2	NUTF2	NTF2	Nuclear transport factor 2 (NTF-2)	LOC106560825	NTF2	XM_014124167.1,100,100.000,60,2.54e-24	-	nuclear transport factor 2 (LOC106560825), transcript variant X2
327	WNvsCT	C022R062	1.96507	up	GNE	GNE	GLCNE	Bifunctional UDP-N-acetylglucosamine 2-epimerase/N-acetylmannosamine kinase (UDP-GlcNAc-2-epimerase/ManAc kinase) [Includes: UDP-N-acetylglucosamine 2-epimerase (hydrolyzing) (EC 3.2.1.183) (UDP-GlcNAc-2-epimerase) (Uridine diphosphate-N-acetylglucosamine-2-epimerase); N-acetylmannosamine kinase (EC 2.7.1.60) (ManAc kinase)]	LOC106609886	-	XM_014208919.1,100,100.000,60,2.54e-24	XM_021575309.1,97,96.552,58,4.96e-20	bifunctional UDP-N-acetylglucosamine 2-epimerase/N-acetylmannosamine kinase-like (LOC106609886), transcript variant X3
328	WNvsCT	C031R045	1.96443	up	MSMO1	MSMO1	SC4MOL	Methylsterol monooxygenase 1 (EC 1.14.18.9) (C-4 methylsterol oxidase)	-	-	-	-	0
329	WNvsCT	C113R147	1.96193	up	FASTKD3	FASTKD3	-	FAST kinase domain-containing protein 3, mitochondrial	LOC106586309	-	XM_014173463.1,100,100.000,60,2.54e-24	XM_021597351.1,100,95.000,60,1.79e-19	FAST kinase domain-containing protein 3-like (LOC106586309)
330	WNvsCT	C029R157	1.9601	up	DDX11	-	-	-	DDX11	-	XM_014125014.1,100,100.000,60,2.54e-24	-	DEAD/H [Asp-Glu-Ala-Asp/His] box helicase 11 (ddx11), transcript variant X3
331	WNvsCT	C209R111	1.95934	up	LOC106560666	-	-	-	LOC106560666	-	XM_014123788.1,98,98.305,59,4.25e-22	XM_021603216.1,98,94.915,59,6.42e-19	uncharacterized LOC106560666 (LOC106560666), transcript variant X4
332	WNvsCT	C107R097	1.95579	up	PDK3	PDK3	-	[Pyruvate dehydrogenase (acetyl-transferring)] kinase isozyme 3, mitochondrial (EC 2.7.11.2) (Pyruvate dehydrogenase kinase isoform 3)	PDK3	-	NM_001139694.1,100,100.000,60,5.18e-26=XM_014196234.1,100,100.000,60,2.54e-24	XM_021618718.1,100,96.667,60,3.84e-21	pyruvate dehydrogenase kinase, isoenzyme 3 (pdk3)
333	WNvsCT	C151R081	1.94798	up	RPL19	RPL19	-	60S ribosomal protein L19	RPL19	RL19	XM_014158480.1,100,100.000,60,2.54e-24	XM_021565311.1,98,98.305,59,2.97e-22	ribosomal protein L19 (rpl19), transcript variant X1
334	WNvsCT	C121R069	1.94242	up	BCMO1	BCMO1	BCO1-BCDO BCMO1	Beta,beta-carotene 15,15'-dioxygenase (EC 1.13.11.63) (Beta-carotene dioxygenase 1) (Beta-carotene oxygenase 1)	BCMO1	-	XM_014175234.1,100,100.000,60,2.54e-24	-	beta-carotene 15,15'-monooxygenase 1 (bcmo1), transcript variant X4
335	WNvsCT	C138R170	1.94208	up	PBLD	PBLD	MAWBP	Phenazine biosynthesis-like domain-containing protein (EC 5.1.-.-)	PBLD2	-	NM_001140887.1,100,100.000,60,5.18e-26=XM_014180119.1,100,100.000,60,2.54e-24	XM_021576547.1,100,95.000,60,1.79e-19	Phenazine biosynthesis-like domain-containing protein 2 (pbld2)
336	WNvsCT	C030R150	1.94063	up	POP4	POP4	RPP29	Ribonuclease P protein subunit p29 (EC 3.1.26.5)	POP4	-	XM_014175566.1,100,100.000,60,2.54e-24	-	POP4 homolog, ribonuclease P/MRP subunit (pop4), transcript variant X2
337	WNvsCT	C014R147	1.93994	up	SUGT1	SUGT1	-	Protein SGT1 homolog (Suppressor of G2 allele of SKP1 homolog)	SUGT1	-	XM_014191509.1,100,100.000,60,2.54e-24	-	SGT1, suppressor of G2 allele of SKP1 [S. cerevisiae] (sugt1), transcript variant X3
338	WNvsCT	C049R073	1.93922	up	PACSIN3	PACSIN3	-	Protein kinase C and casein kinase II substrate protein 3	LOC106587102	-	XM_014175098.1,100,100.000,60,2.54e-24	XM_021606943.1,100,98.333,60,8.25e-23	protein kinase C and casein kinase II substrate protein 3-like (LOC106587102), transcript variant X4
339	WNvsCT	C256R042	1.93775	up	SLC6A19	SLC6A19	B0AT1	Sodium-dependent neutral amino acid transporter B(0)AT1 (Solute carrier family 6 member 19) (System B(0) neutral amino acid transporter AT1)	LOC106570716	-	XM_014143197.1,100,100.000,60,2.54e-24	XM_021562074.1,95,98.246,57,3.84e-21	sodium-dependent neutral amino acid transporter B[0]AT1-like (LOC106570716)
340	WNvsCT	C220R161	1.93769	up	MCAT	MCAT	MT	Malonyl-CoA-acyl carrier protein transacylase, mitochondrial (MCT) (EC 2.3.1.39) (Mitochondrial malonyl CoA:ACP acyltransferase) (Mitochondrial malonyltransferase) ([Acyl-carrier-protein] malonyltransferase)	LOC106609559	-	XM_014208491.1,100,100.000,60,2.54e-24	XR_002468722.1,100,96.667,60,3.84e-21	uncharacterized LOC106609559 (LOC106609559), transcript variant X2
341	WNvsCT	C110R165	1.93742	up	LOC106565821	-	-	-	LOC106565821	-	XM_014133387.1,100,100.000,60,2.54e-24	XM_021569646.1,100,96.667,60,3.84e-21	GATA-binding factor 2-like (LOC106565821), transcript variant X4
342	WNvsCT	C095R053	1.93361	up	GDPD3	GDPD3	GDE7	Lysophospholipase D GDPD3 (EC 3.1.4.-) (Glycerophosphodiester phosphodiesterase 7) (Glycerophosphodiester phosphodiesterase domain-containing protein 3)	LOC106600720	-	XM_014192294.1,100,100.000,60,2.54e-24	XM_021626072.1,100,95.000,60,1.79e-19	glycerophosphodiester phosphodiesterase domain-containing protein 3-like (LOC106600720)
343	WNvsCT	C175R133	1.93277	up	SERPINE2	SERPINE2	PI7 PN1	Glia-derived nexin (GDN) (Peptidase inhibitor 7) (PI-7) (Protease nexin 1) (PN-1) (Protease nexin I) (Serpin E2)	GDN	-	NM_001140117.1,100,100.000,60,5.18e-26=XM_014215050.1,100,100.000,60,2.54e-24	-	Glia-derived nexin (gdn)
344	WNvsCT	C081R006	1.92976	up	RAB10	-	-	RAB10, Member RAS Oncogene Family	-	-	BT058517.1		Ras-related protein Rab-10 putative mRNA
345	WNvsCT	C246R093	1.92906	up	AFMID	AFMID	-	Kynurenine formamidase (KFA) (KFase) (EC 3.5.1.9) (Arylformamidase) (N-formylkynurenine formamidase) (FKF)	AFMID	FKF, KF, KFA	NM_001141098.2,100,98.333,60,2.41e-24=XR_001319468.1,100,100.000,60,2.54e-24	XM_021556602.1,100,98.333,60,8.25e-23	arylformamidase (afmid)
346	WNvsCT	C197R129	1.92802	up	RPL13	RPL13	-	60S ribosomal protein L13	-	-	-	-	0
347	WNvsCT	C132R070	1.92794	up	LOC106605085	-	-	-	LOC106605085	-	XM_014200374.1,100,100.000,60,2.54e-24	XM_021562231.1,100,100.000,60,1.77e-24	uncharacterized LOC106605085 (LOC106605085), transcript variant X1
348	WNvsCT	C067R117	1.92641	up	CARHSP1	CARHSP1	-	Calcium-regulated heat stable protein 1 (Calcium-regulated heat-stable protein of 24 kDa) (CRHSP-24)	LOC106595384	-	XM_014186753.1,100,100.000,60,2.54e-24	XM_021625846.1,100,100.000,60,1.77e-24	calcium-regulated heat stable protein 1-like (LOC106595384)
349	WNvsCT	C193R137	1.92327	up	PID1	-	-	-	PID1	-	XM_014213855.1,100,100.000,60,2.54e-24	-	phosphotyrosine interaction domain containing 1 (pid1)
350	WNvsCT	C257R114	1.92306	up	FUNDC1	FUNDC1	-	FUN14 domain-containing protein 1	LOC106574736	-	XM_014150757.1,100,100.000,60,2.54e-24	-	FUN14 domain-containing protein 1-like (LOC106574736), transcript variant X2
351	WNvsCT	C101R074	1.92261	up	CNPY2	CNPY2	MSAP TMEM4 ZSIG9	Protein canopy homolog 2 (MIR-interacting saposin-like protein) (Putative secreted protein Zsig9) (Transmembrane protein 4)	CNPY2	LOC106583349	XM_014167442.1,100,100.000,60,2.54e-24	-	protein canopy homolog 2-like (LOC106583349)
352	WNvsCT	C043R077	1.9224	up	LOC106586377	-	-	-	LOC106586377	-	XR_001324177.1,100,100.000,60,2.54e-24	-	uncharacterized LOC106586377 (LOC106586377), transcript variant X2
353	WNvsCT	C191R116	1.92132	up	TRNAU1AP	TRNAU1AP	SECP43 TRSPAP1	tRNA selenocysteine 1-associated protein 1 (SECp43) (tRNA selenocysteine-associated protein 1)	LOC106599269	-	XM_014190413.1,100,100.000,60,2.54e-24	XM_021589356.1,100,95.000,60,1.79e-19	tRNA selenocysteine 1-associated protein 1-like (LOC106599269)
354	WNvsCT	C138R088	1.91898	up	NSUN6	NSUN6	NOPD1	Putative methyltransferase NSUN6 (EC 2.1.1.-) (NOL1/NOP2/Sun and PUA domain-containing protein 1) (NOL1/NOP2/Sun domain family member 6)	NSUN6	-	NM_001140824.1,100,100.000,60,5.18e-26	-	methyltransferase NSUN6 (nsun6)
355	WNvsCT	C125R079	1.91657	up	AGMO	AGMO	TMEM195	Alkylglycerol monooxygenase (EC 1.14.16.5) (Transmembrane protein 195)	-	-	-	-	0
356	WNvsCT	C120R067	1.91374	up	TMEM106B	TMEM106B	-	Transmembrane protein 106B	LOC106579335	T106B	XR_001322629.1,100,100.000,60,2.54e-24	XM_021564959.1,100,96.667,60,3.84e-21	transmembrane protein 106B-like (LOC106579335), transcript variant X7
357	WNvsCT	C182R133	1.91299	up	TXN	TXN	TRX	Thioredoxin (Trx)	LOC106577817	THIO	XM_014156173.1,100,100.000,60,2.54e-24	-	thioredoxin-like (LOC106577817)
358	WNvsCT	C007R142	1.91275	up	BMP2	BMP2	-	Bone morphogenetic protein 2 (BMP-2)	BMP2	-	NM_001173834.1,100,100.000,60,5.18e-26	XM_021600839.1,100,95.161,62,4.96e-20	Bone morphogenetic protein 2 (bmp2)
359	WNvsCT	C247R146	1.91199	up	NFE2L2	NFE2L2	NRF2	Nuclear factor erythroid 2-related factor 2 (NF-E2-related factor 2) (NFE2-related factor 2) (Nuclear factor, erythroid derived 2, like 2)	-	-	-	-	0
360	WNvsCT	C153R033	1.91193	up	MCOLN2	MCOLN2	-	Mucolipin-2 (Transient receptor potential channel mucolipin 2) (TRPML2)	MCOLN2	-	XM_014215627.1,100,100.000,60,2.54e-24	XM_021599969.1,100,96.667,60,3.84e-21	mucolipin 2 (mcoln2), transcript variant X4
361	WNvsCT	C169R058	1.9118	up	CEP112	CEP112	CCDC46	Centrosomal protein of 112 kDa (Cep112) (Coiled-coil domain-containing protein 46)	-	-	-	-	0
362	WNvsCT	C057R156	1.90984	up	LOC106570005	-	-	-	LOC106570005	-	XM_014141849.1,100,100.000,60,2.54e-24	-	zinc finger protein 865-like (LOC106570005)
363	WNvsCT	C211R018	1.90891	up	E2F4	E2F4	-	Transcription factor E2F4 (E2F-4)	E2F4	-	NM_001140310.1,100,100.000,60,5.18e-26=XM_014126916.1,100,100.000,60,2.54e-24	XM_021586310.1,100,95.000,60,1.79e-19	E2F transcription factor 4 (e2f4)
364	WNvsCT	C099R165	1.90632	up	MAP1LC3B	MAP1LC3B	MAP1ALC3	Microtubule-associated proteins 1A/1B light chain 3B (Autophagy-related protein LC3 B) (Autophagy-related ubiquitin-like modifier LC3 B) (MAP1 light chain 3-like protein 2) (MAP1A/MAP1B light chain 3 B) (MAP1A/MAP1B LC3 B) (Microtubule-associated protein 1 light chain 3 beta)	MAP1LC3B	MLP3B	NM_001252356.1,100,100.000,60,5.18e-26=XM_014124100.1,100,100.000,60,2.54e-24	XM_021568425.1,97,98.276,58,1.07e-21	microtubule associated protein 1 light chain 3 beta (map1lc3b)
365	WNvsCT	C167R163	1.8979	up	PBLD	PBLD	MAWBP	Phenazine biosynthesis-like domain-containing protein (EC 5.1.-.-)	PBLD2	-	NM_001140887.1,100,100.000,60,5.18e-26=XM_014180119.1,100,100.000,60,2.54e-24	XM_021576547.1,100,95.000,60,1.79e-19	Phenazine biosynthesis-like domain-containing protein 2 (pbld2)
366	WNvsCT	C133R041	1.8966	up	C15ORF40	-	-	UPF0235 protein C15orf40 homolog	-	-	XR_001321317.1,100,93.750,64,9.20e-19	NM_001165166.1,100,100.000,60,1.55e-26	chromosome ssa16 open reading frame, human C15orf40 (cssa16h15orf40), transcript variant X2
367	WNvsCT	C082R108	1.89262	up	TFPI	TFPI	-	Tissue Factor Pathway Inhibitor	TFPI	-	XM_014174532.1,100,100.000,60,2.54e-24	XM_021597988.1,100,95.000,60,1.79e-19	tissue factor pathway inhibitor-like (LOC106586828), transcript variant X2
368	WNvsCT	C169R101	1.89219	up	STMN1	STMN1	LAP18	Stathmin (Leukemia-associated phosphoprotein p18) (Metablastin) (Oncoprotein 18) (Op18) (Phosphoprotein p19) (pp19) (Pr22 protein) (Prosolin) (pp17)	LOC106584327	STATHMIN, STMN1	XM_014169496.1,100,98.333,60,1.18e-22	XM_021596660.1,100,95.000,60,1.79e-19	stathmin-like (LOC106584327), transcript variant X2
369	WNvsCT	C118R087	1.88982	up	LOC106611180	-	-	-	LOC106611180	-	XM_014211136.1,95,98.276,58,5.50e-21	-	F-box only protein 33-like (LOC106611180)
370	WNvsCT	C017R040	1.88893	up	TMSB4X	-	-	Thymosin beta-12	-	-	-	-	0
371	WNvsCT	C055R090	1.88595	up	RBM38	RBM38	XSEB4R	RNA-binding protein 38 (RNA-binding motif protein 38) (RNA-binding protein XSeb4R)	LOC106565805	RB24B	XM_014133360.1,100,100.000,60,2.54e-24	-	RNA-binding protein 38-like (LOC106565805)
372	WNvsCT	C030R132	1.88436	up	RPL19	RPL19	-	60S ribosomal protein L19	RPL19	RL19	XM_014158480.1,100,100.000,60,2.54e-24	XM_021565311.1,100,98.333,60,8.25e-23	ribosomal protein L19 (rpl19), transcript variant X1
373	WNvsCT	C248R155	1.88005	up	MSMO1	MSMO1	SC4MOL	Methylsterol monooxygenase 1 (EC 1.14.18.9) (C-4 methylsterol oxidase)	MSMO1	-	XM_014181991.1,100,100.000,60,2.54e-24	-	methylsterol monooxygenase 1 (msmo1)
374	WNvsCT	C239R130	1.87958	up	-	-	-	-	-	-	-	-	0
375	WNvsCT	C240R034	1.87783	up	NCBP3	-	-	Nuclear Cap Binding Subunit 3	LOC115197236		XM_029758581.1		nuclear cap-binding protein subunit 3-like
376	WNvsCT	C227R140	1.87606	up	POLG2	POLG2	MTPOLB	DNA polymerase subunit gamma-2, mitochondrial (EC 2.7.7.7) (Mitochondrial DNA polymerase accessory subunit) (MtPolB) (PolG-beta)	LOC106564905	-	XM_014131405.1,100,100.000,60,2.54e-24	-	DNA polymerase subunit gamma-2, mitochondrial-like (LOC106564905), transcript variant X1
377	WNvsCT	C198R161	1.87464	up	LOC106574337	-	-	-	LOC106574337	-	XM_014150196.1,53,96.875,32,4.34e-07	-	A disintegrin and metalloproteinase with thrombospondin motifs 5-like (LOC106574337)
378	WNvsCT	C245R156	1.87285	up	SPINK1	SPINK1	PSTI	Pancreatic secretory trypsin inhibitor (Serine protease inhibitor Kazal-type 1)	-	-	-	-	0
379	WNvsCT	C158R092	1.87177	up	CRAT	CRAT	-	Carnitine O-acetyltransferase (Carnitine acetylase) (EC 2.3.1.7) (Carnitine acetyltransferase) (CAT) (CrAT)	LOC106579903	-	XM_014160258.1,100,100.000,60,2.54e-24	XM_021621379.1,98,100.000,59,6.38e-24	carnitine O-acetyltransferase-like (LOC106579903)
380	WNvsCT	C056R050	1.87168	up	PABPC4	PABPC4	APP1 PABP4	Polyadenylate-binding protein 4 (PABP-4) (Poly(A)-binding protein 4) (Activated-platelet protein 1) (APP-1) (Inducible poly(A)-binding protein) (iPABP)	LOC106610810	-	XM_014210412.1,100,100.000,60,2.54e-24	XM_021584633.1,100,96.667,60,3.84e-21	polyadenylate-binding protein 4-like (LOC106610810)
381	WNvsCT	C054R125	1.87123	up	TC1A	TC1A	TCA	Transposable element Tc1 transposase	LOC106576975	-	XM_014154585.1,50,100.000,30,1.21e-07	XM_021618421.1,47,100.000,28,1.09e-06	sodium/potassium/calcium exchanger 3-like (LOC106576975)
382	WNvsCT	C060R138	1.86659	up	CRELD2	CRELD2	-	Cysteine-rich with EGF-like domain protein 2	LOC106575997	-	XM_014152792.1,100,100.000,60,2.54e-24	XM_021563368.1,100,100.000,60,1.77e-24	cysteine-rich with EGF-like domain protein 2 (LOC106575997), transcript variant X1
383	WNvsCT	C090R170	1.86634	up	RBMS3	RBMS3	-	RNA-binding motif, single-stranded-interacting protein 3	LOC106595186	-	XR_001326340.1,100,100.000,60,2.54e-24	XR_002475812.1,72,100.000,43,5.00e-15	uncharacterized LOC106595186 (LOC106595186), transcript variant X2
384	WNvsCT	C081R153	1.86605	up	AKTIP	AKTIP	FTS	AKT-interacting protein (Fused toes protein homolog)	LOC106587594	-	XM_014176153.1,100,100.000,60,2.54e-24	XM_021607718.1,100,100.000,60,1.77e-24	AKT-interacting protein-like (LOC106587594), transcript variant X11
385	WNvsCT	C156R057	1.86155	up	CLU	CLU	-	Clusterin (Apolipoprotein J) (Apo-J) [Cleaved into: Clusterin beta chain; Clusterin alpha chain]	CLUS	-	NM_001173637.1,98,98.305,59,8.67e-24	NM_001124418.1,98,94.915,59,5.61e-21	Clusterin (clus)
386	WNvsCT	C125R169	1.86154	up	LOC106565386	-	-	-	LOC106565386	-	XM_014132445.1,100,100.000,60,2.54e-24	XM_021568899.1,100,98.333,60,8.25e-23	RNA-binding protein Musashi homolog 1-like (LOC106565386)
387	WNvsCT	C190R092	1.86053	up	ZC3H13	ZC3H13	KIAA0853	Zinc finger CCCH domain-containing protein 13	LOC106575915	-	XM_014152643.1,100,100.000,60,2.54e-24	XM_021611001.1,100,96.667,60,3.84e-21	zinc finger CCCH domain-containing protein 13-like (LOC106575915), transcript variant X6
388	WNvsCT	C112R149	1.85914	up	FOLH1B	FOLH1B	PSMAL	Putative N-acetylated-alpha-linked acidic dipeptidase (NAALADase) (EC 3.4.-.-) (Cell growth-inhibiting gene 26 protein) (Prostate-specific membrane antigen-like protein) (Putative folate hydrolase 1B)	LOC106581411	-	XM_014163463.1,100,100.000,60,2.54e-24	XM_021588449.1,100,96.667,60,3.84e-21	putative N-acetylated-alpha-linked acidic dipeptidase (LOC106581411)
389	WNvsCT	C122R083	1.85824	up	RBBP6	RBBP6	P2PR PACT RBQ1	E3 ubiquitin-protein ligase RBBP6 (EC 2.3.2.27) (Proliferation potential-related protein) (Protein P2P-R) (RING-type E3 ubiquitin transferase RBBP6) (Retinoblastoma-binding Q protein 1) (RBQ-1) (Retinoblastoma-binding protein 6) (p53-associated cellular protein of testis)	-	-	-	-	0
390	WNvsCT	C094R025	1.85627	up	MRPL27	MRPL27	-	39S ribosomal protein L27, mitochondrial (L27mt) (MRP-L27)	LOC106612239	RM27	XM_014213229.1,98,100.000,59,9.14e-24	XR_002469871.1,52,96.774,31,1.09e-06	39S ribosomal protein L27, mitochondrial-like (LOC106612239)
391	WNvsCT	C127R067	1.85587	up	-	-	-	-	-	-	-	-	0
392	WNvsCT	C113R080	1.85544	up	-	-	-	-	-	-	-	-	0
393	WNvsCT	C152R061	1.85406	up	HES1	HES4-B	HAIRY2 HAIRY2B	Transcription factor HES-4-B (Hairy and enhancer of split 4-B) (Protein hairy-2) (Xhairy2) (Protein hairy-2a) (Xhairy2b)	HES1	LOC106572133	XM_014145999.1,95,100.000,57,1.18e-22	XM_021615959.1,100,98.333,60,8.25e-23	transcription factor HES-4-B-like (LOC106572133), transcript variant X1
394	WNvsCT	C246R048	1.84489	up	MYLPF	MYLPF	-	Myosin regulatory light chain 2, skeletal muscle isoform (DTNB) (Fast skeletal myosin light chain 2) (G2) (MLC-2)	LOC106560825	NTF2	XM_014124167.1,100,100.000,60,2.54e-24	-	nuclear transport factor 2 (LOC106560825), transcript variant X2
395	WNvsCT	C259R114	1.84311	up	SLA	SLA	SLAP SLAP1	Src-like-adapter (Src-like-adapter protein 1) (SLAP-1) (mSLAP)	LOC106588974	SLAP1	XM_014178570.1,100,100.000,60,2.54e-24	XM_021572676.1,100,98.333,60,8.25e-23	src-like-adapter (LOC106588974)
396	WNvsCT	C179R090	1.84282	up	PRRC2C	-	-	-	LOC106613969	-	XM_014216844.1,100,100.000,60,2.54e-24	-	protein PRRC2C-like (LOC106613969), transcript variant X9
397	WNvsCT	C225R154	1.84265	up	GRTP1	GRTP1	GRTP1A	Growth hormone-regulated TBC protein 1-A	LOC106575911	-	XM_014152631.1,100,100.000,60,2.54e-24	XM_021608298.1,100,96.667,60,3.84e-21	growth hormone-regulated TBC protein 1-A-like (LOC106575911), transcript variant X2
398	WNvsCT	C112R073	1.83248	up	TMEM271	TMEM271	-	Transmembrane protein 271	-	-	-	-	0
399	WNvsCT	C232R105	1.83234	up	LOC110521170	-	-	-	LOC110521170	-	-	XM_021598609.1,100,98.333,60,8.25e-23	fatty acid desaturase 2-like (LOC110521170)
400	WNvsCT	C212R089	1.83232	up	EGLN1	EGLN1	-	Egl nine homolog 1 (EC 1.14.11.29) (Hypoxia-inducible factor prolyl hydroxylase 2) (HIF-PH2) (HIF-prolyl hydroxylase 2) (HPH-2) (Prolyl hydroxylase domain-containing protein 2) (PHD2) (Fragment)	LOC106611226	-	XM_014211216.1,100,100.000,60,2.54e-24	XM_021585211.1,100,100.000,60,1.77e-24	egl nine homolog 3-like (LOC106611226), transcript variant X2
401	WNvsCT	C190R063	1.82929	up	PPAP2A	PPAP2A	PLPP1-LPP1 PAP2A PPAP2A	Phospholipid phosphatase 1 (EC 3.1.3.4) (Lipid phosphate phosphohydrolase 1) (PAP2-alpha) (Phosphatidate phosphohydrolase type 2a) (Phosphatidic acid phosphatase 2a) (PAP-2a) (PAP2a)	LOC106585174	-	XM_014171090.1,100,100.000,60,2.54e-24	XM_021606472.1,92,96.491,57,6.42e-19	lipid phosphate phosphohydrolase 1-like (LOC106585174)
402	WNvsCT	C104R083	1.82725	up	SLC35F5	-	-	-	LOC106586111	-	XM_014172981.1,100,98.333,60,1.18e-22	-	solute carrier family 35 member F5-like (LOC106586111), transcript variant X2
403	WNvsCT	C214R142	1.82593	up	ADSS	ADSS	ADSS2	Adenylosuccinate synthetase isozyme 2 (AMPSase 2) (AdSS 2) (EC 6.3.4.4) (Adenylosuccinate synthetase, acidic isozyme) (Adenylosuccinate synthetase, liver isozyme) (L-type adenylosuccinate synthetase) (IMP--aspartate ligase 2)	ADSS	-	XM_014179953.1,100,100.000,60,2.54e-24	XM_021576342.1,95,98.246,57,3.84e-21	adenylosuccinate synthetase isozyme 2-like (LOC106589688)
404	WNvsCT	C074R138	1.82488	up	ABHD4	ABHD4	-	Protein ABHD4 (EC 3.-.-.-) (Alpha/beta hydrolase domain-containing protein 4) (Abhydrolase domain-containing protein 4) (Alpha/beta-hydrolase 4) (Lyso-N-acylphosphatidylethanolamine lipase)	ABHD4	-	XM_014140857.1,100,100.000,60,2.54e-24	XM_021613838.1,100,100.000,60,1.77e-24	abhydrolase domain-containing protein 4-like (LOC106569475), transcript variant X2
405	WNvsCT	C099R123	1.82266	up	PDCL	PDCL	-	Phosducin-like protein (PHLP)	LOC106607026	-	XM_014203569.1,100,100.000,60,2.54e-24	-	zinc finger protein Gfi-1b-like (LOC106607026)
406	WNvsCT	C116R163	1.82193	up	GGCT	-	-	-	GGCT	-	XM_014201249.1,100,100.000,60,2.54e-24	XM_021626146.1,100,100.000,60,1.77e-24	gamma-glutamylcyclotransferase (ggct), transcript variant X2
407	WNvsCT	C096R118	1.82177	up	LOC106578166	-	-	-	LOC106578166	-	XM_014156814.1,100,91.667,60,7.16e-15	XM_021591689.1,100,100.000,60,1.77e-24	zinc finger protein 91-like (LOC106578166), transcript variant X3
408	WNvsCT	C199R114	1.82066	up	RAD1	RAD1	REC1	Cell cycle checkpoint protein RAD1 (hRAD1) (EC 3.1.11.2) (DNA repair exonuclease rad1 homolog) (Rad1-like DNA damage checkpoint protein)	RAD1	-	NM_001141832.1,100,100.000,60,5.18e-26	XM_021622618.1,100,100.000,60,1.77e-24	RAD1 homolog [S. pombe] (rad1)
409	WNvsCT	C023R127	1.81901	up	NCEH1	NCEH1	AADACL1 KIAA1363	Neutral cholesterol ester hydrolase 1 (NCEH) (EC 3.1.1.-) (Arylacetamide deacetylase-like 1)	NCEH1	-	XM_014157095.1,100,100.000,60,2.54e-24	XM_021620375.1,100,95.000,60,1.79e-19	neutral cholesterol ester hydrolase 1 (nceh1), transcript variant X4
410	WNvsCT	C218R169	1.81833	up	MTFMT	MTFMT	FMT FMT1	Methionyl-tRNA formyltransferase, mitochondrial (MtFMT) (EC 2.1.2.9)	LOC106587699	-	XM_014176290.1,100,100.000,60,2.54e-24	-	methionyl-tRNA formyltransferase, mitochondrial-like (LOC106587699)
411	WNvsCT	C200R061	1.8157	up	NPC1L1	NPC1L1	-	NPC1-like intracellular cholesterol transporter 1 (Niemann-Pick C1-like protein 1)	-	-	-	-	0
412	WNvsCT	C183R110	1.80859	up	CWC15	CWC15	-	Spliceosome-associated protein CWC15 homolog	CWC15	LOC100196400	XM_014137639.1,100,100.000,60,2.54e-24	XM_021623315.1,100,100.000,60,1.77e-24	protein CWC15 homolog (LOC100196400)
413	WNvsCT	C205R031	1.80739	up	YY1	YY1	INO80S	Transcriptional repressor protein YY1 (Delta transcription factor) (INO80 complex subunit S) (NF-E1) (Yin and yang 1) (YY-1)	LOC106571569	-	XM_014144777.1,100,100.000,60,2.54e-24	XR_002474446.1,100,98.333,60,8.25e-23	transcriptional repressor protein YY1-like (LOC106571569), transcript variant X4
414	WNvsCT	C178R112	1.80664	up	BANF1	BANF1	BAF	Barrier-to-autointegration factor	LOC106563483	BAF	XM_014129114.1,100,100.000,60,2.54e-24	XM_021591219.1,100,98.333,60,8.25e-23	barrier-to-autointegration factor-like (LOC106563483)
415	WNvsCT	C107R086	1.80411	up	SRSF2	SRSF2	SFRS2	Serine/arginine-rich splicing factor 2 (Splicing component, 35 kDa) (Splicing factor SC35) (SC-35) (Splicing factor, arginine/serine-rich 2)	LOC106589849	SFRS2	XR_001324918.1,100,100.000,60,2.54e-24	XR_002469958.1,98,100.000,59,6.38e-24	serine/arginine-rich splicing factor 2-like (LOC106589849), transcript variant X2
416	WNvsCT	C081R147	1.80336	up	LOC106589412	-	-	-	LOC106589412	-	XM_014179377.1,100,100.000,60,2.54e-24	-	protein transport protein Sec24C-like (LOC106589412), transcript variant X4
417	WNvsCT	C244R068	1.80227	up	VPS4B	VPS4B	-	Vacuolar protein sorting-associated protein 4B (EC 3.6.4.6)	VPS4B	LOC106599662	XM_014190950.1,100,100.000,60,2.54e-24	XM_021589335.1,100,98.333,60,8.25e-23	vacuolar protein sorting-associated protein 4B (LOC106599662), transcript variant X3
418	WNvsCT	C009R108	1.80192	up	WDCP	WDCP	-	WD repeat and coiled-coil-containing protein	LOC106571768	-	XM_014145221.1,100,98.333,60,1.18e-22	-	WD repeat and coiled-coil-containing protein C2orf44 homolog (LOC106571768), transcript variant X4
419	WNvsCT	C234R090	1.8015	up	ISCU	ISCU	NIFUN	Iron-sulfur cluster assembly enzyme ISCU, mitochondrial (NifU-like N-terminal domain-containing protein) (NifU-like protein)	ISCU	LOC106568219	XM_014138368.1,100,100.000,60,2.54e-24	-	iron-sulfur cluster assembly scaffold protein IscU-like (LOC106568219)
420	WNvsCT	C214R112	1.80143	up	RPS5	RPS5	-	40S ribosomal protein S5 (Small ribosomal subunit protein uS7) [Cleaved into: 40S ribosomal protein S5, N-terminally processed]	CJ125	CJ125	NM_001165267.1,100,100.000,48,2.43e-19=XM_014184611.1,100,100.000,48,1.19e-17	-	fucU homolog (cj125)
421	WNvsCT	C188R082	1.80018	up	HES1	HES1-B	-	Transcription factor HES-1-B (Hairy and enhancer of split 1-B)	HES1	LOC106613513	XM_014215858.1,100,100.000,60,2.54e-24	XM_021603322.1,100,98.333,60,8.25e-23	transcription factor HES-1-like (LOC106613513)
422	WNvsCT	C219R170	1.79671	up	TC1A	TC1A	TCA	Transposable element Tc1 transposase	-	-	-	-	0
423	WNvsCT	C019R142	1.79539	up	CDC42EP1	-	-	-	LOC106609454	-	XM_014208320.1,100,100.000,60,2.54e-24	XM_021581227.1,100,95.000,60,1.79e-19	cdc42 effector protein 1-like (LOC106609454), transcript variant X2
424	WNvsCT	C141R096	1.79329	up	ABT1	ABT1	-	Activator of basal transcription 1	ABT1	-	XM_014134591.1,100,100.000,60,2.54e-24	NM_001165126.1,100,96.667,60,3.35e-23	activator of basal transcription 1 (abt1), transcript variant X2
425	WNvsCT	C160R112	1.79196	up	FXYD3	FXYD3	MAT8	FXYD domain-containing ion transport regulator 3 (Chloride conductance inducer protein Mat-8) (Mammary tumor 8 kDa protein) (Sodium/potassium-transporting ATPase subunit FXYD3)	-	-	-	-	0
426	WNvsCT	C067R064	1.79012	up	BOLA2	BOLA2	-	BolA-like protein 2	BOLA2	-	NM_001141524.1,98,100.000,59,1.86e-25=XM_014155411.1,100,100.000,60,2.54e-24	-	BolA-like protein 2 (bola2)
427	WNvsCT	C064R044	1.78822	up	AFMID	AFMID	-	Kynurenine formamidase (KFA) (KFase) (EC 3.5.1.9) (Arylformamidase) (N-formylkynurenine formamidase) (FKF)	AFMID	FKF, KF, KFA	NM_001141098.2,100,100.000,60,5.18e-26=XM_014183267.1,100,100.000,60,2.54e-24	XM_021556602.1,100,96.667,60,3.84e-21	arylformamidase (afmid)
428	WNvsCT	C184R096	1.78512	up	OS9	OS9	-	Protein OS-9	LOC106583228	-	XM_014167155.1,100,98.333,60,1.18e-22	XM_021609933.1,100,95.000,60,1.79e-19	protein OS-9-like (LOC106583228), transcript variant X3
429	WNvsCT	C233R139	1.78466	up	-	-	-	-	-	-	-	-	0
430	WNvsCT	C128R049	1.78033	up	UBXN2A	-	-	-	UBXN2A	-	XM_014205723.1,100,100.000,60,2.54e-24	XM_021600824.1,100,98.333,60,8.25e-23	UBX domain protein 2A (ubxn2a), transcript variant X2
431	WNvsCT	C250R066	1.77877	up	BRD7	BRD7	-	Bromodomain-containing protein 7	LOC106587576	-	XM_014176099.1,100,100.000,60,2.54e-24	-	adenylate cyclase type 2-like (LOC106587576), transcript variant X5
432	WNvsCT	C097R030	1.77569	up	SNRPD3	SNRPD3	-	Small nuclear ribonucleoprotein Sm D3 (Sm-D3) (snRNP core protein D3)	LOC106585463	SMD3	XM_014171689.1,100,100.000,60,2.54e-24	XM_021605691.1,100,100.000,60,1.77e-24	small nuclear ribonucleoprotein Sm D3-like (LOC106585463), transcript variant X2
433	WNvsCT	C202R139	1.77321	up	LOC106609286	-	-	-	LOC106609286	-	XM_014207922.1,97,98.276,58,1.53e-21	XM_021577335.1,97,98.276,58,1.07e-21	ETS domain-containing protein Elk-3-like (LOC106609286), transcript variant X2
434	WNvsCT	C215R112	1.77279	up	TBC1D24	-	-	-	TBC1D24	-	XM_014158865.1,100,100.000,60,2.54e-24	XM_021565223.1,100,96.667,60,3.84e-21	TBC1 domain family, member 24 (tbc1d24), transcript variant X3
435	WNvsCT	C102R158	1.77249	up	LOC106609225	-	-	-	LOC106609225	-	XM_014207770.1,100,100.000,60,2.54e-24	-	PR domain zinc finger protein 4-like (LOC106609225), transcript variant X2
436	WNvsCT	C038R165	1.77232	up	NDRG2	NDRG2	-	Protein NDRG2	LOC106577998	-	XM_014156516.1,100,93.548,62,3.31e-18	-	protein NDRG2-like (LOC106577998)
437	WNvsCT	C261R087	1.76997	up	NFE2L1	-	-	-	LOC106589287	-	XM_014179064.1,100,100.000,60,2.54e-24	-	nuclear factor erythroid 2-related factor 1-like (LOC106589287), transcript variant X7
438	WNvsCT	C239R078	1.76729	up	COBLL1	COBLL1	KIAA0977	Cordon-bleu protein-like 1	COBLL1	-	XM_014164121.1,100,100.000,60,2.54e-24	XM_021579094.1,100,98.333,60,8.25e-23	cordon-bleu WH2 repeat protein-like 1 (cobll1), transcript variant X4
439	WNvsCT	C228R137	1.76694	up	CPXM1	CPXM1	CPX1 CPXM	Probable carboxypeptidase X1 (EC 3.4.17.-) (Metallocarboxypeptidase CPX-1)	CPXM1	LOC100380725	XM_014186919.1,100,100.000,60,2.54e-24	-	probable carboxypeptidase X1 (LOC100380725)
440	WNvsCT	C220R127	1.76394	up	PGGT1B	PGGT1B	-	Geranylgeranyl transferase type-1 subunit beta (EC 2.5.1.59) (Geranylgeranyl transferase type I subunit beta) (GGTase-I-beta) (Type I protein geranyl-geranyltransferase subunit beta)	LOC106580176	-	XR_001322826.1,100,100.000,60,2.54e-24	-	uncharacterized LOC106580176 (LOC106580176), transcript variant X2
441	WNvsCT	C218R007	1.76362	up	AQP8	AQP8	-	Aquaporin-8 (AQP-8)	LOC106589558	-	XM_014179683.1,100,100.000,60,2.54e-24	XM_021576121.1,100,98.333,60,8.25e-23	aquaporin-8-like (LOC106589558)
442	WNvsCT	C058R062	1.75819	up	MRPS16	MRPS16	RPMS16	28S ribosomal protein S16, mitochondrial (MRP-S16) (S16mt)	LOC106565916	RT16	XM_014133614.1,100,100.000,60,2.54e-24	XM_021569429.1,100,98.333,60,8.25e-23	28S ribosomal protein S16, mitochondrial-like (LOC106565916)
443	WNvsCT	C005R047	1.75772	up	-	-	-	-	-	-	-	-	0
444	WNvsCT	C132R116	1.75478	up	TMEM243	TMEM243	C7ORF23	Transmembrane protein 243 (MDR1- and mitochondrial taxol resistance-associated protein) (MM-TRAG)	TMEM243	CG023	NM_001141321.2,100,100.000,60,5.18e-26	-	transmembrane protein 243 (tmem243)
445	WNvsCT	C252R059	1.75444	up	HPS3	HPS3	-	Hermansky-Pudlak syndrome 3 protein	HPS3	-	XM_014123627.1,100,100.000,60,2.54e-24	-	Hermansky-Pudlak syndrome 3 (hps3), transcript variant X3
446	WNvsCT	C209R100	1.75308	up	CBX1	CBX1	CBX	Chromobox protein homolog 1 (HP1Hsbeta) (Heterochromatin protein 1 homolog beta) (HP1 beta) (Heterochromatin protein p25) (M31) (Modifier 1 protein) (p25beta)	CBX1	-	NM_001165285.1,100,100.000,60,5.18e-26=XM_014158513.1,100,100.000,60,2.54e-24	XM_021565003.1,100,100.000,60,1.77e-24	Chromobox protein homolog 1 (cbx1)
447	WNvsCT	C036R147	1.75164	up	DHRS12	DHRS12	SDR40C1	Dehydrogenase/reductase SDR family member 12 (EC 1.1.-.-) (Short-chain dehydrogenase/reductase family 40C member 1)	LOC106586499	DHR12	XM_014173876.1,100,100.000,60,2.54e-24	-	dehydrogenase/reductase SDR family member 12-like (LOC106586499)
448	WNvsCT	C057R068	1.75137	up	MARCH5	MARCH5	-	E3 ubiquitin-protein ligase MARCH5 (EC 2.3.2.27) (Membrane-associated RING finger protein 5) (Membrane-associated RING-CH protein V) (MARCH-V) (RING-type E3 ubiquitin transferase MARCH5)	MARCH5B	-	XM_014154218.1,100,100.000,60,2.54e-24	XR_002469705.1,100,95.000,60,1.79e-19	E3 ubiquitin-protein ligase MARCH5-like (LOC106576797), transcript variant X3
449	WNvsCT	C033R030	1.75036	up	LOC106603630	-	-	-	LOC106603630	-	XM_014197518.1,100,100.000,60,2.54e-24	-	uncharacterized LOC106603630 (LOC106603630)
450	WNvsCT	C039R067	1.74959	up	-	-	-	-	-	-	-	-	0
451	WNvsCT	C028R018	1.74891	up	FHL1	FHL1	-	Four and a half LIM domains protein 1 (FHL-1) (KyoT) (RBP-associated molecule 14-1) (RAM14-1) (Skeletal muscle LIM-protein 1) (SLIM) (SLIM-1)	FHL1	-	XM_014196022.1,100,100.000,60,2.54e-24	-	four and a half LIM domains 1 (fhl1)
452	WNvsCT	C139R131	1.74792	up	SRSF10	SRSF10	FUSIP1 FUSIP2 SFRS13A TASR	Serine/arginine-rich splicing factor 10 (40 kDa SR-repressor protein) (SRrp40) (FUS-interacting serine-arginine-rich protein 1) (Splicing factor SRp38) (Splicing factor, arginine/serine-rich 13A) (TLS-associated protein with Ser-Arg repeats) (TASR) (TLS-associated protein with SR repeats) (TLS-associated serine-arginine protein) (TLS-associated SR protein)	FUSIP	-	NM_001139978.1,100,100.000,60,5.18e-26	XM_021572715.1,100,96.667,60,3.84e-21	FUS-interacting serine-arginine-rich protein 1 (fusip)
453	WNvsCT	C206R136	1.7464	up	KRT8	KRT8	KRT2-8	Keratin, type II cytoskeletal 8 (Cytokeratin-8) (CK-8) (Keratin-8) (K8)	E1	-	XM_014147199.1,100,100.000,60,2.54e-24	NM_001124743.1,100,98.333,60,7.21e-25	keratin, type II cytoskeletal cochleal-like (LOC106572750)
454	WNvsCT	C136R159	1.7455	up	YBEY	-	-	-	YBEY	CU057	-	XM_021579230.1,100,96.667,60,3.84e-21	ybeY metallopeptidase [putative] (ybey), transcript variant X3
455	WNvsCT	C106R133	1.74241	up	COL18A1	COL18A1	-	Collagen alpha-1(XVIII) chain [Cleaved into: Endostatin; Non-collagenous domain 1 (NC1)]	LOC106581675	-	XM_014163882.1,100,100.000,60,2.54e-24	XM_021578712.1,100,96.667,60,3.84e-21	collagen alpha-1[XVIII] chain-like (LOC106581675), transcript variant X1
456	WNvsCT	C223R096	1.74231	up	KDM5B	KDM5B	JARID1B KIAA4034 PLU1	Lysine-specific demethylase 5B (EC 1.14.11.-) (Histone demethylase JARID1B) (Jumonji/ARID domain-containing protein 1B) (PLU-1)	LOC106583259	-	XM_014167210.1,100,98.333,60,1.18e-22	XM_021610142.1,100,100.000,60,1.77e-24	lysine-specific demethylase 5B-B-like (LOC106583259), transcript variant X2
457	WNvsCT	C168R138	1.73929	up	SLC6A6	SLC6A6	-	Sodium- and chloride-dependent taurine transporter (Solute carrier family 6 member 6)	SLC6A6	SC6A6	NM_001139800.1,100,96.667,60,1.12e-22=XM_014134056.1,100,100.000,60,2.54e-24	XM_021610721.1,87,98.077,52,2.31e-18	solute carrier family 6 member 6 (slc6a6)
458	WNvsCT	C194R121	1.73422	up	SNAP47	SNAP47	-	Synaptosomal-associated protein 47 (SNAP-47) (Synaptosomal-associated 47 kDa protein)	LOC106599880	-	XM_014191234.1,100,100.000,60,2.54e-24	XM_021589175.1,100,96.667,60,3.84e-21	synaptosomal-associated protein 47-like (LOC106599880), transcript variant X4
459	WNvsCT	C023R144	1.73352	up	MATR3	MATR3	-	Matrin-3 (Nuclear scaffold protein p130/MAT3)	LOC106604140	-	XM_014198544.1,100,100.000,60,2.54e-24	-	matrin-3-like (LOC106604140), transcript variant X2
460	WNvsCT	C231R169	1.7305	up	MAZ	-	-	-	MAZ	-	XM_014159273.1,100,100.000,60,2.54e-24	XM_021565530.1,100,96.667,60,3.84e-21	MYC-associated zinc finger protein [purine-binding transcription factor] (maz), transcript variant X3
461	WNvsCT	C119R115	1.72778	up	PITX1	PITX1	PTX1	Pituitary homeobox 1 (Homeobox protein PITX1) (Paired-like homeodomain transcription factor 1) (cPTX1)	PITX1	-	NM_001123681.1,100,98.333,60,2.41e-24=XM_014198243.1,100,100.000,60,2.54e-24	XM_021617369.1,98,98.305,59,2.97e-22	paired like homeodomain 1 (pitx1)
462	WNvsCT	C266R086	1.72762	up	LOC106601778	-	-	-	LOC106601778	-	XM_014194130.1,100,100.000,60,2.54e-24	-	uncharacterized LOC106601778 (LOC106601778)
463	WNvsCT	C236R079	1.72715	up	UBE2A	UBE2A	RAD6A	Ubiquitin-conjugating enzyme E2 A (EC 2.3.2.23) (E2 ubiquitin-conjugating enzyme A) (RAD6 homolog A) (HR6A) (mHR6A) (Ubiquitin carrier protein A) (Ubiquitin-protein ligase A)	UBE2A	-	NM_001140902.1,100,100.000,60,5.18e-26	-	ubiquitin-conjugating enzyme E2A [RAD6 homolog] (ube2a)
464	WNvsCT	C232R067	1.72386	up	SSUH2	SSUH2	C3ORF32	Protein SSUH2 homolog (Protein ssu-2 homolog)	LOC106566215	-	XM_014134091.1,100,100.000,60,2.54e-24	-	protein SSUH2 homolog (LOC106566215), transcript variant X2
465	WNvsCT	C180R126	1.72235	up	DSC1	DSC1	-	Desmocollin-1	LOC106560389	-	XM_014123269.1,100,100.000,60,2.54e-24	XM_021604482.1,100,100.000,60,1.77e-24	desmocollin-2-like (LOC106560389), transcript variant X2
466	WNvsCT	C038R154	1.72104	up	ZFP41	ZFP41	-	Zinc finger protein 41 homolog (Zfp-41)	LOC106610380	-	XM_014209717.1,100,100.000,60,2.54e-24	XM_021619712.1,98,93.220,59,1.07e-16	zinc finger and SCAN domain-containing protein 21-like (LOC106610380), transcript variant X8
467	WNvsCT	C227R073	1.71907	up	LPL	LPL	LIPD	Lipoprotein lipase (LPL) (EC 3.1.1.34)	LOC106573546	-	XM_014148678.1,100,100.000,60,2.54e-24	XM_021579881.1,100,96.667,60,3.84e-21	lipoprotein lipase-like (LOC106573546)
468	WNvsCT	C167R088	1.71815	up	UBAP2L	UBAP2L	KIAA0144 NICE4	Ubiquitin-associated protein 2-like (Protein NICE-4)	UBAP2L	-	XM_014176874.1,97,100.000,58,3.29e-23	-	ubiquitin associated protein 2-like (ubap2l), transcript variant X13
469	WNvsCT	C043R122	1.71621	up	NDRG2	-	-	-	LOC106577998	-	XM_014156516.1,100,100.000,60,2.54e-24	-	protein NDRG2-like (LOC106577998)
470	WNvsCT	C045R094	1.71285	up	MTFP1	MTFP1	MTP18	Mitochondrial fission process protein 1 (Mitochondrial 18 kDa protein) (MTP18)	LOC106566934	-	XM_014135537.1,100,100.000,60,2.54e-24	XR_002473468.1,100,96.667,60,3.84e-21	mitochondrial fission process protein 1-like (LOC106566934)
471	WNvsCT	C129R042	1.71121	up	LOC106605766	-	-	-	LOC106605766	-	XM_014201695.1,100,100.000,60,2.54e-24	XM_021595324.1,47,100.000,28,1.09e-06	leukocyte receptor cluster member 9-like (LOC106605766), transcript variant X2
472	WNvsCT	C163R092	1.70881	up	GPD1	GPD1	LG3P	Glycerol-3-phosphate dehydrogenase [NAD(+)], cytoplasmic (GPD-C) (GPDH-C) (EC 1.1.1.8)	LOC100136539	-	NM_001123639.1,100,100.000,60,5.18e-26	XM_021570149.1,100,95.000,60,1.79e-19	glycerol-3-phosphate dehydrogenase (LOC100136539)
473	WNvsCT	C193R073	1.70845	up	GM2A	GM2A	-	Ganglioside GM2 activator (Cerebroside sulfate activator protein) (GM2-AP) (Sphingolipid activator protein 3) (SAP-3)	LOC110489218	-	-	XM_021561850.1,100,100.000,60,1.77e-24	ganglioside GM2 activator-like (LOC110489218)
474	WNvsCT	C071R093	1.70567	up	BAD	BAD	BBC6 BCL2L8	Bcl2-associated agonist of cell death (BAD) (Bcl-2-binding component 6) (Bcl-2-like protein 8) (Bcl2-L-8) (Bcl-xL/Bcl-2-associated death promoter) (Bcl2 antagonist of cell death)	BAD	LOC106563493	XM_014129142.1,100,100.000,60,2.54e-24	XM_021591204.1,100,100.000,60,1.77e-24	bcl2-associated agonist of cell death-like (LOC106563493), transcript variant X2
475	WNvsCT	C069R048	1.70491	up	PBLD	PBLD	MAWBP	Phenazine biosynthesis-like domain-containing protein (EC 5.1.-.-)	PBLD2	-	NM_001140887.1,100,100.000,60,5.18e-26=XM_014180119.1,100,100.000,60,2.54e-24	XM_021576547.1,100,95.000,60,1.79e-19	Phenazine biosynthesis-like domain-containing protein 2 (pbld2)
476	WNvsCT	C079R162	1.70414	up	NOTCH1	-	-	-	LOC106607201	-	XR_001329168.1,100,100.000,60,2.54e-24	XR_002468065.1,100,100.000,60,1.77e-24	neurogenic locus notch homolog protein 2-like (LOC106607201)
477	WNvsCT	C190R044	1.70145	up	LOC106561003	-	-	-	LOC106561003	-	XM_014124530.1,100,100.000,60,2.54e-24	XM_021567432.1,100,100.000,60,1.77e-24	Golgi apparatus protein 1-like (LOC106561003), transcript variant X2
478	WNvsCT	C038R112	1.70114	up	PLA2G12A	PLA2G12A	PLA2G12	Group XIIA secretory phospholipase A2 (GXII sPLA2) (sPLA2-XII) (EC 3.1.1.4) (Phosphatidylcholine 2-acylhydrolase 12A)	PG12A	-	XM_014209591.1,100,100.000,60,2.54e-24	NM_001165095.1,100,98.333,60,7.21e-25=XM_021573393.1,100,98.333,60,8.25e-23	group XIIA secretory phospholipase A2-like (LOC106610307), transcript variant X2
479	WNvsCT	C062R027	1.70011	up	DMGDH	DMGDH	-	Dimethylglycine dehydrogenase, mitochondrial (EC 1.5.8.4) (ME2GLYDH)	-	-	-	-	0
480	WNvsCT	C248R161	1.69979	up	SCFD2	SCFD2	STXBP1L1	Sec1 family domain-containing protein 2 (Syntaxin-binding protein 1-like 1)	LOC106560266	-	XM_014122975.1,100,100.000,60,2.54e-24	XM_021604325.1,100,98.333,60,8.25e-23	sec1 family domain-containing protein 2-like (LOC106560266)
481	WNvsCT	C228R101	1.69963	up	LAPTM4A	LAPTM4A	KIAA0108 LAPTM4 MBNT MTRP	Lysosomal-associated transmembrane protein 4A (Golgi 4-transmembrane-spanning transporter MTP)	LAPTM4A	-	XM_014143948.1,100,96.667,60,1.98e-20	-	lysosomal protein transmembrane 4 alpha (laptm4a)
482	WNvsCT	C046R169	1.69952	up	ILK	ILK	ILK1 ILK2	Integrin-linked protein kinase (EC 2.7.11.1) (59 kDa serine/threonine-protein kinase) (ILK-1) (ILK-2) (p59ILK)	LOC106581335	-	XM_014163332.1,100,98.333,60,4.25e-22	XM_021588431.1,100,100.000,60,1.77e-24	integrin-linked protein kinase (LOC106581335), transcript variant X2
483	WNvsCT	C127R129	1.69667	up	LOC106567675	-	-	-	LOC106567675	-	XM_014137238.1,100,100.000,60,2.54e-24	XM_021623689.1,100,95.000,60,1.79e-19	rab GTPase-binding effector protein 1-like (LOC106567675), transcript variant X4
484	WNvsCT	C039R064	1.69505	up	PPP3CA	PPP3CA	CALNA	Serine/threonine-protein phosphatase 2B catalytic subunit alpha isoform (EC 3.1.3.16) (CAM-PRP catalytic subunit) (Calmodulin-dependent calcineurin A subunit alpha isoform)	PP2BC	-	NM_001140096.1,100,100.000,60,5.18e-26=XM_014128458.1,100,100.000,60,2.54e-24	XM_021602867.1,100,98.333,60,8.25e-23	Serine/threonine-protein phosphatase 2B catalytic subunit gamma isoform (pp2bc)
485	WNvsCT	C194R063	1.69352	up	CRELD1	CRELD1	-	Cysteine-rich with EGF-like domain protein 1	LOC106609106	-	XM_014207527.1,100,100.000,60,2.54e-24	XM_021577588.1,80,97.917,48,3.86e-16	cysteine-rich with EGF-like domain protein 2 (LOC106609106), transcript variant X5
486	WNvsCT	C066R038	1.69224	up	SARNP	SARNP	HCC1	SAP domain-containing ribonucleoprotein (Nuclear protein Hcc-1)	LOC106565436	HCC1	XM_014132575.1,100,100.000,60,2.54e-24	-	SAP domain-containing ribonucleoprotein-like (LOC106565436), transcript variant X2
487	WNvsCT	C033R136	1.68987	up	SMYD5	SMYD5	RAI15	SET and MYND domain-containing protein 5 (EC 2.1.1.-) (Protein NN8-4AG) (Retinoic acid-induced protein 15)	SMYD5	LOC100380866	XM_014192144.1,100,100.000,60,2.54e-24	-	SET and MYND domain-containing protein 5 (LOC100380866)
488	WNvsCT	C106R164	1.68927	up	-	-	-	-	-	-	-	-	0
489	WNvsCT	C249R083	1.68819	up	DEPTOR	DEPTOR	DEPDC6 KIAA4200	DEP domain-containing mTOR-interacting protein (DEP domain-containing protein 6)	LOC106569928	-	XM_014141683.1,100,100.000,60,2.54e-24	XM_021560524.1,100,98.333,60,8.25e-23	DEP domain-containing mTOR-interacting protein-like (LOC106569928), transcript variant X2
490	WNvsCT	C187R076	1.68716	up	MED13	-	-	-	MED13	-	XM_014137886.1,100,100.000,60,2.54e-24	XM_021623542.1,97,98.276,58,1.07e-21	mediator complex subunit 13 (med13)
491	WNvsCT	C043R081	1.68713	up	CUL3	CUL3	KIAA0617	Cullin-3 (CUL-3)	LOC106600593	-	XM_014192069.1,100,100.000,60,2.54e-24	XM_021588788.1,100,100.000,60,1.77e-24	cullin-3-like (LOC106600593)
492	WNvsCT	C248R146	1.68611	up	SMYD5	SMYD5	-	SET and MYND domain-containing protein 5 (EC 2.1.1.-)	SMYD5	LOC100380866	XM_014192144.1,100,100.000,60,2.54e-24	XM_021624305.1,100,100.000,60,1.77e-24	SET and MYND domain-containing protein 5 (LOC100380866)
493	WNvsCT	C056R136	1.68446	up	APOD	APOD	-	Apolipoprotein D	APOD	-	NM_001141437.1,100,91.803,61,1.13e-17=XM_014131512.1,100,96.667,60,5.50e-21	XM_021620664.1,100,95.000,60,1.79e-19	apolipoprotein D (apod)
494	WNvsCT	C003R028	1.68377	up	OCIAD1	OCIAD1	-	OCIA domain-containing protein 1	LOC110524547	-	-	XM_021604319.1,100,98.333,60,8.25e-23	OCIA domain-containing protein 1-like (LOC110524547)
495	WNvsCT	C010R133	1.67383	up	BCL7B	BCL7B	BCL7BB	B-cell CLL/lymphoma 7 protein family member B-B	BCL7B	-	NM_001140154.1,100,100.000,60,5.18e-26	XM_021582216.1,100,95.000,60,2.31e-18	B-cell CLL/lymphoma 7b (bcl7b)
496	WNvsCT	C217R124	1.67374	up	GBA2	GBA2	-	Non-lysosomal glucosylceramidase (NLGase) (EC 3.2.1.45) (Beta-glucocerebrosidase 2) (Beta-glucosidase 2) (Bile acid beta-glucosidase GBA2) (Bile acid glucosyl transferase GBA2) (Cholesterol glucosyltransferase GBA2) (EC 2.4.1.-) (Cholesteryl-beta-glucosidase GBA2) (EC 3.2.1.104) (Glucosylceramidase 2)	GBA2	-	XM_014156222.1,100,100.000,60,2.54e-24	XM_021614907.1,100,96.667,60,3.84e-21	glucosidase, beta [bile acid] 2 (gba2), transcript variant X15
497	WNvsCT	C218R064	1.67109	up	TRIM29	TRIM29	ATDC	Tripartite motif-containing protein 29 (Ataxia telangiectasia group D-associated protein)	LOC106610532	-	XM_014209919.1,100,100.000,60,2.54e-24	XM_021575250.1,100,98.333,60,8.25e-23	protogenin B-like (LOC106610532), transcript variant X2
498	WNvsCT	C067R146	1.66602	up	SRSF2	SRSF2	SFRS2	Serine/arginine-rich splicing factor 2 (Splicing component, 35 kDa) (Splicing factor SC35) (SC-35) (Splicing factor, arginine/serine-rich 2)	LOC106612293	-	XR_001330269.1,100,100.000,60,2.54e-24	XR_002470367.1,98,100.000,59,6.38e-24	serine/arginine-rich splicing factor 2-like (LOC106612293), transcript variant X4
499	WNvsCT	C169R031	1.66223	up	CRTC1	CRTC1	KIAA0616 MECT1 TORC1 WAMTP1	CREB-regulated transcription coactivator 1 (Mucoepidermoid carcinoma translocated protein 1) (Transducer of regulated cAMP response element-binding protein 1) (TORC-1) (Transducer of CREB protein 1)	LOC106606605	-	XM_014202932.1,100,100.000,60,2.54e-24	XM_021558741.1,93,96.429,56,6.42e-19	hematological and neurological expressed 1 protein-like (LOC106606605), transcript variant X2
500	WNvsCT	C049R068	1.66041	up	HMBS	HMBS	-	Porphobilinogen deaminase (PBG-D) (EC 2.5.1.61) (Hydroxymethylbilane synthase) (HMBS) (Pre-uroporphyrinogen synthase)	-	-	NM_001146446.1,55,100.000,33,5.29e-11	XM_021618998.1,100,91.667,60,1.39e-15	small vasohibin binding protein (svbp)
501	WNvsCT	C084R157	1.65655	up	YPEL5	-	-	-	YPEL5	-	NM_001140188.1,100,98.333,60,2.41e-24	-	yippee-like 5 (ypel5)
502	WNvsCT	C050R089	1.65524	up	-	-	-	-	-	-	-	-	0
503	WNvsCT	C172R074	1.65514	up	EIF4G1	EIF4G1	EIF4F EIF4G EIF4GI	Eukaryotic translation initiation factor 4 gamma 1 (eIF-4-gamma 1) (eIF-4G 1) (eIF-4G1) (p220)	LOC106568864	-	XM_014139616.1,100,100.000,60,2.54e-24	-	eukaryotic translation initiation factor 4 gamma 1-like (LOC106568864), transcript variant X8
504	WNvsCT	C177R087	1.65483	up	RTASE	RTASE	-	Probable RNA-directed DNA polymerase from transposon BS (EC 2.7.7.49) (Reverse transcriptase)	-	-	-	-	0
505	WNvsCT	C133R159	1.65302	up	TAB2	TAB2	KIAA0733 MAP3K7IP2	TGF-beta-activated kinase 1 and MAP3K7-binding protein 2 (Mitogen-activated protein kinase kinase kinase 7-interacting protein 2) (TAK1-binding protein 2) (TAB-2) (TGF-beta-activated kinase 1-binding protein 2)	LOC106571309	-	XM_014144229.1,100,100.000,60,2.54e-24	XR_002474402.1,97,100.000,58,2.29e-23	TGF-beta-activated kinase 1 and MAP3K7-binding protein 2-like (LOC106571309), transcript variant X5
506	WNvsCT	C237R071	1.65258	up	UBE2E3	UBE2E3	UBCE4 UBCH9	Ubiquitin-conjugating enzyme E2 E3 (EC 2.3.2.23) (E2 ubiquitin-conjugating enzyme E3) (UbcH9) (Ubiquitin carrier protein E3) (Ubiquitin-conjugating enzyme E2-23 kDa) (Ubiquitin-protein ligase E3)	UB2E3	-	NM_001140271.1,93,98.246,57,4.03e-22=XM_014173635.1,97,100.000,58,3.29e-23	XM_021597546.1,97,100.000,58,2.29e-23	Ubiquitin-conjugating enzyme E2 E3 (ub2e3)
507	WNvsCT	C188R149	1.65151	up	LOC106582087	-	-	-	LOC106582087	-	XM_014164820.1,100,98.333,60,1.18e-22	XM_021579370.1,100,96.667,60,3.84e-21	mannosyl-oligosaccharide 1,2-alpha-mannosidase IB-like (LOC106582087), transcript variant X2
508	WNvsCT	C073R095	1.64412	up	DNAJC7	DNAJC7	TTC2	DnaJ homolog subfamily C member 7 (Cytoplasmic CAR retention protein) (CCRP) (MDj11) (Tetratricopeptide repeat protein 2) (TPR repeat protein 2)	DNJC7	-	NM_001139956.1,100,96.667,60,1.12e-22=XM_014204096.1,100,100.000,60,2.54e-24	XM_021557702.1,100,100.000,60,1.77e-24	DnaJ homolog subfamily C member 7 (dnjc7)
509	WNvsCT	C116R150	1.64189	up	SLC2A9	SLC2A9	GLUT9	Solute carrier family 2, facilitated glucose transporter member 9 (Glucose transporter type 9) (GLUT-9)	SLC2A9	GTR9	XM_014131734.1,100,98.333,60,1.18e-22	XM_021568637.1,100,93.333,60,8.31e-18	solute carrier family 2 [facilitated glucose transporter], member 9 (slc2a9), transcript variant X5
510	WNvsCT	C114R082	1.64118	up	TPT1	TPT1	-	Translationally-controlled tumor protein homolog (TCTP)	TPT1	-	XM_014165069.1,100,98.333,60,1.18e-22	NM_001246334.1,100,100.000,60,1.55e-26=XM_021578587.1,100,100.000,60,1.77e-24	translationally-controlled tumor protein homolog (LOC106582215), transcript variant X2
511	WNvsCT	C242R019	1.64065	up	TMEM263	TMEM263	TMEM263	Transmembrane Protein 263	LOC106583492	-	XM_014167733.1,100,100.000,60,2.54e-24	-	transmembrane protein 263-like (LOC106583492), transcript variant X3
512	WNvsCT	C212R066	1.6395	up	EEF2	EEF2	-	Elongation factor 2 (EF-2)	EF2	-	NM_001139994.1,97,96.552,58,1.45e-21=XM_014216354.1,100,100.000,60,2.54e-24	XM_021603789.1,100,100.000,60,1.77e-24	Elongation factor 2 (ef2)
513	WNvsCT	C199R111	1.63381	up	LOC106570669	-	-	-	LOC106570669	-	XR_001320728.1,100,100.000,60,2.54e-24	-	uncharacterized LOC106570669 (LOC106570669)
514	WNvsCT	C035R093	1.63257	up	DAK	DAK	TKFC	Triokinase/FMN cyclase	TKFC	-	XM_014206392.1,100,100.000,60,2.54e-24	XM_021594998.1,100,93.443,61,8.31e-18	triokinase/FMN cyclase (tkfc)
515	WNvsCT	C204R147	1.62933	up	PABPC1	PABPC1	PABP1	Polyadenylate-binding protein 1 (PABP-1) (Poly(A)-binding protein 1)	LOC106593394	-	XM_014184729.1,100,100.000,60,2.54e-24	XM_021605096.1,100,98.333,60,8.25e-23	polyadenylate-binding protein 1 (LOC106593394)
516	WNvsCT	C192R102	1.62857	up	PARK7	PARK7	DJ1	Protein/nucleic acid deglycase DJ-1 (EC 3.1.2.-) (EC 3.5.1.-) (EC 3.5.1.124) (Maillard deglycase) (Parkinson disease protein 7 homolog) (Parkinsonism-associated deglycase) (Protein DJ-1zDJ-1) (zDJ-1)	PARK7	PARK7	NM_001146499.1,100,100.000,60,5.18e-26=XM_014133090.1,100,100.000,60,2.54e-24	XM_021569442.1,100,100.000,60,1.77e-24	parkinson disease [autosomal recessive, early onset] 7 (park7)
517	WNvsCT	C027R082	1.62655	up	TAPBP	TAPBP	NGS17 TAPA	Tapasin (TPN) (TPSN) (NGS-17) (TAP-associated protein) (TAP-binding protein)	TAPBP	TPSN	NM_001123605.1,100,100.000,60,5.18e-26=XM_014177071.1,100,100.000,60,2.54e-24	NM_001124553.1,100,98.333,60,7.21e-25	TAP binding protein (tapbp)
518	WNvsCT	C239R073	1.62175	up	APOPT1	APOPT1	APOP1	Apoptogenic protein 1, mitochondrial (APOP-1)	APOPT1	CN153	XM_014190414.1,100,98.333,60,1.18e-22	XM_021574236.1,100,95.000,60,1.79e-19	apoptogenic 1, mitochondrial (apopt1), transcript variant X2
519	WNvsCT	C174R127	1.61685	up	NFU1	NFU1	HIRIP5	NFU1 iron-sulfur cluster scaffold homolog, mitochondrial (HIRA-interacting protein 5)	LOC110530886	-	-	XM_021614180.1,100,100.000,60,1.77e-24	NFU1 iron-sulfur cluster scaffold homolog, mitochondrial-like (LOC110530886)
520	WNvsCT	C051R151	1.6167	up	SPIN3	SPINZ	-	Spindlin-Z (chSpin-Z)	LOC106568411	-	XM_014138729.1,100,100.000,60,2.54e-24	XM_021622722.1,98,98.305,59,2.97e-22	spindlin-Z-like (LOC106568411), transcript variant X2
521	WNvsCT	C173R068	1.61249	up	EXOC8	EXOC8	-	Exocyst complex component 8	EXOC8	-	NM_001140342.1,100,100.000,60,5.18e-26	-	exocyst complex component 8 (exoc8)
522	WNvsCT	C246R153	1.6104	up	PARK7	PARK7	DJ1	Protein/nucleic acid deglycase DJ-1 (EC 3.1.2.-) (EC 3.5.1.-) (EC 3.5.1.124) (Maillard deglycase) (Parkinson disease protein 7 homolog) (Parkinsonism-associated deglycase) (Protein DJ-1zDJ-1) (zDJ-1)	-	-	-	-	0
523	WNvsCT	C216R057	1.6024	up	GIMAP4	GIMAP4	IAN1 IMAP4	GTPase IMAP family member 4 (Immunity-associated nucleotide 1 protein) (IAN-1) (hIAN1) (Immunity-associated protein 4)	LOC106578708	GIMA4	XM_014157841.1,100,100.000,60,2.54e-24	XM_021620720.1,100,100.000,60,1.77e-24	GTPase IMAP family member 4-like (LOC106578708), transcript variant X3
524	WNvsCT	C159R146	1.59553	up	TNPO3	-	-	-	LOC106609131	-	XM_014207604.1,100,100.000,60,2.54e-24	-	transportin-3-like (LOC106609131)
525	WNvsCT	C197R148	1.59406	up	DHRS7B	DHRS7B	SDR32C1	Dehydrogenase/reductase SDR family member 7B (EC 1.1.-.-) (Short-chain dehydrogenase/reductase family 32C member 1)	DHRS7B	DRS7B	XM_014192238.1,100,100.000,60,2.54e-24	XM_021624350.1,100,98.333,60,8.25e-23	dehydrogenase/reductase [SDR family] member 7B (dhrs7b), transcript variant X4
526	WNvsCT	C256R040	1.59117	up	PQLC3	PQLC3	-	PQ-loop repeat-containing protein 3	LOC106571175	-	XM_014143931.1,100,100.000,60,2.54e-24	XM_021611516.1,100,96.667,60,3.84e-21	PQ-loop repeat-containing protein 3-like (LOC106571175), transcript variant X2
527	WNvsCT	C146R078	1.59108	up	FOXA1	FOXA1-A	HNF-3A	Forkhead box protein A1-A (FoxA1a) (Fork head domain-related protein 7) (xFD-7) (Hepatocyte nuclear factor 3-alpha homolog A) (HNF3alpha homolog A) (xHNF3alpha-A)	LOC106611236	-	XM_014211231.1,100,100.000,60,2.54e-24	XM_021585223.1,100,100.000,60,1.77e-24	hepatocyte nuclear factor 3-alpha-like (LOC106611236)
528	WNvsCT	C024R097	1.58485	up	TXNRD1	TXNRD1	-	Thioredoxin reductase 1, cytoplasmic (TR) (EC 1.8.1.9) (Thioredoxin reductase TR1)	LOC106583642	-	XM_014168053.1,100,100.000,60,2.54e-24	XM_021610609.1,100,98.333,60,8.25e-23	thioredoxin reductase 1, cytoplasmic-like (LOC106583642)
529	WNvsCT	C218R097	1.58373	up	PPFIBP1	PPFIBP1	KIAA1230	Liprin-beta-1 (Protein tyrosine phosphatase receptor type f polypeptide-interacting protein-binding protein 1) (PTPRF-interacting protein-binding protein 1) (hSGT2)	LOC106609411	-	XM_014208210.1,100,100.000,60,2.54e-24	XM_021563862.1,100,95.000,60,6.42e-19	liprin-beta-1-like (LOC106609411), transcript variant X2
530	WNvsCT	C028R062	1.58	up	OCIAD1	OCIAD1	-	OCIA domain-containing protein 1	LOC110524547	-	-	XM_021604319.1,100,98.333,60,8.25e-23	OCIA domain-containing protein 1-like (LOC110524547)
531	WNvsCT	C030R035	1.57939	up	CHCHD2	CHCHD2	-	Coiled-coil-helix-coiled-coil-helix domain-containing protein 2	LOC106581057	-	XM_014162767.1,100,98.333,60,1.18e-22	XM_021587917.1,100,95.000,60,1.79e-19	coiled-coil-helix-coiled-coil-helix domain-containing protein 2-like (LOC106581057)
532	WNvsCT	C043R141	1.56286	up	LGALS3	LGALS5	-	Galectin-5 (Gal-5) (RL-18)	LOC106591812	-	XM_014183075.1,100,100.000,60,2.54e-24	-	galectin-3-like (LOC106591812)
533	WNvsCT	C032R159	1.55704	up	-	-	-	-	-	-	-	-	0
534	WNvsCT	C229R126	1.49666	up	RPRD1B	RPRD1B	C20ORF77 CREPT	Regulation of nuclear pre-mRNA domain-containing protein 1B (Cell cycle-related and expression-elevated protein in tumor)	LOC106572358	C20ORF77, CT077	XM_014146420.1,100,100.000,60,2.54e-24	XM_021616292.1,100,98.333,60,8.25e-23	regulation of nuclear pre-mRNA domain-containing protein 1B-like (LOC106572358)
535	WNvsCT	C070R155	1.49066	up	-	-	-	-	-	-	-	-	0
536	WNvsCT	C146R059	0.724137	down	IFI30	IFI30	GILT	Gamma-interferon-inducible lysosomal thiol reductase (EC 1.8.-.-) (Gamma-interferon-inducible protein IP-30)	LOC106568950	GILT	XM_014139824.1,100,100.000,60,2.54e-24	XM_021612964.1,100,98.333,60,8.25e-23	gamma-interferon-inducible lysosomal thiol reductase-like (LOC106568950)
537	WNvsCT	C137R082	0.708962	down	MRPL51	MRPL51	-	39S ribosomal protein L51, mitochondrial (L51mt) (MRP-L51)	LOC100194563	RM51	NM_001139649.1,100,100.000,60,5.18e-26	-	mitochondrial ribosomal protein L51-like (LOC100194563)
538	WNvsCT	C156R020	0.699795	down	CFL2	CFL2	-	Cofilin-2 (Cofilin, muscle isoform)	LOC106563505	COF2, COFILIN-2	XM_014129157.1,100,100.000,60,2.54e-24	XM_021591193.1,100,98.333,60,8.25e-23	cofilin-2-like (LOC106563505)
539	WNvsCT	C134R061	0.698398	down	UBE2A	UBE2A	RAD6A	Ubiquitin-conjugating enzyme E2 A (EC 2.3.2.23) (E2 ubiquitin-conjugating enzyme A) (RAD6 homolog A) (HR6A) (mHR6A) (Ubiquitin carrier protein A) (Ubiquitin-protein ligase A)	UBE2A	LOC106582136	XM_014164905.1,100,100.000,60,2.54e-24	XM_021579936.1,100,98.333,60,8.25e-23	ubiquitin-conjugating enzyme E2 A-like (LOC106582136)
540	WNvsCT	C157R103	0.697881	down	NSFL1C	NSFL1C	-	NSFL1 cofactor p47 (p97 cofactor p47)	LOC106572118	-	XM_014145971.1,100,100.000,60,2.54e-24	XM_021615982.1,100,96.667,60,3.84e-21	NSFL1 cofactor p47-like (LOC106572118), transcript variant X2
541	WNvsCT	C004R095	0.691724	down	TSPO	TSPO	BZRP MBR	Translocator protein (Mitochondrial benzodiazepine receptor) (PKBS) (Peripheral-type benzodiazepine receptor) (PBR)	TSPO	-	NM_001146355.1,100,100.000,60,5.18e-26=XM_014132293.1,100,100.000,60,2.54e-24	NM_001124626.1,100,98.333,60,7.21e-25=XM_021567413.1,100,98.333,60,8.25e-23	translocator protein (tspo)
542	WNvsCT	C170R149	0.690115	down	MTCH2	MTCH2	-	Mitochondrial carrier homolog 2	PRS6A	-	NM_001140593.1,100,100.000,60,5.18e-26=XM_014174749.1,100,100.000,60,2.54e-24	XM_021606999.1,100,98.333,60,8.25e-23	26S protease regulatory subunit 6A (prs6a)
543	WNvsCT	C164R051	0.689766	down	DNAL4	CTP	CDLC1 DDLC1	Dynein light chain 1, cytoplasmic (8 kDa dynein light chain) (Cut up protein)	LOC106580428	DYL1	XM_014161484.1,100,100.000,60,2.54e-24	-	dynein light chain 1, cytoplasmic (LOC106580428)
544	WNvsCT	C116R052	0.689687	down	LOC106608255	EMC7	-	ER membrane protein complex subunit 7	LOC106608255	-	XM_014206107.1,100,100.000,60,2.54e-24	XM_021601038.1,100,100.000,60,1.77e-24	ER membrane protein complex subunit 7-like (LOC106608255)
545	WNvsCT	C257R156	0.689353	down	RCL1	RCL1	RNAC	RNA 3'-terminal phosphate cyclase-like protein	RCL1	-	NM_001141134.1,100,100.000,60,5.18e-26	NM_001160621.1,100,98.333,60,7.21e-25	RNA terminal phosphate cyclase like 1 (rcl1)
546	WNvsCT	C206R152	0.688837	down	CERS2	CERS2	LASS2	Ceramide synthase 2 (CerS2) (LAG1 longevity assurance homolog 2)	LASS2	-	NM_001140481.1,100,100.000,60,5.18e-26=XM_014201764.1,100,100.000,60,2.54e-24	XM_021622051.1,100,100.000,60,1.77e-24	LAG1 homolog, ceramide synthase 2 [S. cerevisiae] (lass2)
547	WNvsCT	C026R137	0.688362	down	TMEM85	TMEM85	EMC4	ER membrane protein complex subunit 4 (Transmembrane protein 85)	EMC4	TMEM85, TMM85	NM_001141096.1,100,100.000,60,5.18e-26	NM_001160551.1,100,98.333,60,7.21e-25=XM_021576742.1,100,98.333,60,8.25e-23	ER membrane protein complex subunit 4 (emc4)
548	WNvsCT	C253R042	0.687414	down	NXT2	NXT2	-	NTF2-related export protein 2	NXT2	-	XM_014198808.1,100,100.000,60,2.54e-24	NM_001160583.1,100,96.667,60,3.35e-23	NTF2-related export protein 2-like (LOC106604300)
549	WNvsCT	C205R054	0.685833	down	ALDOA	-	-	Fructose-bisphosphate aldolase A (EC 4.1.2.13) (Muscle-type aldolase) (allergen Sal s 3.0101)	-	-	-	-	0
550	WNvsCT	C061R030	0.684987	down	SEC11A	SEC11A	SEC11L1 SPC18	Signal peptidase complex catalytic subunit SEC11A (EC 3.4.21.89) (Endopeptidase SP18) (Microsomal signal peptidase 18 kDa subunit) (SPase 18 kDa subunit) (SEC11 homolog A) (SEC11-like protein 1) (SPC18)	SC11A	-	NM_001141078.1,100,100.000,60,5.18e-26=XM_014127362.1,100,98.333,60,1.18e-22	XM_021607787.1,98,98.305,59,2.97e-22	Signal peptidase complex catalytic subunit SEC11A (sc11a)
551	WNvsCT	C200R103	0.681285	down	MCTS1	MCTS1-A	-	Malignant T-cell-amplified sequence 1-A (MCT-1A)	TMA20	-	NM_001141426.1,100,100.000,60,5.18e-26=XM_014211810.1,95,98.246,57,5.50e-21	NM_001160677.1,100,100.000,60,1.55e-26	Translation machinery-associated protein 20 (tma20)
552	WNvsCT	C040R039	0.680931	down	SUB1	SUB1	RPO2TC1	Activated RNA polymerase II transcriptional coactivator p15 (SUB1 homolog)	TCP4	-	NM_001141005.2,100,100.000,60,5.18e-26=XM_014138713.1,75,91.111,45,2.59e-09	NM_001165234.1,100,100.000,60,1.55e-26=XM_021601271.1,78,97.872,47,1.39e-15	Activated RNA polymerase II transcriptional coactivator p15 (tcp4)
553	WNvsCT	C048R073	0.680928	down	DECR1	DECR1	DECR SDR18C1	2,4-dienoyl-CoA reductase, mitochondrial (EC 1.3.1.34) (2,4-dienoyl-CoA reductase [NADPH]) (4-enoyl-CoA reductase [NADPH]) (Short chain dehydrogenase/reductase family 18C member 1)	DECR1	-	XM_014201163.1,100,100.000,60,2.54e-24	XM_021558313.1,100,100.000,60,1.77e-24	2,4-dienoyl CoA reductase 1, mitochondrial (decr1)
554	WNvsCT	C143R037	0.679749	down	RAP1B	RAP1B	-	Ras-related protein Rap-1b	RAP1B	LOC106572472	XM_014146691.1,100,100.000,60,2.54e-24	XM_021616499.1,100,96.721,61,3.84e-21	ras-related protein Rap-1A-like (LOC106572472), transcript variant X4
555	WNvsCT	C044R100	0.678468	down	TAX1BP1	TAX1BP1	TAX1BP1B	Tax1-binding protein 1 homolog B	CACO2	-	NM_001141911.1,100,98.333,60,2.41e-24=XM_014178896.1,100,98.333,60,1.18e-22	XM_021576058.1,100,98.333,60,8.25e-23	Calcium-binding and coiled-coil domain-containing protein 2 (caco2)
556	WNvsCT	C180R018	0.678134	down	MTERFD1	MTERFD1	MTERF3	Transcription termination factor 3, mitochondrial (Mitochondrial transcription termination factor 3) (mTERF3) (mTERF domain-containing protein 1, mitochondrial)	-	-	-	-	0
557	WNvsCT	C198R125	0.676671	down	LSM7	LSM7	-	U6 snRNA-associated Sm-like protein LSm7	LSM7	-	NM_001140723.1,100,100.000,60,5.18e-26	XM_021588741.1,100,95.000,60,1.79e-19	LSM7 homolog, U6 small nuclear RNA associated [S. cerevisiae] (lsm7)
558	WNvsCT	C230R102	0.676479	down	PSMA1	PSMA1	HC2 NU PROS30 PSC2	Proteasome subunit alpha type-1 (EC 3.4.25.1) (30 kDa prosomal protein) (PROS-30) (Macropain subunit C2) (Multicatalytic endopeptidase complex subunit C2) (Proteasome component C2) (Proteasome nu chain)	I2C2	PSA1	NM_001141115.1,100,98.333,60,2.41e-24	XM_021598739.1,100,100.000,60,1.77e-24	Eukaryotic translation initiation factor 2C 2 (i2c2)
559	WNvsCT	C200R090	0.676349	down	ECI2	ECI2	DRS1 HCA88 PECI	Enoyl-CoA delta isomerase 2, mitochondrial (EC 5.3.3.8) (DRS-1) (Delta(3),delta(2)-enoyl-CoA isomerase) (D3,D2-enoyl-CoA isomerase) (Diazepam-binding inhibitor-related protein 1) (DBI-related protein 1) (Dodecenoyl-CoA isomerase) (Hepatocellular carcinoma-associated antigen 88) (Peroxisomal 3,2-trans-enoyl-CoA isomerase) (pECI) (Renal carcinoma antigen NY-REN-1)	LOC106590083	PECI	XM_014180631.1,100,100.000,60,2.54e-24	XM_021563083.1,100,100.000,60,1.77e-24	enoyl-CoA delta isomerase 2, mitochondrial-like (LOC106590083), transcript variant X2
560	WNvsCT	C055R051	0.675896	down	CALM1	CALM	CAM	Calmodulin (CaM)	LOC106605143	CALM, CALM2	XM_014200496.1,100,100.000,60,2.54e-24	XM_021580278.1,97,100.000,58,2.29e-23	calmodulin (LOC106605143)
561	WNvsCT	C093R054	0.675858	down	PROSC	PROSC	PLPBP	Pyridoxal phosphate homeostasis protein (PLP homeostasis protein) (Proline synthase co-transcribed bacterial homolog protein) (Pyridoxal phosphate-binding protein)	PROSC	LOC106572839	XM_014147368.1,100,100.000,60,2.54e-24	XM_021616930.1,100,96.667,60,3.84e-21	proline synthase co-transcribed bacterial homolog protein-like (LOC106572839), transcript variant X2
562	WNvsCT	C233R084	0.674623	down	ENTPD6	ENTPD6	CD39L2	Ectonucleoside triphosphate diphosphohydrolase 6 (NTPDase 6) (EC 3.6.1.6) (CD39 antigen-like 2)	ENP6	-	NM_001141709.1,100,100.000,60,5.18e-26	XM_021580344.1,100,98.333,60,8.25e-23	Ectonucleoside triphosphate diphosphohydrolase 6 (enp6)
563	WNvsCT	C066R052	0.674455	down	GPR182	GPR182	ADMR	G-protein coupled receptor 182	LOC106567077	GP182	XM_014135945.1,100,100.000,60,2.54e-24	-	G-protein coupled receptor 182-like (LOC106567077)
564	WNvsCT	C057R010	0.673102	down	PRPF31	PRPF31	-	U4/U6 small nuclear ribonucleoprotein Prp31 (Pre-mRNA-processing factor 31)	PRP31	PRP31	NM_001173871.1,100,100.000,60,5.18e-26=XM_014155150.1,100,100.000,60,2.54e-24	XR_002471357.1,100,98.333,60,8.25e-23	U4/U6 small nuclear ribonucleoprotein Prp31 (prp31)
565	WNvsCT	C197R093	0.672852	down	STT3A	STT3A	ITM1	Dolichyl-diphosphooligosaccharide--protein glycosyltransferase subunit STT3A (Oligosaccharyl transferase subunit STT3A) (STT3-A) (EC 2.4.99.18) (B5) (Integral membrane protein 1)	STT3A	-	NM_001141725.1,97,96.552,58,1.45e-21=XM_014137444.1,97,96.552,58,7.11e-20	NM_001160700.1,97,96.610,59,4.34e-22=XM_021622430.1,97,96.610,59,4.96e-20	Dolichyl-diphosphooligosaccharide--protein glycosyltransferase subunit STT3A (stt3a)
566	WNvsCT	C125R082	0.670435	down	AIFM1	AIFM1	AIF PDCD8	Apoptosis-inducing factor 1, mitochondrial (EC 1.1.1.-) (Programmed cell death protein 8)	AIFM1	-	XM_014137482.1,100,100.000,60,2.54e-24	XM_021623178.1,100,98.333,60,8.25e-23	apoptosis-inducing factor, mitochondrion-associated, 1 (aifm1), transcript variant X9
567	WNvsCT	C171R090	0.670187	down	MRPL2	MRPL2	-	39S ribosomal protein L2, mitochondrial (L2mt) (MRP-L2) (Mitochondrial large ribosomal subunit protein uL2m)	LOC106590008	-	XM_014180491.1,100,100.000,60,2.54e-24	-	39S ribosomal protein L2, mitochondrial-like (LOC106590008)
568	WNvsCT	C206R071	0.669472	down	RIPOR1	-	-	-	LOC106560830	-	XM_014124181.1,100,100.000,60,2.54e-24	XM_021570354.1,100,96.667,60,3.84e-21	protein FAM65A-like (LOC106560830), transcript variant X8
569	WNvsCT	C194R051	0.669145	down	EIF1AX	EIF1AX	EIF1A EIF4C	Eukaryotic translation initiation factor 1A, X-chromosomal (eIF-1A X isoform) (Eukaryotic translation initiation factor 4C) (eIF-4C)	LOC106603066	IF1AX	XM_014196216.1,100,100.000,60,2.54e-24	XM_021618740.1,100,96.667,60,3.84e-21	eukaryotic translation initiation factor 1A, X-chromosomal-like (LOC106603066)
570	WNvsCT	C260R065	0.668252	down	ATP6V0C	ATP6V0C	ATP6C ATP6L ATPL	V-type proton ATPase 16 kDa proteolipid subunit (V-ATPase 16 kDa proteolipid subunit) (Vacuolar proton pump 16 kDa proteolipid subunit)	VATL	-	XM_014158859.1,100,98.333,60,1.18e-22	NM_001160640.1,100,100.000,60,1.55e-26	V-type proton ATPase 16 kDa proteolipid subunit (LOC106579190)
571	WNvsCT	C257R095	0.667747	down	NFYB	NFYB	-	Nuclear transcription factor Y subunit beta (CAAT box DNA-binding protein subunit B) (Nuclear transcription factor Y subunit B) (NF-YB)	NFYB	LOC106609347	XM_014208088.1,100,100.000,60,2.54e-24	XM_021577288.1,100,95.000,60,1.79e-19	nuclear transcription factor Y subunit beta-like (LOC106609347), transcript variant X7
572	WNvsCT	C089R127	0.667344	down	APMAP	APMAP	-	Adipocyte plasma membrane-associated protein	APMAP	-	NM_001140255.1,100,100.000,60,5.18e-26	-	adipocyte plasma membrane associated protein (apmap)
573	WNvsCT	C115R056	0.664666	down	HMGB1	-	-	High mobility group-T protein (HMG-T) (HMG-T1) (HMG-1)	HMGB1	-	XM_014129715.1,100,100.000,60,2.54e-24	XM_021590218.1,97,98.276,58,1.07e-21	high mobility group box 1 (hmgb1), transcript variant X1
574	WNvsCT	C123R102	0.664165	down	SEH1L	SEH1L	SEC13L SEH1	Nucleoporin SEH1 (GATOR complex protein SEH1) (Nup107-160 subcomplex subunit SEH1) (SEC13-like protein)	SEH1L	-	NM_001146460.1,100,100.000,60,5.18e-26=XM_014186068.1,100,100.000,60,2.54e-24	XM_021592317.1,100,100.000,60,1.77e-24	SEH1-like [S. cerevisiae] (seh1l)
575	WNvsCT	C099R100	0.664136	down	CRBN	CRBN	-	Protein cereblon (zcrbn)	LOC106585455	-	XR_001323971.1,100,100.000,60,2.54e-24	XR_002473764.1,100,100.000,60,1.77e-24	uncharacterized LOC106585455 (LOC106585455)
576	WNvsCT	C253R125	0.663895	down	CNBP	CNBP	ZNF9	Cellular nucleic acid-binding protein (CNBP) (Zinc finger protein 9)	CNBP	-	XM_014134172.1,100,100.000,60,2.54e-24	XM_021570187.1,100,100.000,60,1.77e-24	cellular nucleic acid-binding protein-like (LOC106566283), transcript variant X2
577	WNvsCT	C067R131	0.663647	down	NEDD8	NEDD8	-	NEDD8 (Neddylin) (Ubiquitin-like protein Nedd8)	NEDD8	LOC106600265	XM_014191583.1,100,98.333,60,1.18e-22	-	NEDD8-like (LOC106600265)
578	WNvsCT	C124R122	0.663624	down	DUT	DUT	-	Deoxyuridine 5'-triphosphate nucleotidohydrolase, mitochondrial (dUTPase) (EC 3.6.1.23) (dUTP pyrophosphatase)	LOC106562547	-	XM_014127489.1,100,100.000,60,2.54e-24	XM_021586663.1,100,100.000,60,1.77e-24	deoxyuridine 5'-triphosphate nucleotidohydrolase-like (LOC106562547)
579	WNvsCT	C038R067	0.663062	down	LSM7	LSM7	-	U6 snRNA-associated Sm-like protein LSm7	LSM7	-	NM_001140723.1,95,100.000,57,2.41e-24	XM_021588741.1,100,96.667,60,3.84e-21	LSM7 homolog, U6 small nuclear RNA associated [S. cerevisiae] (lsm7)
580	WNvsCT	C109R050	0.662021	down	S100A4	-	-	Ictacalcin	LOC106606010	ICTACALCIN, S10I	XR_001328981.1,100,100.000,60,2.54e-24	XM_021621987.1,100,100.000,60,1.77e-24	ictacalcin-like (LOC106606010), transcript variant X4
581	WNvsCT	C085R018	0.661446	down	POMP	POMP	-	Proteasome maturation protein (Proteassemblin)	POMP	LOC106590604	XM_014181725.1,55,100.000,33,2.59e-09	XM_021562303.1,55,96.970,33,8.42e-08	proteasome maturation protein-like (LOC106590604), transcript variant X2
582	WNvsCT	C110R053	0.660688	down	HES6	HES6	BHLHB41	Transcription cofactor HES-6 (C-HAIRY1) (Class B basic helix-loop-helix protein 41) (bHLHb41) (Hairy and enhancer of split 6)	HES6	LOC106613171	XM_014215164.1,100,100.000,60,2.54e-24	XM_021582971.1,100,96.667,60,1.38e-20	transcription cofactor HES-6-like (LOC106613171)
583	WNvsCT	C113R145	0.660137	down	SUB1	SUB1	RPO2TC1	Activated RNA polymerase II transcriptional coactivator p15 (SUB1 homolog)	TCP4	-	NM_001141005.2,100,100.000,60,5.18e-26=XM_014138713.1,72,90.698,43,3.36e-08	NM_001165234.1,100,100.000,60,1.55e-26=XM_021622705.1,100,90.000,60,1.80e-14	Activated RNA polymerase II transcriptional coactivator p15 (tcp4)
584	WNvsCT	C231R097	0.659752	down	TAF10	TAF10	TAF2A TAF2H TAFII30	Transcription initiation factor TFIID subunit 10 (STAF28) (Transcription initiation factor TFIID 30 kDa subunit) (TAF(II)30) (TAFII-30) (TAFII30)	TAF10	-	XM_014146196.1,100,100.000,60,2.54e-24	NM_001165093.1,97,98.276,58,9.32e-24=XM_021614374.1,97,98.276,58,1.07e-21	transcription initiation factor TFIID subunit 10-like (LOC106572212), transcript variant X6
585	WNvsCT	C094R008	0.659689	down	NDUFB10	NDUFB10	-	NADH dehydrogenase [ubiquinone] 1 beta subcomplex subunit 10 (Complex I-PDSW) (CI-PDSW) (NADH-ubiquinone oxidoreductase PDSW subunit)	NDUBA	-	NM_001141557.1,100,100.000,60,5.18e-26=XM_014202985.1,100,100.000,60,2.54e-24	NM_001160603.1,100,98.333,60,7.21e-25=XM_021558734.1,100,98.333,60,8.25e-23	NADH dehydrogenase 1 beta subcomplex subunit 10 (nduba)
586	WNvsCT	C122R012	0.65955	down	C8ORF76	C8ORF76	-	Uncharacterized protein C8orf76	CH076	-	NM_001141473.1,100,100.000,60,5.18e-26=XM_014187682.1,100,100.000,60,2.54e-24	XM_021598299.1,100,100.000,60,1.77e-24	CH076 protein (ch076)
587	WNvsCT	C117R027	0.659408	down	PMPCB	PMPCB	-	Mitochondrial-processing peptidase subunit beta (EC 3.4.24.64) (Beta-MPP)	LOC110499786	-	-	XM_021576848.1,100,98.333,60,8.25e-23	mitochondrial-processing peptidase subunit beta-like (LOC110499786)
588	WNvsCT	C135R077	0.658726	down	MCTS1	MCTS1-A	-	Malignant T-cell-amplified sequence 1-A (MCT-1A)	TMA20	-	NM_001141426.1,100,100.000,60,5.18e-26=XM_014211810.1,95,98.246,57,5.50e-21	NM_001160677.1,100,100.000,60,1.55e-26	Translation machinery-associated protein 20 (tma20)
589	WNvsCT	C129R020	0.658164	down	ACP1	ACP1	-	Low molecular weight phosphotyrosine protein phosphatase (LMW-PTP) (LMW-PTPase) (EC 3.1.3.48) (Low molecular weight cytosolic acid phosphatase) (EC 3.1.3.2)	ACP1	PPAC	XM_014205657.1,100,100.000,60,2.54e-24	XM_021600789.1,100,100.000,60,1.77e-24	acid phosphatase 1, soluble (acp1), transcript variant X2
590	WNvsCT	C239R148	0.657676	down	CD81	CD81	-	CD81 antigen (CD antigen CD81)	LOC106587471	-	XM_014175885.1,100,100.000,60,2.54e-24	XM_021607535.1,95,93.333,60,1.07e-16	CD81 antigen-like (LOC106587471)
591	WNvsCT	C043R042	0.657375	down	DAPL1	-	-	-	DAPL1	DAL1A	NM_001141103.2,100,100.000,60,5.18e-26	XM_021579151.1,100,98.333,60,8.25e-23	death associated protein like 1 (dapl1)
592	WNvsCT	C112R097	0.656959	down	CACYBP	CACYBP	-	Calcyclin-binding protein (CacyBP)	CACYBP	CYBP	NM_001140952.1,100,100.000,60,5.18e-26=XM_014190339.1,100,100.000,60,2.54e-24	XM_021589497.1,100,98.333,60,8.25e-23	Calcyclin-binding protein (cybp)
593	WNvsCT	C152R105	0.656858	down	SDHC	SDHC	-	Succinate dehydrogenase cytochrome b560 subunit, mitochondrial (Succinate-ubiquinone oxidoreductase cytochrome B large subunit) (CYBL)	LOC106569582	C560	XM_014141078.1,100,100.000,60,2.54e-24	-	succinate dehydrogenase cytochrome b560 subunit, mitochondrial-like (LOC106569582), transcript variant X2
594	WNvsCT	C079R108	0.656767	down	CRCP	CRCP	-	DNA-directed RNA polymerase III subunit RPC9 (RNA polymerase III subunit C9) (Calcitonin gene-related peptide-receptor component protein) (CGRP-RCP) (CGRP-receptor component protein) (CGRPRCP)	CRCP	-	XM_014195763.1,100,100.000,60,2.54e-24	-	CGRP receptor component (crcp)
595	WNvsCT	C128R058	0.65629	down	RNASEH1	RNASEH1	RNH1	Ribonuclease H1 (RNase H1) (EC 3.1.26.4) (Ribonuclease H type II)	RNH1	RNH1	NM_001141611.1,100,95.000,60,5.22e-21=XM_014205826.1,100,100.000,60,2.54e-24	NM_001165232.1,100,91.667,60,3.38e-18=XM_021612375.1,100,93.333,60,8.31e-18	Ribonuclease H1 (rnh1)
596	WNvsCT	C219R106	0.656074	down	PSMD1	PSMD1	-	26S proteasome non-ATPase regulatory subunit 1 (26S proteasome regulatory subunit RPN2) (26S proteasome regulatory subunit S1) (26S proteasome subunit p112)	PSMD1	-	XM_014215780.1,100,100.000,60,2.54e-24	XM_021614254.1,83,96.000,50,1.39e-15	26S proteasome non-ATPase regulatory subunit 1-like (LOC106613492)
597	WNvsCT	C034R010	0.655777	down	ACOX3	ACOX3	BRCOX PRCOX	Peroxisomal acyl-coenzyme A oxidase 3 (EC 1.3.3.6) (Branched-chain acyl-CoA oxidase) (BRCACox) (Pristanoyl-CoA oxidase)	-	-	-	-	0
598	WNvsCT	C153R097	0.655496	down	SSP2	-	-	-	SSP2	-	NM_001141637.1,100,95.000,60,5.22e-21=XR_001326086.1,100,100.000,60,2.54e-24	XM_021583216.1,100,98.333,60,8.25e-23	Sporozoite surface protein 2 (ssp2)
599	WNvsCT	C067R087	0.654808	down	MEX3B	-	-	-	LOC106600003	-	XM_014191338.1,62,94.595,37,3.36e-08	-	RNA-binding protein MEX3B-like (LOC106600003)
600	WNvsCT	C256R019	0.65475	down	MCTS1	MCTS1-A	-	Malignant T-cell-amplified sequence 1-A (MCT-1A)	TMA20	-	NM_001141426.1,100,100.000,60,5.18e-26=XM_014211810.1,95,98.246,57,5.50e-21	NM_001160677.1,100,100.000,60,1.55e-26	Translation machinery-associated protein 20 (tma20)
601	WNvsCT	C204R012	0.653769	down	NUDT15	NUDT15	MTH2	Nucleotide triphosphate diphosphatase NUDT15 (EC 3.6.1.9) (MutT homolog 2) (mMTH2) (Nucleoside diphosphate-linked moiety X motif 15) (Nudix motif 15) (Nucleoside diphosphate-linked to another moiety X hydrolase 15) (Nudix hydrolase 15)	NUD15	-	NM_001140970.1,100,100.000,60,5.18e-26=XM_014152355.1,100,100.000,60,2.54e-24	XM_021608386.1,100,98.333,60,8.25e-23	Probable 7,8-dihydro-8-oxoguanine triphosphatase NUDT15 (nud15)
602	WNvsCT	C020R134	0.653693	down	MCTS1	MCTS1-A	-	Malignant T-cell-amplified sequence 1-A (MCT-1A)	TMA20	-	NM_001141426.1,100,100.000,60,5.18e-26=XM_014211810.1,95,98.246,57,5.50e-21	NM_001160677.1,100,100.000,60,1.55e-26	Translation machinery-associated protein 20 (tma20)
603	WNvsCT	C088R086	0.653533	down	ALAS2	ALAS2	-	5-aminolevulinate synthase, erythroid-specific, mitochondrial (ALAS-E) (EC 2.3.1.37) (5-aminolevulinic acid synthase 2) (Delta-ALA synthase 2) (Delta-aminolevulinate synthase 2)	ALAS2	HEM0	XM_014146048.1,100,100.000,60,2.54e-24	XM_021615925.1,100,98.333,60,8.25e-23	5'-aminolevulinate synthase 2 (alas2), transcript variant X2
604	WNvsCT	C106R030	0.653511	down	KATNA1	KATNA1	-	Katanin p60 ATPase-containing subunit A1 (Katanin p60 subunit A1) (EC 5.6.1.1) (p60 katanin)	KATNA1	KTNA1	NM_001140373.1,100,100.000,60,5.18e-26=XM_014204727.1,100,100.000,60,2.54e-24	XM_021600307.1,100,95.000,60,1.79e-19	katanin catalytic subunit A1 (katna1)
605	WNvsCT	C054R025	0.653311	down	CNBP	CNBP	ZNF9	Cellular nucleic acid-binding protein (CNBP) (Zinc finger protein 9)	CNBP	-	NM_001141705.1,100,100.000,60,5.18e-26=XM_014145418.1,100,100.000,60,2.54e-24	XM_021615556.1,100,98.333,60,8.25e-23	CCHC-type zinc finger, nucleic acid binding protein (cnbp)
606	WNvsCT	C001R074	0.65251	down	SC5DL	SC5DL	SC5D	Lathosterol oxidase (EC 1.14.19.20) (C-5 sterol desaturase) (Delta(7)-sterol 5-desaturase) (Delta(7)-sterol C5(6)-desaturase) (Lathosterol 5-desaturase) (Sterol-C5-desaturase)	SC5D	-	NM_001140116.1,100,100.000,60,5.18e-26	XM_021623781.1,100,98.333,60,8.25e-23	Lathosterol oxidase (sc5d)
607	WNvsCT	C015R075	0.652498	down	SLC35A3	SLC35A3	-	Solute Carrier Family 35 Member A3	LOC106613831	S35A3	XM_014216484.1,95,98.246,57,5.50e-21	XM_021603935.1,62,97.297,37,5.03e-10	UDP-N-acetylglucosamine transporter-like (LOC106613831)
608	WNvsCT	C021R051	0.651755	down	DCTN3	DCTN3	-	Dynactin subunit 3	DCTN3	LOC106605350	XM_014200870.1,100,100.000,60,2.54e-24	-	dynactin subunit 3-like (LOC106605350)
609	WNvsCT	C221R053	0.65157	down	HNRNPA0	-	-	-	LOC100136535	-	XM_014212700.1,100,100.000,60,2.54e-24	-	heterogeneous nuclear ribonucleoprotein A0 (LOC100136535)
610	WNvsCT	C032R002	0.651424	down	WNT7A	WNT7A	WNT-7A	Protein Wnt-7a	LOC106571899	-	XM_014145437.1,100,100.000,60,2.54e-24	XM_021615541.1,100,98.333,60,8.25e-23	protein Wnt-7a-like (LOC106571899)
611	WNvsCT	C066R013	0.65141	down	VPS29	VPS29	-	Vacuolar protein sorting-associated protein 29 (Vesicle protein sorting 29)	VPS29	-	NM_001139760.1,100,100.000,60,5.18e-26=XM_014133945.1,100,95.000,60,2.56e-19	XM_021590803.1,97,98.276,58,1.07e-21	vacuolar protein sorting-associated protein 29 (vps29)
612	WNvsCT	C081R003	0.651219	down	IGKC	IGKC	-	Immunoglobulin kappa constant (Ig kappa chain C region MOPC 21)	LOC106588302	IGL, KV3I, KV5B	XM_014177137.1,100,98.333,60,1.18e-22	-	uncharacterized LOC106588302 (LOC106588302)
613	WNvsCT	C152R017	0.651098	down	HDAC1	HDAC1-B	-	Probable histone deacetylase 1-B (HD1-B) (EC 3.5.1.98) (RPD3 homolog)	LOC106589072	-	XM_014178750.1,100,100.000,60,2.54e-24	XM_021596506.1,100,98.333,60,8.25e-23	probable histone deacetylase 1-B (LOC106589072)
614	WNvsCT	C164R006	0.650779	down	LARP7	LARP7	D3WSU161E	La-related protein 7 (La ribonucleoprotein domain family member 7)	LARP7	-	XM_014206727.1,100,100.000,60,2.54e-24	XM_021578134.1,100,100.000,60,1.77e-24	La ribonucleoprotein domain family, member 7 (larp7)
615	WNvsCT	C187R043	0.649906	down	RTN3	RTN3	-	Reticulon-3	-	-	XM_014195964.1,100,100.000,60,2.54e-24	NM_001160516.1,100,100.000,60,1.55e-26	reticulon 7 (rtn7)
616	WNvsCT	C128R030	0.649531	down	COMTD1	COMTD1	-	Catechol O-methyltransferase domain-containing protein 1 (EC 2.1.1.-)	COMTD1	CMTD1	XM_014180284.1,100,100.000,60,2.54e-24	NM_001160639.1,100,98.333,60,7.21e-25=XM_021575348.1,100,98.333,60,8.25e-23	catechol-O-methyltransferase domain containing 1 (comtd1)
617	WNvsCT	C250R041	0.649166	down	SSUH2	SSUH2	SSUH2RS1	Protein SSUH2 homolog (Protein ssu-2 homolog)	CC032	-	NM_001140461.1,100,100.000,60,5.18e-26=XM_014134775.1,100,100.000,60,2.54e-24	XM_021566854.1,100,96.667,60,3.84e-21	CC032 protein (cc032)
618	WNvsCT	C184R147	0.648936	down	LOC106611388	-	-	-	LOC106611388	-	XR_001330098.1,47,100.000,28,1.56e-06	XM_021615964.1,50,100.000,30,8.42e-08	gastrula zinc finger protein XlCGF42.1-like (LOC106611388), transcript variant X3
619	WNvsCT	C152R094	0.648777	down	PHF5A	PHF5A	INI	PHD finger-like domain-containing protein 5A (PHD finger-like domain protein 5A) (Splicing factor 3B-associated 14 kDa protein) (SF3b14b)	PHF5A	-	NM_001141840.1,100,100.000,60,5.18e-26	-	PHD finger protein 5A (phf5a)
620	WNvsCT	C208R025	0.647698	down	GSR	GSR	GR1	Glutathione reductase, mitochondrial (GR) (GRase) (EC 1.8.1.7)	GSR	GSHR	XM_014199133.1,100,100.000,60,2.54e-24	XM_021561548.1,100,100.000,60,1.77e-24	glutathione reductase (gsr), transcript variant X2
621	WNvsCT	C098R049	0.647443	down	GSTT2B	GSTT3	-	Glutathione S-transferase theta-3 (EC 2.5.1.18)	GSTT2B	GSTT1	XM_014127845.1,100,100.000,60,2.54e-24	XM_021590438.1,100,100.000,60,1.77e-24	glutathione S-transferase theta 2B (gstt2b)
622	WNvsCT	C115R093	0.646904	down	GALE	GALE	-	UDP-glucose 4-epimerase (EC 5.1.3.2) (Galactowaldenase) (UDP-N-acetylgalactosamine 4-epimerase) (UDP-GalNAc 4-epimerase) (UDP-N-acetylglucosamine 4-epimerase) (UDP-GlcNAc 4-epimerase) (EC 5.1.3.7) (UDP-galactose 4-epimerase)	GALE	-	XM_014156849.1,100,98.333,60,1.18e-22	NM_001165248.1,100,96.667,60,3.35e-23=XM_021573138.1,100,96.667,60,3.84e-21	UDP-glucose 4-epimerase-like (LOC106578183)
623	WNvsCT	C240R024	0.646668	down	UBFD1	UBFD1	D7WSU128E	Ubiquitin domain-containing protein UBFD1	LOC100194516	-	NM_001139602.1,100,100.000,60,5.18e-26=XM_014203973.1,100,100.000,60,2.54e-24	XM_021624972.1,100,98.333,60,8.25e-23	protein LOC562437-like (LOC100194516)
624	WNvsCT	C235R170	0.645468	down	UBFD1	UBFD1	D7WSU128E	Ubiquitin domain-containing protein UBFD1	LOC100194516	-	NM_001139602.1,100,98.333,60,2.41e-24=XM_014193045.1,100,100.000,60,2.54e-24	XM_021624972.1,100,100.000,60,1.77e-24	protein LOC562437-like (LOC100194516)
625	WNvsCT	C002R032	0.645435	down	-	-	-	-	-	-	-	-	0
626	WNvsCT	C067R022	0.644494	down	SUB1	SUB1	RPO2TC1	Activated RNA polymerase II transcriptional coactivator p15 (SUB1 homolog)	TCP4	-	NM_001141005.2,100,98.333,60,2.41e-24=XM_014138713.1,87,88.462,52,7.21e-10	NM_001165234.1,100,98.333,60,7.21e-25	Activated RNA polymerase II transcriptional coactivator p15 (tcp4)
627	WNvsCT	C152R028	0.644393	down	ORC4	ORC4	ORC4L	Origin recognition complex subunit 4	ORC4	-	XR_001321829.1,100,100.000,60,2.54e-24	XM_021570610.1,100,100.000,60,1.77e-24	uncharacterized LOC106575748 (LOC106575748)
628	WNvsCT	C002R084	0.644097	down	POT1	POT1	POT1A	Protection of telomeres protein 1 (mPot1) (POT1-like telomere end-binding protein)	POT1	-	XM_014170000.1,100,96.667,60,5.50e-21	XM_021598828.1,100,100.000,60,1.77e-24	protection of telomeres 1 (pot1), transcript variant X5
629	WNvsCT	C241R111	0.644011	down	KDM5A	KDM5A	JARID1A RBBP2 RBP2	Lysine-specific demethylase 5A (EC 1.14.11.-) (Histone demethylase JARID1A) (Jumonji/ARID domain-containing protein 1A) (Retinoblastoma-binding protein 2) (RBBP-2)	LOC106587773	-	XM_014176417.1,100,98.333,60,1.18e-22	-	transaldolase-like (LOC106587773)
630	WNvsCT	C088R006	0.643944	down	LOC106577796	-	-	-	LOC106577796	-	XM_014156143.1,100,100.000,60,2.54e-24	XM_021614931.1,100,96.667,60,3.84e-21	embryonal Fyn-associated substrate-like (LOC106577796), transcript variant X2
631	WNvsCT	C174R040	0.643744	down	LOC106578084	-	-	-	LOC106578084	-	XM_014156673.1,100,100.000,60,2.54e-24	-	glyoxal reductase-like (LOC106578084), transcript variant X5
632	WNvsCT	C092R140	0.643729	down	TMEM237	TMEM237A	ALS2CR4A	Transmembrane protein 237A (Amyotrophic lateral sclerosis 2 chromosomal region candidate gene 4 protein homolog A)	LOC106574250	-	XM_014149989.1,100,100.000,60,2.54e-24	XM_021571380.1,100,98.333,60,8.25e-23	transmembrane protein 237B-like (LOC106574250), transcript variant X3
633	WNvsCT	C069R080	0.643293	down	TALDO1	TALDO1	-	Transaldolase (EC 2.2.1.2)	TALDO	-	NM_001146426.1,100,98.333,60,2.41e-24=XM_014176417.1,100,100.000,60,2.54e-24	-	Transaldolase (taldo)
634	WNvsCT	C083R094	0.643277	down	GJA3	-	-	Gap junction Cx32.2 protein (Connexin-32.2)	CX32	-	NM_001140661.1,100,100.000,60,5.18e-26=XM_014205121.1,98,96.610,59,1.98e-20	XM_021611920.1,98,100.000,59,6.38e-24	Gap junction Cx32.2 protein (cx32)
635	WNvsCT	C190R017	0.643276	down	TRNAU1AP	TRNAU1AP	TRNAU1APL-secp43 trnau1ap trspap1	tRNA selenocysteine 1-associated protein 1-like (tRNA selenocysteine 1-associated protein 1) (tRNA selenocysteine-associated protein 1)	-	-	-	-	0
636	WNvsCT	C138R020	0.643126	down	SAR1A	SAR1A	-	GTP-binding protein SAR1a	SAR1A	-	NM_001141789.1,100,100.000,60,5.18e-26	-	SAR1 gene homolog A [S. cerevisiae] (sar1a)
637	WNvsCT	C206R089	0.642871	down	UBXN8	UBXN8	D0H8S2298E REP8 UBXD6	UBX domain-containing protein 8 (Reproduction 8 protein) (Rep-8 protein) (UBX domain-containing protein 6)	UBXD6	UBXD6	NM_001140707.1,100,100.000,60,5.18e-26=XM_014143260.1,100,100.000,60,2.54e-24	NM_001160704.1,100,100.000,60,1.55e-26=XM_021601260.1,93,98.214,56,1.38e-20	UBX domain-containing protein 6 (ubxd6)
638	WNvsCT	C018R140	0.642838	down	PTRH2	-	-	Probable peptidyl-tRNA hydrolase 2 (PTH 2) (EC 3.1.1.29)	LOC106583630	-	XM_014168027.1,100,100.000,60,2.54e-24	XM_021610627.1,95,100.000,57,8.25e-23	probable peptidyl-tRNA hydrolase 2 (LOC106583630), transcript variant X2
639	WNvsCT	C108R090	0.64237	down	LSM7	LSM7	-	U6 snRNA-associated Sm-like protein LSm7	LSM7	-	NM_001140723.1,100,100.000,60,5.18e-26	XM_021588741.1,100,96.667,60,3.84e-21	LSM7 homolog, U6 small nuclear RNA associated [S. cerevisiae] (lsm7)
640	WNvsCT	C097R110	0.642342	down	ERRFI1	-	-	-	LOC106565918	-	XM_014133618.1,100,100.000,60,2.54e-24	XM_021569426.1,100,96.667,60,3.84e-21	ERBB receptor feedback inhibitor 1-like (LOC106565918), transcript variant X2
641	WNvsCT	C157R015	0.64233	down	DNPEP	DNPEP	-	Aspartyl aminopeptidase (EC 3.4.11.21)	DNPEP	-	NM_001139975.1,95,100.000,57,2.41e-24=XM_014149247.1,100,100.000,60,2.54e-24	XM_021583759.1,100,100.000,60,1.77e-24	aspartyl aminopeptidase (dnpep)
642	WNvsCT	C086R134	0.642009	down	CBR1	CBR1	CBR CRN SDR21C1	Carbonyl reductase [NADPH] 1 (EC 1.1.1.184) (15-hydroxyprostaglandin dehydrogenase [NADP(+)]) (EC 1.1.1.197) (NADPH-dependent carbonyl reductase 1) (Prostaglandin 9-ketoreductase) (Prostaglandin-E(2) 9-reductase) (EC 1.1.1.189) (Short chain dehydrogenase/reductase family 21C member 1)	CBR1	DHCA	XM_014129263.1,100,100.000,60,2.54e-24	NM_001124596.1,100,100.000,60,1.55e-26=XM_021591333.1,100,100.000,60,1.77e-24	carbonyl reductase [NADPH] 1-like (LOC106563565)
643	WNvsCT	C122R019	0.641972	down	SLBP	SLBP	HBP	Histone RNA hairpin-binding protein (Histone stem-loop-binding protein)	SLBP	SLBP1	NM_001279024.1,100,100.000,60,5.18e-26=XM_014212672.1,100,100.000,60,2.54e-24	XM_021583545.1,100,100.000,60,1.77e-24	Histone RNA hairpin-binding protein (slbp1)
644	WNvsCT	C043R034	0.641767	down	SELENOH	SELENOH	-	Selenoprotein H (SelH)	LOC110488836	-	-	XR_002468490.1,100,100.000,60,1.77e-24	uncharacterized LOC110488836 (LOC110488836), transcript variant X4
645	WNvsCT	C168R127	0.641249	down	MRPS11	MRPS11	-	28S ribosomal protein S11, mitochondrial (MRP-S11) (S11mt)	MRPS11	RT11	XR_001324554.1,97,100.000,58,3.29e-23	-	mitochondrial ribosomal protein S11 (mrps11), transcript variant X2
646	WNvsCT	C220R105	0.641	down	PSMB4	PSMB4	-	Proteasome subunit beta type-4 (EC 3.4.25.1) (Macropain beta chain) (Multicatalytic endopeptidase complex beta chain) (Proteasome beta chain) (Proteasome chain 3) (Fragment)	LOC106588338	PSB4	XM_014177216.1,95,100.000,57,1.18e-22	-	proteasome subunit beta type-4-like (LOC106588338)
647	WNvsCT	C041R051	0.640977	down	SNRPD2	SNRPD2	SNRPD1	Small nuclear ribonucleoprotein Sm D2 (Sm-D2) (snRNP core protein D2)	LOC106603799	SMD2	XM_014197914.1,100,100.000,60,2.54e-24	XM_021617592.1,100,98.333,60,8.25e-23	small nuclear ribonucleoprotein Sm D2-like (LOC106603799)
648	WNvsCT	C005R090	0.640642	down	RNASET2	RNASET2	RNASE6PL	Ribonuclease T2 (EC 3.1.27.-) (Ribonuclease 6)	RNT2	-	NM_001140972.1,100,100.000,60,5.18e-26	XM_021582054.1,100,96.667,60,3.84e-21	Ribonuclease T2 (rnt2)
649	WNvsCT	C211R153	0.639622	down	PSME1	PSME1	-	Proteasome activator complex subunit 1 (11S regulator complex subunit alpha) (REG-alpha) (Activator of multicatalytic protease subunit 1) (Proteasome activator 28 subunit alpha) (PA28a) (PA28alpha)	PSME1	-	XM_014181080.1,97,100.000,58,3.29e-23	XM_021562671.1,97,100.000,58,2.29e-23	proteasome activator subunit 1 (psme1), transcript variant X2
650	WNvsCT	C139R041	0.639276	down	NNT	NNT	-	NAD(P) transhydrogenase, mitochondrial (EC 7.1.1.1) (Nicotinamide nucleotide transhydrogenase) (Pyridine nucleotide transhydrogenase)	LOC106587682	-	XM_014176267.1,100,100.000,60,2.54e-24	XM_021586644.1,100,98.333,60,8.25e-23	NAD[P] transhydrogenase, mitochondrial-like (LOC106587682)
651	WNvsCT	C162R065	0.63913	down	NPC2	NPC2	-	NPC intracellular cholesterol transporter 2 (16.5 kDa secretory protein) (Epididymal secretory protein E1) (Niemann Pick type C2 protein homolog)	NPC2	-	NM_001140590.1,100,100.000,60,5.18e-26	NM_001160676.1,100,100.000,60,1.55e-26	NPC intracellular cholesterol transporter 2 (npc2)
652	WNvsCT	C185R065	0.638669	down	RAB7A	RAB7	-	Ras-related protein rab7	RAB7A	LOC106567937	XM_014137854.1,100,100.000,60,2.54e-24	XM_021602100.1,100,100.000,60,1.77e-24	ras-related protein Rab-7a-like (LOC106567937)
653	WNvsCT	C168R010	0.638626	down	MYL9	MYL9	MYRL2	Myosin regulatory light polypeptide 9 (Myosin regulatory light chain 2, smooth muscle isoform) (Myosin regulatory light chain 9)	LOC106590146	MLRN	XM_014180790.1,100,98.333,60,4.25e-22	-	myosin regulatory light polypeptide 9 (LOC106590146), transcript variant X2
654	WNvsCT	C066R069	0.638519	down	CYB5R2	CYB5R2	-	NADH-cytochrome b5 reductase 2 (b5R.2) (EC 1.6.2.2)	LOC106573223	NB5R2	XM_014148058.1,100,100.000,60,2.54e-24	XM_021602882.1,100,98.333,60,8.25e-23	NADH-cytochrome b5 reductase 2-like (LOC106573223)
655	WNvsCT	C157R147	0.638493	down	LOC106609880	-	-	-	LOC106609880	-	XM_014208906.1,100,100.000,60,2.54e-24	-	ATP-binding cassette sub-family A member 1-like (LOC106609880), transcript variant X3
656	WNvsCT	C057R130	0.638292	down	CFAP20	CFAP20	-	Cilia- and flagella-associated protein 20	LOC106588988	-	XM_014178585.1,100,100.000,60,2.54e-24	XM_021572697.1,100,96.667,60,3.84e-21	cilia- and flagella-associated protein 20 (LOC106588988), transcript variant X2
657	WNvsCT	C058R013	0.637706	down	MMTAG2	MMTAG2	-	Multiple myeloma tumor-associated protein 2 homolog	MMTA2	MMTA2	NM_001140253.1,100,100.000,60,5.18e-26	-	Multiple myeloma tumor-associated protein 2 homolog (mmta2)
658	WNvsCT	C154R002	0.637675	down	CFL2	CFL2	-	Cofilin-2 (Cofilin, muscle isoform)	LOC106563505	COF2, COFILIN-2	XM_014129157.1,100,100.000,60,2.54e-24	XM_021591193.1,100,96.667,60,3.84e-21	cofilin-2-like (LOC106563505)
659	WNvsCT	C229R020	0.63764	down	WRB	WRB	-	Tail-anchored protein insertion receptor WRB (Tryptophan-rich basic protein) (WRB)	WRB	-	XM_014137805.1,100,98.333,60,1.18e-22	-	tryptophan rich basic protein (wrb), transcript variant X3
660	WNvsCT	C213R123	0.637373	down	TSPO	TSPO	BZRP MBR	Translocator protein (Mitochondrial benzodiazepine receptor) (PKBS) (Peripheral-type benzodiazepine receptor) (PBR)	TSPO	-	NM_001146355.1,100,100.000,60,5.18e-26=XM_014132293.1,100,100.000,60,2.54e-24	NM_001124626.1,100,98.333,60,7.21e-25=XM_021567413.1,100,98.333,60,8.25e-23	translocator protein (tspo)
661	WNvsCT	C189R006	0.637017	down	LOC106602166	-	-	-	LOC106602166	-	XM_014194638.1,100,95.000,60,2.56e-19	XR_002468092.1,100,93.333,60,8.31e-18	CD209 antigen-like (LOC106602166)
662	WNvsCT	C133R035	0.636731	down	ARPC4	ARPC4	-	Actin-related protein 2/3 complex subunit 4	ARPC4	LOC106565555	XM_014132813.1,100,100.000,60,2.54e-24	XM_021569241.1,100,98.333,60,8.25e-23	actin-related protein 2/3 complex subunit 4 (LOC106565555)
663	WNvsCT	C218R025	0.636708	down	FAM82B	FAM82B	RMDN1	Regulator of microtubule dynamics protein 1 (RMD-1) (hRMD-1) (Protein FAM82B)	FA82B	FA82B	NM_001140698.1,100,98.333,60,2.41e-24	-	FAM82B (fa82b)
664	WNvsCT	C032R033	0.636583	down	PSMA1	PSMA1	HC2 NU PROS30 PSC2	Proteasome subunit alpha type-1 (EC 3.4.25.1) (30 kDa prosomal protein) (PROS-30) (Macropain subunit C2) (Multicatalytic endopeptidase complex subunit C2) (Proteasome component C2) (Proteasome nu chain)	LOC106587501	PSA1, PSMA1	XM_014175942.1,100,100.000,60,2.54e-24	XM_021607598.1,100,100.000,60,1.77e-24	proteasome subunit alpha type-1-like (LOC106587501)
665	WNvsCT	C213R017	0.636554	down	ATP6V1H	ATP6V1H	-	V-type proton ATPase subunit H (V-ATPase subunit H) (V-ATPase 50/57 kDa subunits) (Vacuolar proton pump subunit H) (Vacuolar proton pump subunit SFD)	VATH	-	NM_001140003.1,100,100.000,60,5.18e-26=XM_014187323.1,100,100.000,60,2.54e-24	XM_021590162.1,95,100.000,57,8.25e-23	Vacuolar proton pump subunit H (vath)
666	WNvsCT	C163R026	0.636523	down	RAB7A	RAB7A	RAB7	Ras-related protein Rab-7a	RAB7A	LOC106579849	XM_014160137.1,100,100.000,60,2.54e-24	XM_021621490.1,100,100.000,60,1.77e-24	ras-related protein Rab-7a-like (LOC106579849)
667	WNvsCT	C006R043	0.63634	down	TMEM50A	TMEM50A	SMP1	Transmembrane protein 50A (Small membrane protein 1)	LOC106579881	TM50A	XM_014160345.1,100,100.000,60,2.54e-24	XM_021574536.1,100,96.667,60,3.84e-21	transmembrane protein 50A (LOC106579881), transcript variant X2
668	WNvsCT	C024R047	0.636338	down	PSMA6	PSMA6	-	Proteasome subunit alpha type-6 (EC 3.4.25.1) (Macropain iota chain) (Multicatalytic endopeptidase complex iota chain) (Proteasome iota chain)	LOC106607599	PSA6	XM_014204688.1,100,100.000,60,2.54e-24	XM_021600118.1,100,98.333,60,8.25e-23	proteasome subunit alpha type-6 (LOC106607599)
669	WNvsCT	C206R045	0.636271	down	NPC2	NPC2	-	NPC intracellular cholesterol transporter 2 (16.5 kDa secretory protein) (Epididymal secretory protein E1) (Niemann Pick type C2 protein homolog)	NPC2	-	NM_001140590.1,100,100.000,60,5.18e-26	NM_001160676.1,100,100.000,60,1.55e-26	NPC intracellular cholesterol transporter 2 (npc2)
670	WNvsCT	C048R029	0.636104	down	ECH1	ECH1	-	Delta(3,5)-Delta(2,4)-dienoyl-CoA isomerase, mitochondrial (EC 5.3.3.-)	ECH1	-	XM_014162335.1,100,100.000,60,2.54e-24	XM_021587661.1,98,98.305,59,2.97e-22	enoyl CoA hydratase 1, peroxisomal (ech1)
671	WNvsCT	C244R050	0.635968	down	SERHL	SERHL	-	Serine hydrolase-like protein (EC 3.1.-.-)	LOC106564548	-	XM_014130681.1,100,100.000,60,2.54e-24	XM_021567735.1,100,96.667,60,3.84e-21	serine hydrolase-like protein (LOC106564548)
672	WNvsCT	C143R057	0.635495	down	FKBP1B	FKBP1B	FKBP12.6 FKBP1L FKBP9 OTK4	Peptidyl-prolyl cis-trans isomerase FKBP1B (PPIase FKBP1B) (EC 5.2.1.8) (12.6 kDa FK506-binding protein) (12.6 kDa FKBP) (FKBP-12.6) (FK506-binding protein 1B) (FKBP-1B) (Immunophilin FKBP12.6) (Rotamase) (h-FKBP-12)	FKB1B	FKB1A	NM_001141565.2,100,100.000,60,5.18e-26=XM_014146642.1,78,100.000,47,4.28e-17	NM_001160652.1,100,100.000,60,1.55e-26	FK506-binding protein 1B (fkb1b)
673	WNvsCT	C247R052	0.635446	down	SUB1	SUB1	RPO2TC1	Activated RNA polymerase II transcriptional coactivator p15 (SUB1 homolog)	TCP4	-	NM_001141005.2,93,100.000,56,8.67e-24	NM_001165234.1,100,100.000,60,1.55e-26=XM_021601271.1,98,100.000,59,6.38e-24	Activated RNA polymerase II transcriptional coactivator p15 (tcp4)
674	WNvsCT	C118R045	0.635262	down	ATP5SL	ATP5SL	DMAC2	Distal membrane-arm assembly complex protein 2 (ATP synthase subunit s-like protein)	ATP5SL	DMAC2	-	XM_021582170.1,100,98.333,60,8.25e-23	distal membrane arm assembly complex 2 (dmac2), transcript variant X2
675	WNvsCT	C144R018	0.635237	down	-	-	-	-	-	-	-	-	0
676	WNvsCT	C082R099	0.635128	down	MRPL22	MRPL22	-	39S ribosomal protein L22, mitochondrial (L22mt) (MRP-L22)	MRPL22	RM22	XM_014137969.1,100,100.000,60,2.54e-24	-	mitochondrial ribosomal protein L22 (mrpl22), transcript variant X2
677	WNvsCT	C245R039	0.634768	down	PIGY	PIGY	-	Phosphatidylinositol N-acetylglucosaminyltransferase subunit Y (Phosphatidylinositol-glycan biosynthesis class Y protein) (PIG-Y)	PIGY	-	NM_001141193.2,100,98.333,60,2.41e-24	NM_001160512.1,100,95.000,60,1.56e-21	phosphatidylinositol glycan anchor biosynthesis class Y (pigy)
678	WNvsCT	C057R157	0.6344	down	LOC106581119	-	-	-	LOC106581119	-	XM_014162878.1,100,100.000,60,2.54e-24	XM_021588187.1,100,96.667,60,3.84e-21	non-histone chromosomal protein HMG-14-like (LOC106581119)
679	WNvsCT	C262R030	0.634201	down	GPBP1L1	-	-	-	GPBP1L1┬á	-	XM_014191718.1,100,100.000,60,2.54e-24	XM_021589087.1,100,96.667,60,3.84e-21	vasculin-like protein 1 (LOC106600403), transcript variant X3
680	WNvsCT	C185R021	0.634004	down	CSNK2A1	CSNK2A1	-	Casein kinase II subunit alpha (CK II) (EC 2.7.11.1)	LOC106588967	CSK21	XM_014178557.1,100,100.000,60,2.54e-24	XM_021572680.1,100,96.667,60,1.38e-20	casein kinase II subunit alpha-like (LOC106588967)
681	WNvsCT	C113R108	0.633972	down	FAHD2A	FAHD2	FAHD2A	Fumarylacetoacetate hydrolase domain-containing protein 2 (EC 3.-.-.-)	LOC106585073	-	XM_014170852.1,100,100.000,60,2.54e-24	XM_021606281.1,100,98.333,60,8.25e-23	fumarylacetoacetate hydrolase domain-containing protein 2-like (LOC106585073), transcript variant X7
682	WNvsCT	C131R047	0.633885	down	HADH	HADH	HAD HADHSC SCHAD	Hydroxyacyl-coenzyme A dehydrogenase, mitochondrial (HCDH) (EC 1.1.1.35) (Medium and short-chain L-3-hydroxyacyl-coenzyme A dehydrogenase) (Short-chain 3-hydroxyacyl-CoA dehydrogenase)	HADH	HCDH	XM_014209639.1,100,100.000,60,2.54e-24	XM_021573383.1,100,100.000,60,1.77e-24	hydroxyacyl-CoA dehydrogenase (hadh)
683	WNvsCT	C080R130	0.63367	down	REEP5	REEP5	REEP5	Receptor Accessory Protein 5	LOC106575427	-	XM_014151927.1,100,100.000,60,2.54e-24	XM_021571114.1,100,96.667,60,3.84e-21	receptor expression-enhancing protein 6-like (LOC106575427)
684	WNvsCT	C119R043	0.633604	down	ATP6V1H	ATP6V1H	-	V-type proton ATPase subunit H (V-ATPase subunit H) (V-ATPase 50/57 kDa subunits) (Vacuolar proton pump subunit H) (Vacuolar proton pump subunit SFD)	VATH	-	NM_001140003.1,100,100.000,60,5.18e-26=XM_014187323.1,100,100.000,60,2.54e-24	XM_021590162.1,100,100.000,60,1.77e-24	Vacuolar proton pump subunit H (vath)
685	WNvsCT	C155R021	0.633383	down	NAAA	NAAA	ASAHL PLT	N-acylethanolamine-hydrolyzing acid amidase (EC 3.5.1.-) (Acid ceramidase-like protein) (N-acylsphingosine amidohydrolase-like) (ASAH-like protein) [Cleaved into: N-acylethanolamine-hydrolyzing acid amidase subunit alpha; N-acylethanolamine-hydrolyzing acid amidase subunit beta]	LOC106585736	-	XM_014172304.1,100,100.000,60,2.54e-24	-	N-acylethanolamine-hydrolyzing acid amidase-like (LOC106585736), transcript variant X2
686	WNvsCT	C228R124	0.632969	down	SUMO2	SUMO2	SMT3A SMT3H2	Small ubiquitin-related modifier 2 (SUMO-2) (MIF2 suppressor) (SMT3 homolog 2) (Sentrin-2) (Ubiquitin-like protein SMT3A) (Smt3A)	SUMO2	-	XM_014202963.1,100,100.000,60,2.54e-24	NM_001165057.1,100,100.000,60,1.55e-26=XM_021558745.1,100,100.000,60,1.77e-24	small ubiquitin-related modifier 2 (LOC106606624)
687	WNvsCT	C025R161	0.632868	down	PSMB2	PSMB2	-	Proteasome subunit beta type-2 (EC 3.4.25.1)	PSMB2	PSB2	XM_014141946.1,100,100.000,60,2.54e-24	XM_021562048.1,92,94.545,55,3.86e-16	proteasome subunit beta 2 (psmb2)
688	WNvsCT	C117R143	0.632521	down	ZC3H15	ZC3H15	DFRP1	Zinc finger CCCH domain-containing protein 15	ZC3HF	-	NM_001146374.1,100,100.000,60,5.18e-26=XM_014180529.1,95,98.246,57,5.50e-21	XM_021609010.1,95,98.246,57,3.84e-21	Zinc finger CCCH domain-containing protein 15 (zc3hf)
689	WNvsCT	C253R050	0.632498	down	POMP	POMP	-	Proteasome maturation protein (Proteassemblin)	POMP	LOC106578446	XM_014157247.1,100,98.333,60,1.18e-22	XM_021620439.1,100,95.000,60,1.79e-19	proteasome maturation protein-like (LOC106578446)
690	WNvsCT	C243R045	0.632331	down	SNRPG	SNRPG	PBSCG	Small nuclear ribonucleoprotein G (snRNP-G) (Sm protein G) (Sm-G) (SmG)	LOC110532786	-	-	XM_021616931.1,100,91.667,60,1.39e-15	small nuclear ribonucleoprotein G (LOC110532786)
691	WNvsCT	C028R034	0.632098	down	NUTF2	NUTF2	NTF2	Nuclear transport factor 2 (NTF-2)	LOC106570230	NTF2	XM_014142329.1,100,100.000,60,2.54e-24	-	nuclear transport factor 2-like (LOC106570230)
692	WNvsCT	C154R141	0.632053	down	NOMO1	NOMO1	PM5	Nodal modulator 1 (pM5 protein)	LOC106564596	-	XM_014130743.1,100,100.000,60,2.54e-24	-	nodal modulator 1-like (LOC106564596)
693	WNvsCT	C118R073	0.631919	down	PHB2	PHB2	BCAP37	Prohibitin-2 (B-cell receptor-associated protein BAP37) (BAP-37)	PHB2	-	NM_001141404.2,100,100.000,60,5.18e-26	XM_021599759.1,87,96.154,52,3.86e-16	prohibitin 2 (phb2)
694	WNvsCT	C258R054	0.631336	down	H2AFV	H2AFV	H2AF	Histone H2A.V (H2A.F/Z)	LOC106562913	H2AV	XM_014128007.1,100,100.000,60,2.54e-24	XM_021590494.1,100,95.000,60,1.79e-19	histone H2A.V (LOC106562913)
695	WNvsCT	C151R015	0.63127	down	NDUFB6	NDUFB6	-	NADH dehydrogenase [ubiquinone] 1 beta subcomplex subunit 6 (Complex I-B17) (CI-B17) (NADH-ubiquinone oxidoreductase B17 subunit)	NDUB6	-	NM_001140996.2,100,100.000,60,5.18e-26=XM_014209609.1,100,100.000,60,2.54e-24	XM_021573161.1,100,100.000,60,1.77e-24	NADH dehydrogenase 1 beta subcomplex subunit 6 (ndub6)
696	WNvsCT	C257R105	0.631035	down	BCKDHB	BCKDHB	-	2-oxoisovalerate dehydrogenase subunit beta, mitochondrial (EC 1.2.4.4) (Branched-chain alpha-keto acid dehydrogenase E1 component beta chain) (BCKDE1B) (BCKDH E1-beta)	LOC106605051	-	XM_014200299.1,100,100.000,60,2.54e-24	XM_021562836.1,100,100.000,60,1.77e-24	2-oxoisovalerate dehydrogenase subunit beta, mitochondrial-like (LOC106605051)
697	WNvsCT	C137R051	0.630732	down	SNRPE	SNRPE	-	Small nuclear ribonucleoprotein E (snRNP-E) (Sm protein E) (Sm-E) (SmE)	LOC106565621	-	XR_001319695.1,100,98.333,60,1.18e-22	-	uncharacterized LOC106565621 (LOC106565621)
698	WNvsCT	C041R006	0.63069	down	-	-	-	-	-	-	-	-	0
699	WNvsCT	C091R129	0.630657	down	SNRPD2	SNRPD2	SNRPD1	Small nuclear ribonucleoprotein Sm D2 (Sm-D2) (snRNP core protein D2)	LOC106603799	SMD2	XM_014197914.1,100,100.000,60,2.54e-24	XM_021617592.1,100,98.333,60,8.25e-23	small nuclear ribonucleoprotein Sm D2-like (LOC106603799)
700	WNvsCT	C100R121	0.630514	down	RPA2	RPA2	REPA2 RPA32 RPA34	Replication protein A 32 kDa subunit (RP-A p32) (Replication factor A protein 2) (RF-A protein 2) (Replication protein A 34 kDa subunit) (RP-A p34)	RPA2	-	XM_014167302.1,100,100.000,60,2.54e-24	-	replication protein A2, 32kDa (rpa2)
701	WNvsCT	C073R018	0.630466	down	BLMH	BLMH	-	Bleomycin hydrolase (BH) (BLM hydrolase) (BMH) (EC 3.4.22.40) (Aminopeptidase H)	BLMH	-	XM_014162227.1,100,96.667,60,5.50e-21	XM_021587577.1,100,100.000,60,1.77e-24	bleomycin hydrolase (blmh), transcript variant X1
702	WNvsCT	C081R034	0.630417	down	CACYBP	CACYBP	-	Calcyclin-binding protein (CacyBP)	CACYBP	CYBP	NM_001140952.1,100,100.000,60,5.18e-26=XM_014190339.1,100,100.000,60,2.54e-24	XM_021589497.1,100,100.000,60,1.77e-24	Calcyclin-binding protein (cybp)
703	WNvsCT	C169R118	0.630361	down	PCNA	PCNA	-	Proliferating cell nuclear antigen (PCNA)	PCNA	LOC106585071	XM_014170843.1,100,98.333,60,1.18e-22	XM_021606282.1,100,95.000,60,1.79e-19	proliferating cell nuclear antigen (LOC106585071)
704	WNvsCT	C130R072	0.630346	down	PSME2	PSME2	-	Proteasome activator complex subunit 2 (Proteasome activator 28 subunit beta) (PA28b) (PA28beta)	PSME2	LOC106579706	XM_014159848.1,100,100.000,60,2.54e-24	XM_021620052.1,83,98.039,51,2.99e-17	proteasome activator complex subunit 2-like (LOC106579706)
705	WNvsCT	C059R101	0.630284	down	CHTOP	CHTOP	C1ORF77 FOP	Chromatin target of PRMT1 protein (Friend of PRMT1 protein) (Small arginine- and glycine-rich protein) (SRAG)	LOC106588320	-	XM_014177180.1,100,100.000,60,2.54e-24	XM_021572119.1,100,96.667,60,3.84e-21	chromatin target of PRMT1 protein-like (LOC106588320), transcript variant X4
706	WNvsCT	C211R009	0.630204	down	PIN4	PIN4	-	Peptidyl-prolyl cis-trans isomerase NIMA-interacting 4 (EC 5.2.1.8) (Parvulin-14) (Par14) (Peptidyl-prolyl cis-trans isomerase Pin4) (PPIase Pin4) (Rotamase Pin4)	PIN4	-	XM_014198804.1,100,100.000,60,2.54e-24	XM_021561703.1,100,100.000,60,1.77e-24	peptidylprolyl cis/trans isomerase, NIMA-interacting 4 (pin4)
707	WNvsCT	C193R078	0.630047	down	ACAT2	ACAT2	ACTL	Acetyl-CoA acetyltransferase, cytosolic (EC 2.3.1.9) (Acetyl-CoA transferase-like protein) (Cytosolic acetoacetyl-CoA thiolase)	-	-	NM_001139949.1,100,100.000,60,5.18e-26	XM_021600693.1,100,100.000,60,1.77e-24	Acetyl-CoA acetyltransferase, cytosolic (thic)
708	WNvsCT	C106R148	0.629941	down	CBR1	CBR1	CBR CRN SDR21C1	Carbonyl reductase [NADPH] 1 (EC 1.1.1.184) (15-hydroxyprostaglandin dehydrogenase [NADP(+)]) (EC 1.1.1.197) (NADPH-dependent carbonyl reductase 1) (Prostaglandin 9-ketoreductase) (Prostaglandin-E(2) 9-reductase) (EC 1.1.1.189) (Short chain dehydrogenase/reductase family 21C member 1)	CBR1	DHCA	XM_014129263.1,100,100.000,60,2.54e-24	NM_001124596.1,100,100.000,60,1.55e-26=XM_021591333.1,100,100.000,60,1.77e-24	carbonyl reductase [NADPH] 1-like (LOC106563565)
709	WNvsCT	C062R113	0.629931	down	CERS2	CERS2	LASS2	Ceramide synthase 2 (CerS2) (LAG1 longevity assurance homolog 2)	LASS2	-	NM_001140481.1,97,100.000,58,6.70e-25=XM_014201764.1,97,100.000,58,3.29e-23	XM_021622051.1,97,100.000,58,2.29e-23	LAG1 homolog, ceramide synthase 2 [S. cerevisiae] (lass2)
710	WNvsCT	C147R054	0.629449	down	ARPC4	ARPC4	-	Actin-related protein 2/3 complex subunit 4	ARPC4	LOC106565555	XM_014132813.1,100,100.000,60,2.54e-24	XM_021569241.1,100,98.333,60,8.25e-23	actin-related protein 2/3 complex subunit 4 (LOC106565555)
711	WNvsCT	C058R021	0.629243	down	LOC106580768	-	-	-	LOC106580768	-	XR_001322964.1,100,100.000,60,2.54e-24	XM_021587534.1,97,100.000,58,2.29e-23	uncharacterized LOC106580768 (LOC106580768)
712	WNvsCT	C218R102	0.629219	down	LOC106599119	-	-	-	LOC106599119	-	XM_014190192.1,100,100.000,60,2.54e-24	-	uncharacterized LOC106599119 (LOC106599119)
713	WNvsCT	C224R004	0.629033	down	NIP7	NIP7	-	60S ribosome subunit biogenesis protein NIP7 homolog	NIP7	-	NM_001141868.1,100,100.000,60,5.18e-26=XM_014176799.1,100,98.333,60,1.18e-22	-	nuclear import 7 homolog [S. cerevisiae] (nip7)
714	WNvsCT	C183R011	0.628903	down	APOA1BP	APOA1BP	NAXE-aibp apoa1bp	NAD(P)H-hydrate epimerase (EC 5.1.99.6) (Apolipoprotein A-I-binding protein) (AI-BP) (NAD(P)HX epimerase)	APOA1BP	-	XM_014141371.1,100,100.000,60,2.54e-24	XM_021560659.1,100,100.000,60,1.77e-24	apolipoprotein A-I binding protein (apoa1bp)
715	WNvsCT	C044R014	0.628235	down	BTG2	BTG2	PC3	Protein BTG2 (BTG family member 2) (NGF-inducible anti-proliferative protein PC3)	BTG2	-	NM_001279016.1,100,100.000,60,5.18e-26	XM_021568732.1,98,98.305,59,2.97e-22	BTG2 protein (btg2)
716	WNvsCT	C196R006	0.627306	down	MDH2	MDH2	-	Malate dehydrogenase, mitochondrial (EC 1.1.1.37)	LOC100194641	MDHM	NM_001139726.1,100,100.000,60,5.18e-26	XM_021623671.1,100,100.000,60,1.77e-24	malate dehydrogenase 2-2, NAD [mitochondrial] (LOC100194641)
717	WNvsCT	C081R065	0.627169	down	UCHL5	UCHL5	-	Ubiquitin carboxyl-terminal hydrolase isozyme L5 (UCH-L5) (EC 3.4.19.12) (Ubiquitin thioesterase L5)	UCHL5	-	NM_001140068.1,100,100.000,60,5.18e-26=XM_014123055.1,100,100.000,60,2.54e-24	-	ubiquitin carboxyl-terminal hydrolase L5 (uchl5)
718	WNvsCT	C159R005	0.627067	down	DCTN6	DCTN6	-	Dynactin subunit 6	DCTN6	-	NM_001141329.1,100,100.000,60,5.18e-26	NM_001165205.1,97,98.276,58,9.32e-24	Dynactin subunit 6 (dctn6)
719	WNvsCT	C047R142	0.627059	down	MDH2	MDH2	-	Malate dehydrogenase, mitochondrial (EC 1.1.1.37)	LOC100196673	MDHM	NM_001141702.1,100,98.333,60,2.41e-24	XM_021617942.1,100,98.333,60,8.25e-23	malate dehydrogenase 2-1, NAD [mitochondrial] (LOC100196673)
720	WNvsCT	C080R016	0.627035	down	ARRB2	-	-	Arrestin red cell isoform 3 (TrCarr 3)	LOC106567894	-	XM_014137763.1,100,100.000,60,2.54e-24	NM_001172094.1,87,100.000,52,4.34e-22=XM_021622436.1,100,100.000,60,1.77e-24	arrestin red cell isoform 3 (LOC106567894), transcript variant X4
721	WNvsCT	C115R007	0.626517	down	H2AFY2	H2AFY2	MACROH2A2	Core histone macro-H2A.2 (Histone macroH2A2) (mH2A2)	LOC106576681	H2AW	XM_014153985.1,100,100.000,60,2.54e-24	XM_021609836.1,100,100.000,60,1.77e-24	core histone macro-H2A.2-like (LOC106576681), transcript variant X2
722	WNvsCT	C166R073	0.626478	down	MTCH2	MTCH2	-	Mitochondrial carrier homolog 2	MTCH2	LOC106587126	XM_014175168.1,100,100.000,60,2.54e-24	XM_021607000.1,100,100.000,60,1.77e-24	mitochondrial carrier homolog 2-like (LOC106587126), transcript variant X2
723	WNvsCT	C208R149	0.626445	down	PSMA6	PSMA6	-	Proteasome subunit alpha type-6 (EC 3.4.25.1) (Macropain iota chain) (Multicatalytic endopeptidase complex iota chain) (Proteasome iota chain)	LOC106611176	PSA6	XM_014211118.1,100,100.000,60,2.54e-24	-	proteasome subunit alpha type-6-like (LOC106611176)
724	WNvsCT	C152R078	0.626222	down	PSMA7	PSMA7	-	Proteasome subunit alpha type-7 (EC 3.4.25.1) (Proteasome subunit alpha 4)	LOC106599691	PSA7	XM_014190989.1,100,100.000,60,2.54e-24	XM_021589320.1,100,98.333,60,8.25e-23	proteasome subunit alpha type-7 (LOC106599691)
725	WNvsCT	C174R116	0.626215	down	TMEM147	TMEM147	-	Transmembrane protein 147	TM147	-	NM_001141826.1,100,95.000,60,5.22e-21=XM_014201491.1,100,100.000,60,2.54e-24	XM_021596799.1,97,100.000,58,2.29e-23	Transmembrane protein 147 (tm147)
726	WNvsCT	C084R076	0.626176	down	RPE	RPE	-	Ribulose-phosphate 3-epimerase (EC 5.1.3.1) (Ribulose-5-phosphate-3-epimerase)	RPE	-	NM_001141905.2,100,100.000,60,5.18e-26	XM_021597756.1,98,98.305,59,2.97e-22	ribulose-5-phosphate-3-epimerase (rpe)
727	WNvsCT	C164R013	0.626161	down	HSBP1	-	-	-	HSBP1	LOC106573700	XM_014148990.1,100,100.000,60,2.54e-24	XM_021596988.1,100,100.000,60,1.77e-24	heat shock factor-binding protein 1-like (LOC106573700)
728	WNvsCT	C101R055	0.625789	down	PHB	PHB	-	Prohibitin	PHB	-	NM_001140130.1,100,100.000,60,5.18e-26=XM_014192790.1,100,100.000,60,2.54e-24	XM_021624786.1,100,96.667,60,3.84e-21	prohibitin (phb)
729	WNvsCT	C266R147	0.625716	down	IPO5	IPO5	KPNB3 RANBP5	Importin-5 (Imp5) (Importin subunit beta-3) (Karyopherin beta-3) (Ran-binding protein 5) (RanBP5)	IPO5	-	XM_014152357.1,100,100.000,60,2.54e-24	XM_021610863.1,77,97.826,46,5.00e-15	importin 5 (ipo5)
730	WNvsCT	C082R107	0.625706	down	MOB2	MOB2	MMH	MOB kinase activator 2 (Mob2 homolog) (Mps one binder kinase activator-like 2) (Ovary-specific MOB-like protein)	LOC110521742	-	-	XM_021599574.1,100,98.333,60,8.25e-23	MOB kinase activator 2-like (LOC110521742)
731	WNvsCT	C011R031	0.625339	down	ITFG1	ITFG1	LNKN-1 TIP	T-cell immunomodulatory protein (Protein TIP) (Integrin-alpha FG-GAP repeat-containing protein 1) (Linkin) (Fragment)	-	-	-	-	0
732	WNvsCT	C119R114	0.624949	down	CNKSR3	CNKSR3	-	Connector enhancer of kinase suppressor of ras 3 (Connector enhancer of KSR 3) (CNK homolog protein 3) (CNK3) (CNKSR family member 3) (Maguin-like protein)	LOC106571244	-	XM_014144045.1,100,100.000,60,2.54e-24	-	connector enhancer of kinase suppressor of ras 3-like (LOC106571244), transcript variant X3
733	WNvsCT	C145R095	0.624865	down	LOC106565254	-	-	-	LOC106565254	-	XM_014132159.1,100,100.000,60,2.54e-24	XM_021568539.1,100,96.667,60,3.84e-21	SET domain-containing protein 5-like (LOC106565254), transcript variant X5
734	WNvsCT	C004R096	0.624513	down	SLC25A26	SLC25A26	SAMC	S-adenosylmethionine mitochondrial carrier protein (Mitochondrial S-adenosylmethionine transporter) (Solute carrier family 25 member 26)	SLC25A26	SAMC	XM_014133414.1,100,100.000,60,2.54e-24	XM_021569628.1,100,100.000,60,1.77e-24	solute carrier family 25 [S-adenosylmethionine carrier], member 26 (slc25a26), transcript variant X3
735	WNvsCT	C166R027	0.624413	down	RBM4	RBM4	RBM4A	RNA-binding protein 4 (Lark homolog) (mLark) (RNA-binding motif protein 4) (RNA-binding motif protein 4a)	RBM4B	-	XM_014156009.1,100,98.333,60,1.18e-22	NM_001160608.1,100,98.333,60,7.21e-25=XM_021614369.1,100,98.333,60,8.25e-23	RNA-binding protein 4B-like (LOC106577685), transcript variant X3
736	WNvsCT	C235R155	0.624361	down	S100A1	S100A1	-	Protein S100-A1 (S-100 protein alpha chain) (S-100 protein subunit alpha) (S100 calcium-binding protein A1)	LOC106588175	S100-A1, S10A1	XM_014176899.1,100,100.000,60,2.54e-24	XM_021571618.1,100,98.333,60,8.25e-23	protein S100-A1-like (LOC106588175)
737	WNvsCT	C238R082	0.624212	down	ARF4	ARF4	-	ADP-ribosylation factor 4	ARF4	-	XM_014207619.1,100,100.000,60,2.54e-24	NM_001160612.1,100,100.000,60,1.55e-26=XM_021563463.1,100,98.333,60,8.25e-23	ADP-ribosylation factor 4 (LOC106609140)
738	WNvsCT	C150R045	0.623937	down	CD63	CD63	-	CD63 antigen (CD antigen CD63)	CD63	-	XM_014136195.1,100,100.000,60,2.54e-24	NM_001124496.1,97,100.000,58,2.00e-25	CD63 antigen-like (LOC106567183), transcript variant X2
739	WNvsCT	C240R005	0.62379	down	EIF1AX	EIF1AX	EIF1A EIF4C	Eukaryotic translation initiation factor 1A, X-chromosomal (eIF-1A X isoform) (Eukaryotic translation initiation factor 4C) (eIF-4C)	LOC106563585	IF1AX	XM_014129301.1,100,96.667,60,5.50e-21	-	eukaryotic translation initiation factor 1A, X-chromosomal-like (LOC106563585)
740	WNvsCT	C260R034	0.623778	down	NPC2	NPC2	-	NPC intracellular cholesterol transporter 2 (16.5 kDa secretory protein) (Epididymal secretory protein E1) (Niemann Pick type C2 protein homolog)	NPC2	-	NM_001140590.1,100,100.000,60,5.18e-26	NM_001160676.1,100,100.000,60,1.55e-26	NPC intracellular cholesterol transporter 2 (npc2)
741	WNvsCT	C097R027	0.623641	down	IMPA1	IMPA1	IMPA	Inositol monophosphatase 1 (IMP 1) (IMPase 1) (EC 3.1.3.25) (D-galactose 1-phosphate phosphatase) (EC 3.1.3.94) (Inositol-1(or 4)-monophosphatase 1) (Lithium-sensitive myo-inositol monophosphatase A1)	-	-	NM_001279172.1,100,100.000,60,5.18e-26	NM_001160581.1,100,96.667,60,3.35e-23	inositol monophosphatase (impa1.3)
742	WNvsCT	C106R047	0.623494	down	COL1A1	COL1A1	-	Collagen alpha-1(I) chain (Alpha-1 type I collagen)	LOC106589632	-	XM_014179844.1,100,100.000,60,2.54e-24	-	collagen alpha-1[I] chain-like (LOC106589632)
743	WNvsCT	C102R097	0.623329	down	CALM1	CALM	CAM	Calmodulin (CaM)	LOC106605143	CALM, CALM2	XM_014200496.1,100,96.667,60,5.50e-21	XM_021580278.1,100,96.667,60,3.84e-21	calmodulin (LOC106605143)
744	WNvsCT	C231R112	0.623205	down	ANXA4	ANXA4	ANX4	Annexin A4 (35-beta calcimedin) (Annexin IV) (Annexin-4) (Carbohydrate-binding protein p33/p41) (Chromobindin-4) (Endonexin I) (Lipocortin IV) (P32.5) (PP4-X) (Placental anticoagulant protein II) (PAP-II) (Protein II)	ANXA4	LOC106564742	XM_014131066.1,100,100.000,60,2.54e-24	XM_021602650.1,100,96.667,60,3.84e-21	annexin A4-like (LOC106564742), transcript variant X2
745	WNvsCT	C068R108	0.622689	down	IDH1	IDH1	-	Isocitrate dehydrogenase [NADP] cytoplasmic (IDH) (EC 1.1.1.42) (Cytosolic NADP-isocitrate dehydrogenase) (IDP) (NADP(+)-specific ICDH) (Oxalosuccinate decarboxylase)	LOC106586335	-	XM_014173513.1,100,100.000,60,2.54e-24	XM_021597395.1,100,98.333,60,8.25e-23	isocitrate dehydrogenase [NADP] cytoplasmic-like (LOC106586335)
746	WNvsCT	C158R022	0.621983	down	SLC44A2	SLC44A2	CTL2	Choline transporter-like protein 2 (Solute carrier family 44 member 2)	-	-	-	-	0
747	WNvsCT	C072R141	0.621835	down	PHB2	PHB2	BCAP37	Prohibitin-2 (B-cell receptor-associated protein BAP37) (BAP-37)	LOC106560578	-	XM_014123591.1,100,100.000,60,2.54e-24	XM_021604722.1,100,100.000,60,1.77e-24	prohibitin-2-like (LOC106560578)
748	WNvsCT	C237R136	0.621759	down	ATP6V0C	ATP6V0C	ATP6C ATP6L ATPL	V-type proton ATPase 16 kDa proteolipid subunit (V-ATPase 16 kDa proteolipid subunit) (Vacuolar proton pump 16 kDa proteolipid subunit)	LOC106579190	VATL	XM_014158859.1,100,98.333,60,1.18e-22	-	V-type proton ATPase 16 kDa proteolipid subunit (LOC106579190)
749	WNvsCT	C248R098	0.62162	down	KEAP1	KEAP1	INRF2	Kelch-like ECH-associated protein 1 (Cytosolic inhibitor of Nrf2) (INrf2)	LOC106574506	-	XM_014150425.1,100,100.000,60,2.54e-24	XM_021571144.1,100,96.667,60,3.84e-21	kelch-like ECH-associated protein 1 (LOC106574506), transcript variant X2
750	WNvsCT	C019R162	0.621606	down	LIPA	LIPA	-	Lysosomal acid lipase/cholesteryl ester hydrolase (Acid cholesteryl ester hydrolase) (LAL) (EC 3.1.1.13) (Cholesteryl esterase) (Lipase A) (Sterol esterase)	LICH	-	NM_001139859.1,100,100.000,60,5.18e-26=XM_014178868.1,100,100.000,60,2.54e-24	XM_021575755.1,100,96.667,60,3.84e-21	Lysosomal acid lipase/cholesteryl ester hydrolase (lich)
751	WNvsCT	C014R069	0.621554	down	AMACR	AMACR	-	Alpha-methylacyl-CoA racemase (EC 5.1.99.4) (2-methylacyl-CoA racemase)	AMACR	-	XM_014129329.1,100,100.000,60,2.54e-24	XM_021602821.1,97,98.276,58,1.07e-21	alpha-methylacyl-CoA racemase (amacr)
752	WNvsCT	C004R105	0.621161	down	GM525	GM525	-	Uncharacterized protein C17orf67 homolog	CQ067	-	NM_001146412.1,100,100.000,60,5.18e-26	XM_021557237.1,97,98.276,58,1.07e-21	CQ067 protein (cq067)
753	WNvsCT	C132R147	0.621084	down	NDRG1	NDRG1	-	Protein NDRG1	NDRG1	LOC106570415	XM_014142717.1,100,93.443,61,1.19e-17	XM_021560001.1,100,96.667,60,3.84e-21	protein NDRG1-like (LOC106570415), transcript variant X2
754	WNvsCT	C223R045	0.620872	down	ACP1	ACP1	-	Low molecular weight phosphotyrosine protein phosphatase (LMW-PTP) (LMW-PTPase) (EC 3.1.3.48) (Low molecular weight cytosolic acid phosphatase) (EC 3.1.3.2)	ACP1	PPAC	XM_014205657.1,100,100.000,60,2.54e-24	XM_021600789.1,100,100.000,60,1.77e-24	acid phosphatase 1, soluble (acp1), transcript variant X2
755	WNvsCT	C243R131	0.620659	down	-	-	-	-	-	-	-	-	0
756	WNvsCT	C170R061	0.620378	down	EDF1	EDF1	-	Endothelial differentiation-related factor 1 homolog (EDF-1)	LOC100194632	-	NM_001139717.1,100,100.000,60,5.18e-26	XM_021602488.1,100,98.333,60,8.25e-23	endothelial differentiation-related factor 1-1 (LOC100194632)
757	WNvsCT	C132R160	0.620231	down	TPK1	TPK1	-	Thiamin pyrophosphokinase 1 (mTPK1) (EC 2.7.6.2) (Thiamine pyrophosphokinase 1)	TPK1	-	XR_001322455.1,100,98.333,60,1.18e-22	NM_001281415.1,97,98.276,58,9.32e-24	thiamin pyrophosphokinase 1 (tpk1), transcript variant X2
758	WNvsCT	C034R034	0.620068	down	ECH1	ECH1	-	Delta(3,5)-Delta(2,4)-dienoyl-CoA isomerase, mitochondrial (EC 5.3.3.-)	ECH1	-	XM_014162335.1,100,98.333,60,1.18e-22	XM_021587661.1,100,98.333,60,8.25e-23	enoyl CoA hydratase 1, peroxisomal (ech1)
759	WNvsCT	C046R028	0.619971	down	RBP1	RBP1	-	Retinol-binding protein 1 (Cellular retinol-binding protein) (CRBP) (Cellular retinol-binding protein I) (CRBP-I)	RET1	-	NM_001141480.2,100,100.000,60,5.18e-26=XR_001327511.1,67,100.000,40,3.33e-13	XM_021590625.1,100,98.333,60,8.25e-23	receptor tyrosine kinase (ret1)
760	WNvsCT	C023R057	0.619634	down	RRAGC	RRAGC	-	Ras-related GTP-binding protein C (Rag C) (RagC) (GTPase-interacting protein 2) (TIB929)	-	-	-	-	0
761	WNvsCT	C075R132	0.619587	down	SRP54	SRP54	-	Signal recognition particle 54 kDa protein (SRP54)	SRP54	LOC106611232	XM_014211228.1,100,100.000,60,2.54e-24	-	signal recognition particle 54 kDa protein-like (LOC106611232), transcript variant X2
762	WNvsCT	C125R017	0.619192	down	SLC30A7	SLC30A7	ZNT7	Zinc transporter 7 (ZnT-7) (Solute carrier family 30 member 7)	LOC106613589	ZNT7	XM_014216008.1,100,100.000,60,2.54e-24	XM_021603442.1,100,98.333,60,8.25e-23	zinc transporter 7-like (LOC106613589), transcript variant X3
763	WNvsCT	C133R010	0.61888	down	NIPSNAP1	NIPSNAP1	-	Protein NipSnap homolog 1 (NipSnap1)	LOC106579802	-	XM_014159993.1,100,100.000,60,2.54e-24	XM_021622140.1,100,98.333,60,8.25e-23	protein NipSnap homolog 1-like (LOC106579802)
764	WNvsCT	C146R112	0.618604	down	LOC106571744	-	-	-	LOC106571744	-	XM_014145150.1,100,100.000,60,2.54e-24	XM_021612519.1,100,96.667,60,3.84e-21	glycerophosphocholine phosphodiesterase GPCPD1-like (LOC106571744), transcript variant X4
765	WNvsCT	C119R062	0.618602	down	MCCC2	MCCB	-	Methylcrotonoyl-CoA carboxylase beta chain, mitochondrial (MCCase subunit beta) (EC 6.4.1.4) (3-methylcrotonyl-CoA carboxylase 2) (3-methylcrotonyl-CoA:carbon dioxide ligase subunit beta)	LOC106613885	-	XM_014216603.1,100,100.000,60,2.54e-24	-	methylcrotonoyl-CoA carboxylase beta chain, mitochondrial-like (LOC106613885), transcript variant X2
766	WNvsCT	C015R042	0.618566	down	POMP	POMP	-	Proteasome maturation protein (Proteassemblin)	POMP	LOC106590604	XM_014181725.1,100,100.000,60,2.54e-24	XM_021562303.1,97,96.552,58,4.96e-20	proteasome maturation protein-like (LOC106590604), transcript variant X2
767	WNvsCT	C186R092	0.618557	down	UBE2D2	UBE2D2	UBC4 UBCH4 UBCH5B	Ubiquitin-conjugating enzyme E2 D2 (EC 2.3.2.23) ((E3-independent) E2 ubiquitin-conjugating enzyme D2) (EC 2.3.2.24) (E2 ubiquitin-conjugating enzyme D2) (Ubiquitin carrier protein D2) (Ubiquitin-conjugating enzyme E2(17)KB 2) (Ubiquitin-conjugating enzyme E2-17 kDa 2) (Ubiquitin-protein ligase D2)	UBE2D2	UB2D2	XM_014129377.1,100,100.000,60,2.54e-24	XM_021591449.1,100,96.667,60,3.84e-21	ubiquitin-conjugating enzyme E2 D2 (LOC106563627)
768	WNvsCT	C163R079	0.618487	down	MTHFD2	MTHFD2	-	Bifunctional methylenetetrahydrofolate dehydrogenase/cyclohydrolase, mitochondrial [Includes: NAD-dependent methylenetetrahydrofolate dehydrogenase (EC 1.5.1.15); Methenyltetrahydrofolate cyclohydrolase (EC 3.5.4.9)]	CCL19	LOC106565855	XM_014133457.1,100,100.000,60,2.54e-24	XM_021602563.1,97,100.000,58,2.29e-23	C-C motif chemokine 19-like (LOC106565855)
769	WNvsCT	C247R105	0.618464	down	COG7	COG7	-	Conserved oligomeric Golgi complex subunit 7 (COG complex subunit 7) (Component of oligomeric Golgi complex 7)	LOC106578298	-	XM_014156972.1,73,100.000,44,1.99e-15	-	conserved oligomeric Golgi complex subunit 7-like (LOC106578298), transcript variant X3
770	WNvsCT	C221R046	0.618432	down	MLLT4	MLLT4	AFDN-AF6 MLLT4	Afadin (ALL1-fused gene from chromosome 6 protein) (Protein AF-6) (Afadin adherens junction formation factor)	MLLT4	-	XM_014205152.1,100,93.750,64,9.20e-19	-	myeloid/lymphoid or mixed-lineage leukemia; translocated to, 4 (mllt4), transcript variant X3
771	WNvsCT	C131R039	0.618385	down	ZFYVE1	ZFYVE1	DFCP1 KIAA1589 TAFF1 ZNFN2A1	Zinc finger FYVE domain-containing protein 1 (Double FYVE-containing protein 1) (SR3) (Tandem FYVE fingers-1)	LOC106588908	-	XM_014178485.1,100,100.000,60,2.54e-24	XM_021574417.1,100,98.333,60,8.25e-23	zinc finger FYVE domain-containing protein 1-like (LOC106588908)
772	WNvsCT	C089R060	0.618352	down	ALDH5A1	ALDH5A1	-	Succinate-semialdehyde dehydrogenase, mitochondrial (EC 1.2.1.24) (Aldehyde dehydrogenase family 5 member A1) (NAD(+)-dependent succinic semialdehyde dehydrogenase)	LOC106605473	SSDH	XM_014201181.1,100,100.000,60,2.54e-24	XM_021567087.1,58,97.143,35,6.51e-09	succinate-semialdehyde dehydrogenase, mitochondrial-like (LOC106605473)
773	WNvsCT	C042R014	0.617954	down	SEC11A	SEC11A	SEC11L1 SPC18	Signal peptidase complex catalytic subunit SEC11A (EC 3.4.21.89) (Endopeptidase SP18) (Microsomal signal peptidase 18 kDa subunit) (SPase 18 kDa subunit) (SEC11 homolog A) (SEC11-like protein 1) (SPC18)	SC11A	-	NM_001141078.1,100,100.000,60,5.18e-26	XM_021607787.1,100,98.333,60,8.25e-23	Signal peptidase complex catalytic subunit SEC11A (sc11a)
774	WNvsCT	C022R072	0.617919	down	UBFD1	UBFD1	D7WSU128E	Ubiquitin domain-containing protein UBFD1	LOC100194516	-	NM_001139602.1,100,100.000,60,5.18e-26=XM_014203973.1,100,100.000,60,2.54e-24	XM_021624972.1,100,98.333,60,8.25e-23	protein LOC562437-like (LOC100194516)
775	WNvsCT	C264R133	0.617767	down	NUDT8	NUDT8	-	Nucleoside diphosphate-linked moiety X motif 8 (Nudix motif 8) (EC 3.6.1.-)	LOC106580825	-	XM_014162289.1,100,100.000,60,2.54e-24	XM_021587624.1,100,95.000,60,1.79e-19	uncharacterized LOC106580825 (LOC106580825), transcript variant X1
776	WNvsCT	C145R076	0.617579	down	NXT2	NXT2	-	NTF2-related export protein 2	NXT2	-	XM_014198808.1,100,100.000,60,2.54e-24	NM_001160583.1,100,96.667,60,3.35e-23	NTF2-related export protein 2-like (LOC106604300)
777	WNvsCT	C172R066	0.617568	down	PSME1	PSME1	-	Proteasome activator complex subunit 1 (11S regulator complex subunit alpha) (REG-alpha) (Activator of multicatalytic protease subunit 1) (Proteasome activator 28 subunit alpha) (PA28a) (PA28alpha)	PSME1	LOC106579617	XM_014159707.1,100,98.333,60,1.18e-22	XM_021620092.1,100,96.667,60,3.84e-21	proteasome activator complex subunit 1-like (LOC106579617)
778	WNvsCT	C136R007	0.617257	down	DERA	DERA	-	Deoxyribose-phosphate aldolase (DERA) (EC 4.1.2.4) (2-deoxy-D-ribose 5-phosphate aldolase) (Phosphodeoxyriboaldolase) (Deoxyriboaldolase)	DERA	DEOC	NM_001139835.1,100,100.000,60,5.18e-26=XM_014190139.1,100,100.000,60,2.54e-24	-	deoxyribose-phosphate aldolase (dera)
779	WNvsCT	C257R147	0.617154	down	LOC106575371	-	-	-	LOC106575371	-	XM_014151866.1,100,100.000,60,2.54e-24	XM_021621419.1,100,100.000,60,1.77e-24	phosphatidylinositol 4-phosphate 5-kinase type-1 alpha-like (LOC106575371)
780	WNvsCT	C031R156	0.617121	down	PSMA4	PSMA4	-	Proteasome subunit alpha type-4 (EC 3.4.25.1) (Macropain subunit C9) (Multicatalytic endopeptidase complex subunit C9) (Proteasome component C9) (Proteasome subunit L)	PSA4	-	NM_001141043.1,95,98.246,57,1.12e-22=XM_014127632.1,100,98.333,60,1.18e-22	XM_021607965.1,100,98.333,60,8.25e-23	Proteasome subunit alpha type-4 (psa4)
781	WNvsCT	C206R019	0.616915	down	TLR9	TLR9	-	Toll-like receptor 9 (CD antigen CD289)	-	-	-	-	0
782	WNvsCT	C184R052	0.61658	down	PPAT	PPAT	GPAT	Amidophosphoribosyltransferase (ATase) (EC 2.4.2.14) (Glutamine phosphoribosylpyrophosphate amidotransferase) (GPAT)	-	-	NM_001139955.1,100,100.000,60,5.18e-26	XM_021599446.1,100,98.333,60,8.25e-23	Amidophosphoribosyltransferase (pur1)
783	WNvsCT	C065R066	0.616531	down	SLC29A1	SLC29A1	ENT1	Equilibrative nucleoside transporter 1 (Equilibrative nitrobenzylmercaptopurine riboside-sensitive nucleoside transporter) (Equilibrative NBMPR-sensitive nucleoside transporter) (Nucleoside transporter, es-type) (Solute carrier family 29 member 1)	SLC29A1	-	XM_014131572.1,100,100.000,60,2.54e-24	XM_021568349.1,100,95.000,60,1.79e-19	solute carrier family 29 [equilibrative nucleoside transporter], member 1 (slc29a1), transcript variant X3
784	WNvsCT	C006R066	0.616469	down	EBNA1BP2	EBNA1BP2	EBP2	Probable rRNA-processing protein EBP2	-	-	NM_001141750.1,100,100.000,60,5.18e-26	XM_021599702.1,100,98.333,60,8.25e-23	Probable rRNA-processing protein EBP2 (ebp2)
785	WNvsCT	C085R034	0.616092	down	BCO2	BCO2	BCDO2	Beta,beta-carotene 9',10'-oxygenase (EC 1.13.11.71) (B-diox-II) (Beta-carotene dioxygenase 2)	LOC101448038	-	XM_014172047.1,100,100.000,60,2.54e-24	-	beta-carotene oxygenase 2 like (LOC101448038), transcript variant X1
786	WNvsCT	C098R051	0.615913	down	KLC1	-	-	Kinesin Light Chain 1	LOC109904124		-	XR_002257131.2	kinesin light chain 1
787	WNvsCT	C114R145	0.615891	down	-	-	-	-	-	-	-	-	0
788	WNvsCT	C115R010	0.615861	down	LOC106561919	-	-	-	LOC106561919	-	XR_001318934.1,100,100.000,60,2.54e-24	XR_002473505.1,98,96.610,59,1.38e-20	uncharacterized LOC106561919 (LOC106561919)
789	WNvsCT	C108R068	0.615775	down	-	-	-	-	-	-	-	-	0
790	WNvsCT	C138R135	0.615239	down	CALR	-	-	-	LOC106599148	-	XM_014190254.1,100,98.333,60,1.18e-22	-	calreticulin-like (LOC106599148), transcript variant X2
791	WNvsCT	C232R015	0.61516	down	AEBP1	AEBP1	ACLP	Adipocyte enhancer-binding protein 1 (AE-binding protein 1) (Aortic carboxypeptidase-like protein)	LOC106562983	-	XM_014128152.1,100,100.000,60,2.54e-24	XM_021590603.1,100,100.000,60,1.77e-24	inactive carboxypeptidase-like protein X2 (LOC106562983), transcript variant X2
792	WNvsCT	C192R060	0.614959	down	PSMA4	PSMA4	-	Proteasome subunit alpha type-4 (EC 3.4.25.1) (Macropain subunit C9) (Multicatalytic endopeptidase complex subunit C9) (Proteasome component C9) (Proteasome subunit L)	PSA4	-	NM_001141043.1,100,100.000,60,5.18e-26=XM_014127632.1,100,100.000,60,2.54e-24	XM_021607965.1,100,98.333,60,8.25e-23	Proteasome subunit alpha type-4 (psa4)
793	WNvsCT	C003R039	0.614886	down	ETFA	ETFA	-	Electron transfer flavoprotein subunit alpha, mitochondrial (Alpha-ETF)	ETFA	LOC100194695	XM_014124813.1,100,100.000,60,2.54e-24	XM_021571138.1,100,96.667,60,3.84e-21	electron transfer flavoprotein subunit alpha, mitochondrial (LOC100194695)
794	WNvsCT	C115R038	0.614585	down	AZIN1	AZIN1	OAZI OAZIN	Antizyme inhibitor 1 (AZI) (Ornithine decarboxylase antizyme inhibitor)	LOC106570790	-	XM_014143325.1,100,98.333,60,1.18e-22	XM_021559735.1,100,98.333,60,8.25e-23	antizyme inhibitor 1-like (LOC106570790), transcript variant X2
795	WNvsCT	C219R132	0.614554	down	CALML3	-	-	Calmodulin (CaM)	LOC100194629	CALM, CALMODULIN	NM_001139714.1,100,100.000,60,5.18e-26	XM_021612278.1,100,95.000,60,1.79e-19	calmodulin 2 [phosphorylase kinase, delta]-3 (LOC100194629)
796	WNvsCT	C186R028	0.614404	down	FKBP2	FKBP2	FKBP13	Peptidyl-prolyl cis-trans isomerase FKBP2 (PPIase FKBP2) (EC 5.2.1.8) (13 kDa FK506-binding protein) (13 kDa FKBP) (FKBP-13) (FK506-binding protein 2) (FKBP-2) (Immunophilin FKBP13) (Rotamase)	FKBP2	-	XM_014196462.1,100,100.000,60,2.54e-24	NM_001165227.1,100,95.000,60,1.56e-21	peptidyl-prolyl cis-trans isomerase FKBP2-like (LOC106603154), transcript variant X3
797	WNvsCT	C182R148	0.614149	down	URAH	URAH	-	5-hydroxyisourate hydrolase (HIU hydrolase) (HIUHase) (EC 3.5.2.17) (Transthyretin-related protein)	LOC106562276	-	XM_014127047.1,97,98.276,58,1.53e-21	XM_021586320.1,100,100.000,60,1.77e-24	5-hydroxyisourate hydrolase-like (LOC106562276)
798	WNvsCT	C212R149	0.614127	down	GPD1	GPD1	LG3P	Glycerol-3-phosphate dehydrogenase [NAD(+)], cytoplasmic (GPD-C) (GPDH-C) (EC 1.1.1.8)	LOC106566713	-	XM_014135025.1,100,100.000,60,2.54e-24	XM_021615627.1,100,96.667,60,3.84e-21	glycerol-3-phosphate dehydrogenase [NAD[+]], cytoplasmic-like (LOC106566713), transcript variant X2
799	WNvsCT	C260R063	0.613811	down	HADHA	HADHA	-	Trifunctional enzyme subunit alpha, mitochondrial (TP-alpha) [Includes: Long-chain enoyl-CoA hydratase (EC 4.2.1.17); Long chain 3-hydroxyacyl-CoA dehydrogenase (EC 1.1.1.211)]	HADHA	-	XM_014211460.1,100,100.000,60,2.54e-24	XM_021585298.1,100,96.667,60,3.84e-21	trifunctional enzyme subunit alpha, mitochondrial-like (LOC106611334)
800	WNvsCT	C065R094	0.613726	down	DTNBP1	DTNBP1	DTNBP1A-bloc1s8 dtnbp1	Dysbindin-A (Biogenesis of lysosome-related organelles complex 1 subunit 8-A) (BLOC-1 subunit 8-A) (Dystrobrevin-binding protein 1-A)	DTBP1	-	NM_001140605.1,100,100.000,60,5.18e-26	-	Dysbindin (dtbp1)
801	WNvsCT	C216R087	0.61363	down	ABHD13	ABHD13	-	Protein ABHD13 (EC 3.-.-.-) (Alpha/beta hydrolase domain-containing protein 13) (Abhydrolase domain-containing protein 13)	LOC106586659	-	XM_014174174.1,100,100.000,60,2.54e-24	-	alpha/beta hydrolase domain-containing protein 13-like (LOC106586659)
802	WNvsCT	C084R054	0.61329	down	CDK10	CDK10	-	Cyclin-dependent kinase 10 (EC 2.7.11.22) (Cell division protein kinase 10)	CDK10	-	XM_014148936.1,100,100.000,60,2.54e-24	-	cyclin-dependent kinase 10 (cdk10), transcript variant X3
803	WNvsCT	C157R006	0.612999	down	SLC43A3	SLC43A3	-	Solute carrier family 43 member 3 (Protein FOAP-13)	LOC106610534	-	XM_014209922.1,100,100.000,60,2.54e-24	XM_021592838.1,100,96.667,60,3.84e-21	solute carrier family 43 member 3-like (LOC106610534)
804	WNvsCT	C256R163	0.612884	down	RPN1	RPN1	-	Dolichyl-diphosphooligosaccharide--protein glycosyltransferase subunit 1 (Dolichyl-diphosphooligosaccharide--protein glycosyltransferase 67 kDa subunit) (Ribophorin I) (RPN-I) (Ribophorin-1)	RPN1	LOC106565820	XM_014133383.1,100,100.000,60,2.54e-24	XM_021569647.1,100,91.667,60,3.86e-16	dolichyl-diphosphooligosaccharide--protein glycosyltransferase subunit 1-like (LOC106565820)
805	WNvsCT	C185R030	0.612877	down	BMP5	BMP5	-	Bone morphogenetic protein 5 (BMP-5)	LOC106612672	-	XM_014214076.1,100,100.000,60,2.54e-24	XM_021580925.1,100,98.333,60,8.25e-23	bone morphogenetic protein 5-like (LOC106612672)
806	WNvsCT	C141R042	0.61261	down	PITRM1	PITRM1	-	Presequence protease, mitochondrial (EC 3.4.24.-) (Pitrilysin metalloproteinase 1)	LOC106599488	-	XM_014190753.1,100,95.000,60,2.56e-19	-	presequence protease, mitochondrial-like (LOC106599488)
807	WNvsCT	C172R080	0.612564	down	TOMM6	TOMM6	OBTP TOM6	Mitochondrial import receptor subunit TOM6 homolog (Overexpressed breast tumor protein homolog) (Translocase of outer membrane 6 kDa subunit homolog)	LOC106565357	OBTP	XM_014132369.1,100,100.000,60,2.54e-24	XM_021568853.1,100,100.000,60,1.77e-24	mitochondrial import receptor subunit TOM6 homolog (LOC106565357)
808	WNvsCT	C136R157	0.612404	down	PSMB4	PSMB4	-	Proteasome subunit beta type-4 (EC 3.4.25.1) (Macropain beta chain) (Multicatalytic endopeptidase complex beta chain) (Proteasome beta chain) (Proteasome chain 3) (Fragment)	LOC106588338	PSB4	XM_014177216.1,100,100.000,60,2.54e-24	-	proteasome subunit beta type-4-like (LOC106588338)
809	WNvsCT	C132R051	0.612209	down	COPS8	COPS8	-	COP9 signalosome complex subunit 8 (Signalosome subunit 8)	LOC106581673	-	XM_014163878.1,100,100.000,60,2.54e-24	-	COP9 signalosome complex subunit 8 (LOC106581673), transcript variant X2
810	WNvsCT	C231R021	0.61147	down	ARPC4	ARPC4	-	Actin-related protein 2/3 complex subunit 4	ARPC4	LOC106565555	XM_014132813.1,100,100.000,60,2.54e-24	XM_021569241.1,100,98.333,60,8.25e-23	actin-related protein 2/3 complex subunit 4 (LOC106565555)
811	WNvsCT	C016R127	0.611411	down	DUT	DUT	-	Deoxyuridine 5'-triphosphate nucleotidohydrolase, mitochondrial (dUTPase) (EC 3.6.1.23) (dUTP pyrophosphatase)	LOC106562547	-	XM_014127489.1,100,100.000,60,2.54e-24	XM_021586663.1,100,100.000,60,1.77e-24	deoxyuridine 5'-triphosphate nucleotidohydrolase-like (LOC106562547)
812	WNvsCT	C265R037	0.611363	down	CCDC124	CCDC124	-	Coiled-coil domain-containing protein 124	CC124	-	NM_001140771.1,93,92.982,57,4.06e-17=XM_014149226.1,93,92.982,57,1.99e-15	XM_021573446.1,95,98.276,58,3.84e-21	Coiled-coil domain-containing protein 124 (cc124)
813	WNvsCT	C169R046	0.610962	down	ACY3	ACY3.2	-	N-acyl-aromatic-L-amino acid amidohydrolase (carboxylate-forming) B (EC 3.5.1.114) (Aminoacylase-3.2) (ACY-3.2) (Aspartoacylase-2B)	ACY3	-	NM_001139630.1,100,98.333,60,2.41e-24=XM_014195403.1,100,98.333,60,1.18e-22	-	aspartoacylase [aminocyclase] 3 (acy3)
814	WNvsCT	C120R023	0.610877	down	SEC61G	SEC61G	-	Protein transport protein Sec61 subunit gamma	SEC61G	-	XM_014140367.1,100,100.000,60,2.54e-24	-	protein transport protein Sec61 subunit gamma-like (LOC106569220), transcript variant X4
815	WNvsCT	C180R082	0.610667	down	AAMDC	AAMDC	-	Mth938 domain-containing protein	AAMDC	-	XM_014214551.1,100,100.000,60,2.54e-24	XM_021582343.1,100,98.333,60,8.25e-23	adipogenesis associated, Mth938 domain containing (aamdc), transcript variant X4
816	WNvsCT	C189R053	0.610303	down	CA2	CAHZ	CAH-Z	Carbonic anhydrase (EC 4.2.1.1) (Carbonate dehydratase)	CAHZ	-	NM_001140297.1,100,100.000,60,5.18e-26	NM_001124221.1,100,100.000,60,1.55e-26	carbonic anhydrase (cahz)
817	WNvsCT	C126R055	0.610254	down	LOC106567449	-	-	-	LOC106567449	-	XM_014136721.1,100,100.000,60,2.54e-24	-	cytoplasmic polyadenylation element-binding protein 4-like (LOC106567449), transcript variant X2
818	WNvsCT	C165R045	0.609931	down	YWHAZ	YWHAZ	-	14-3-3 protein zeta	-	-	-	-	0
819	WNvsCT	C240R113	0.609749	down	BCAP31	BCAP31	-	B-cell receptor-associated protein 31 (BCR-associated protein 31) (Bap31)	BCAP31	BAP31	XM_014134577.1,100,100.000,60,2.54e-24	XM_021566994.1,100,98.333,60,8.25e-23	B-cell receptor-associated protein 31 (bcap31)
820	WNvsCT	C161R165	0.609464	down	FBXO4	FBXO4	-	F-box only protein 4	-	-	NM_001139841.1,100,100.000,60,5.18e-26	XM_021606529.1,100,95.000,60,1.79e-19	F-box only protein 4 (fbx4)
821	WNvsCT	C101R005	0.609447	down	LOC106607517	-	-	-	LOC106607517	-	XM_014204546.1,100,100.000,60,2.54e-24	XM_021624742.1,100,95.000,60,1.79e-19	zinc finger protein 281-like (LOC106607517)
822	WNvsCT	C079R075	0.609166	down	SNX14	SNX14	-	Sorting nexin-14	SNX14	-	NM_001140456.1,100,100.000,60,5.18e-26=XM_014144084.1,100,100.000,60,2.54e-24	-	sorting nexin 14 (snx14)
823	WNvsCT	C211R077	0.609124	down	FAHD2A	FAHD2	FAHD2A	Fumarylacetoacetate hydrolase domain-containing protein 2 (EC 3.-.-.-)	LOC106585073	-	XM_014170852.1,100,100.000,60,2.54e-24	XM_021606281.1,100,98.333,60,8.25e-23	fumarylacetoacetate hydrolase domain-containing protein 2-like (LOC106585073), transcript variant X7
824	WNvsCT	C122R062	0.60911	down	-	-	-	-	-	-	-	-	0
825	WNvsCT	C202R025	0.609063	down	GSTT2B	GSTT3	-	Glutathione S-transferase theta-3 (EC 2.5.1.18)	GSTT2B	GSTT1	XM_014127845.1,100,100.000,60,2.54e-24	XM_021590438.1,100,98.333,60,8.25e-23	glutathione S-transferase theta 2B (gstt2b)
826	WNvsCT	C259R081	0.609002	down	PCNA	PCNA	-	Proliferating cell nuclear antigen (PCNA)	-	-	-	-	0
827	WNvsCT	C005R132	0.608903	down	TRAM2	TRAM2	KIAA0057	Translocating chain-associated membrane protein 2	TRAM2	-	NM_001140043.1,100,98.333,60,2.41e-24=XM_014204593.1,100,100.000,60,2.54e-24	XM_021600043.1,100,98.333,60,8.25e-23	translocation associated membrane protein 2 (tram2)
828	WNvsCT	C154R044	0.608705	down	NEDD8	NEDD8	-	NEDD8 (Neddylin) (Ubiquitin-like protein Nedd8)	NEDD8	NEDD8	XM_014191583.1,100,100.000,60,2.54e-24	NM_001160615.1,98,96.610,59,1.21e-22=XM_021589014.1,98,98.305,59,2.97e-22	NEDD8-like (LOC106600265)
829	WNvsCT	C004R094	0.608551	down	SNRPD2	SNRPD2	SNRPD1	Small nuclear ribonucleoprotein Sm D2 (Sm-D2) (snRNP core protein D2)	LOC106603799	SMD2	XM_014197914.1,100,100.000,60,2.54e-24	XM_021617592.1,92,98.182,55,4.96e-20	small nuclear ribonucleoprotein Sm D2-like (LOC106603799)
830	WNvsCT	C119R127	0.608507	down	TC1A	TC1A	TCA	Transposable element Tc1 transposase	LOC110485467	-	-	XM_021556547.1,100,85.714,63,5.03e-10	piggyBac transposable element-derived protein 4-like (LOC110485467)
831	WNvsCT	C025R049	0.608235	down	DNAJC8	DNAJC8	SPF31	DnaJ homolog subfamily C member 8 (Splicing protein spf31)	DNJC8	-	NM_001141199.1,100,100.000,60,5.18e-26	NM_001160670.1,100,96.667,60,3.35e-23	DnaJ homolog subfamily C member 8 (dnjc8)
832	WNvsCT	C034R121	0.607717	down	NCCRP1	NCCRP1	-	F-box only protein 50 (NCC receptor protein 1) (NCCRP-1) (Non-specific cytotoxic cell receptor protein 1)	-	-	NM_001166257.1,100,100.000,60,5.18e-26	XM_021617761.1,100,100.000,60,1.77e-24	non-specific cytotoxic cell receptor protein-1 (nccrp-1)
833	WNvsCT	C195R017	0.607661	down	TIMM8A	TIMM8A	TIM8A	Mitochondrial import inner membrane translocase subunit Tim8 A	TIMM8A	TIM8A	XM_014199088.1,100,100.000,60,2.54e-24	XM_021561516.1,100,96.667,60,3.84e-21	translocase of inner mitochondrial membrane 8 homolog A [yeast] (timm8a)
834	WNvsCT	C046R015	0.607503	down	ALAS2	ALAS2	-	5-aminolevulinate synthase, erythroid-specific, mitochondrial (ALAS-E) (EC 2.3.1.37) (5-aminolevulinic acid synthase 2) (Delta-ALA synthase 2) (Delta-aminolevulinate synthase 2)	ALAS2	HEM0	XM_014146048.1,100,100.000,60,2.54e-24	XM_021615925.1,100,98.333,60,8.25e-23	5'-aminolevulinate synthase 2 (alas2), transcript variant X2
835	WNvsCT	C110R040	0.607332	down	MCTS1	MCTS1-A	-	Malignant T-cell-amplified sequence 1-A (MCT-1A)	TMA20	-	NM_001141426.1,100,100.000,60,5.18e-26=XM_014211810.1,97,98.276,58,1.53e-21	NM_001160677.1,100,100.000,60,1.55e-26	Translation machinery-associated protein 20 (tma20)
836	WNvsCT	C011R062	0.6071	down	FEN1	FEN1	-	Flap endonuclease 1 (FEN-1) (EC 3.1.-.-) (Flap structure-specific endonuclease 1)	FEN1	FEN-1, FEN1A, FEN1B	XM_014159719.1,100,100.000,60,2.54e-24	XM_021620113.1,100,96.667,60,3.84e-21	flap structure-specific endonuclease 1 (fen1), transcript variant X3
837	WNvsCT	C147R091	0.606574	down	NACA	NACA	-	Nascent polypeptide-associated complex subunit alpha (NAC-alpha) (Alpha-NAC) (allergen Hom s 2)	NACA	LOC106572697	XM_014147087.1,100,100.000,60,2.54e-24	XM_021616842.1,100,98.333,60,8.25e-23	nascent polypeptide-associated complex subunit alpha-like (LOC106572697), transcript variant X4
838	WNvsCT	C133R148	0.60656	down	EMILIN1	-	-	-	EMILIN1	-	XM_014211540.1,97,100.000,58,3.29e-23	-	EMILIN-1-like (LOC106611378)
839	WNvsCT	C016R047	0.606409	down	SNRPD2	SNRPD2	SNRPD1	Small nuclear ribonucleoprotein Sm D2 (Sm-D2) (snRNP core protein D2)	LOC106603799	SMD2	XM_014197914.1,100,100.000,60,2.54e-24	XM_021617592.1,100,98.333,60,8.25e-23	small nuclear ribonucleoprotein Sm D2-like (LOC106603799)
840	WNvsCT	C006R027	0.606209	down	NPC2	NPC2	-	NPC intracellular cholesterol transporter 2 (16.5 kDa secretory protein) (Epididymal secretory protein E1) (Niemann Pick type C2 protein homolog)	NPC2	-	NM_001140590.1,100,100.000,60,5.18e-26	NM_001160676.1,100,100.000,60,1.55e-26	NPC intracellular cholesterol transporter 2 (npc2)
841	WNvsCT	C125R027	0.606145	down	TXNL1	TXNL1	TRP32 TXNL	Thioredoxin-like protein 1 (32 kDa thioredoxin-related protein)	TXNL1	LOC106572199	XM_014146194.1,100,100.000,60,2.54e-24	-	thioredoxin-like protein 1 (LOC106572199), transcript variant X5
842	WNvsCT	C134R064	0.606129	down	SEC11A	SEC11A	SEC11L1 SPC18	Signal peptidase complex catalytic subunit SEC11A (EC 3.4.21.89) (Endopeptidase SP18) (Microsomal signal peptidase 18 kDa subunit) (SPase 18 kDa subunit) (SEC11 homolog A) (SEC11-like protein 1) (SPC18)	SC11A	-	NM_001141078.1,100,98.333,60,2.41e-24=XM_014127362.1,100,100.000,60,2.54e-24	XM_021586623.1,100,98.333,60,8.25e-23	Signal peptidase complex catalytic subunit SEC11A (sc11a)
843	WNvsCT	C052R030	0.605546	down	UGT2A1	UGT2A1	UGT2A2	UDP-glucuronosyltransferase 2A1 (UDPGT 2A1) (EC 2.4.1.17)	LOC106590122	-	XM_014180724.1,100,100.000,60,2.54e-24	-	UDP-glucuronosyltransferase 2A1-like (LOC106590122)
844	WNvsCT	C014R090	0.605079	down	CAPZA1	CAPZA1	-	F-actin-capping protein subunit alpha-1 (CapZ alpha-1)	LOC106582739	CAZA1	XM_014166118.1,47,100.000,28,1.56e-06	-	F-actin-capping protein subunit alpha-1-like (LOC106582739)
845	WNvsCT	C123R141	0.604992	down	DHRS7	DHRS7	DHRS7A RETSDR4 SDR34C1	Dehydrogenase/reductase SDR family member 7 (EC 1.1.-.-) (Retinal short-chain dehydrogenase/reductase 4) (retSDR4) (Short chain dehydrogenase/reductase family 34C member 1)	DHRS7	-	XM_014210736.1,100,100.000,60,2.54e-24	XR_002470843.1,100,100.000,60,1.77e-24	dehydrogenase/reductase [SDR family] member 7 (dhrs7)
846	WNvsCT	C131R013	0.604906	down	LOC106599166	-	-	-	LOC106599166	-	XM_014190292.1,100,100.000,60,2.54e-24	XM_021589662.1,100,95.161,62,4.96e-20	aspartyl/asparaginyl beta-hydroxylase-like (LOC106599166), transcript variant X6
847	WNvsCT	C231R004	0.604902	down	S100A4	-	-	Ictacalcin	LOC106606010	ICTACALCIN, S10I	XR_001328981.1,100,100.000,60,2.54e-24	XM_021598338.1,100,100.000,60,1.77e-24	ictacalcin-like (LOC106606010), transcript variant X4
848	WNvsCT	C176R107	0.604675	down	PHB2	PHB2	BCAP37	Prohibitin-2 (B-cell receptor-associated protein BAP37) (BAP-37)	LOC106560578	-	XM_014123591.1,100,100.000,60,2.54e-24	XM_021604722.1,100,98.333,60,8.25e-23	prohibitin-2-like (LOC106560578)
849	WNvsCT	C089R063	0.604233	down	SPR	SPR	-	Sepiapterin reductase (SPR) (EC 1.1.1.153)	SPR	SPRE	NM_001140274.1,100,100.000,60,5.18e-26	-	sepiapterin reductase (spr)
850	WNvsCT	C154R080	0.604004	down	FKBP10	FKBP10	FKBP-RS FKBP1-RS FKBP6 FKBP65 FKBPRP	Peptidyl-prolyl cis-trans isomerase FKBP10 (PPIase FKBP10) (EC 5.2.1.8) (65 kDa FK506-binding protein) (65 kDa FKBP) (FKBP-65) (FK506-binding protein 10) (FKBP-10) (Immunophilin FKBP65) (Rotamase)	LOC106607277	FKB10	XM_014204083.1,100,100.000,60,2.54e-24	XM_021557693.1,98,98.305,59,2.97e-22	peptidyl-prolyl cis-trans isomerase FKBP10-like (LOC106607277)
851	WNvsCT	C215R109	0.603918	down	CALML3	-	-	Calmodulin (CaM)	LOC100194629	CALM, CALMODULIN	NM_001139714.1,100,100.000,60,5.18e-26	XM_021612278.1,100,95.000,60,1.79e-19	calmodulin 2 [phosphorylase kinase, delta]-3 (LOC100194629)
852	WNvsCT	C004R145	0.603751	down	ACP1	ACP1	-	Low molecular weight phosphotyrosine protein phosphatase (LMW-PTP) (LMW-PTPase) (EC 3.1.3.48) (Low molecular weight cytosolic acid phosphatase) (EC 3.1.3.2)	ACP1	PPAC	XM_014205657.1,100,98.333,60,1.18e-22	XM_021600789.1,100,98.333,60,8.25e-23	acid phosphatase 1, soluble (acp1), transcript variant X2
853	WNvsCT	C205R004	0.603393	down	ADD1	ADD1	-	Alpha-adducin (Erythrocyte adducin subunit alpha)	LOC106561289	-	XM_014125181.1,100,100.000,60,2.54e-24	XM_021603164.1,100,98.333,60,8.25e-23	alpha-adducin-like (LOC106561289), transcript variant X14
854	WNvsCT	C009R123	0.603389	down	ACO1	-	-	-	ACO1	IREB1	NM_001140230.1,100,98.333,60,2.41e-24	XM_021578093.1,100,96.667,60,3.84e-21	aconitase 1 (aco1)
855	WNvsCT	C168R053	0.603085	down	ABHD12	ABHD12	-	Lysophosphatidylserine lipase ABHD12 (EC 3.1.-.-) (2-arachidonoylglycerol hydrolase ABHD12) (Abhydrolase domain-containing protein 12) (Monoacylglycerol lipase ABHD12) (EC 3.1.1.23) (Oxidized phosphatidylserine lipase ABHD12) (EC 3.1.-.-)	LOC106576716	-	XM_014154055.1,100,100.000,60,2.54e-24	XM_021608942.1,100,98.333,60,8.25e-23	monoacylglycerol lipase ABHD12-like (LOC106576716), transcript variant X4
856	WNvsCT	C115R098	0.602399	down	GCN1L1	GCN1L1	GCN1-GCN1L1 KIAA0219	eIF-2-alpha kinase activator GCN1 (GCN1 eIF-2-alpha kinase activator homolog) (GCN1-like protein 1) (General control of amino-acid synthesis 1-like protein 1) (Translational activator GCN1) (HsGCN1)	GCN1	-	XM_014171737.1,100,100.000,60,2.54e-24	XM_021605725.1,100,98.333,60,8.25e-23	translational activator GCN1-like (LOC106585483)
857	WNvsCT	C255R096	0.601776	down	CES5A	CES5A	CES7	Carboxylesterase 5A (EC 3.1.1.1) (Carboxylesterase-like urinary excreted protein homolog) (Cauxin)	LOC106562279	-	XM_014127053.1,95,98.246,57,5.50e-21	XM_021586342.1,100,100.000,60,1.77e-24	growth arrest-specific protein 8-like (LOC106562279), transcript variant X3
858	WNvsCT	C251R049	0.601622	down	WBSCR22	WBSCR22	BUD23-MERM1 WBSCR22	Probable 18S rRNA (guanine-N(7))-methyltransferase (EC 2.1.1.-) (Bud site selection protein 23 homolog) (Metastasis-related methyltransferase 1) (Williams-Beuren syndrome chromosomal region 22 protein) (rRNA methyltransferase and ribosome maturation factor)	-	-	XM_014215407.1,98,96.610,59,1.98e-20	XM_021581614.1,100,98.333,60,8.25e-23	Williams Beuren syndrome chromosome region 22 (wbscr22)
859	WNvsCT	C149R094	0.601348	down	TMEM222	TMEM222	C1ORF160	Transmembrane protein 222	LOC106570241	-	XM_014142344.1,100,100.000,60,2.54e-24	XM_021560295.1,100,100.000,60,1.77e-24	transmembrane protein 222-like (LOC106570241), transcript variant X2
860	WNvsCT	C188R040	0.601168	down	PSMD8	PSMD8	-	26S proteasome non-ATPase regulatory subunit 8 (26S proteasome regulatory subunit RPN12) (26S proteasome regulatory subunit S14)	-	-	NM_001141031.2,100,100.000,60,5.18e-26	NM_001165187.1,98,100.000,59,5.57e-26	26S proteasome non-ATPase regulatory subunit 8 (psd8)
861	WNvsCT	C138R032	0.60114	down	GOT2	GOT2	-	Aspartate aminotransferase, mitochondrial (mAspAT) (EC 2.6.1.1) (EC 2.6.1.7) (Glutamate oxaloacetate transaminase 2) (Kynurenine aminotransferase 4) (Kynurenine aminotransferase IV) (Kynurenine--oxoglutarate transaminase 4) (Kynurenine--oxoglutarate transaminase IV) (Transaminase A)	LOC106587404	AATM	XM_014175760.1,100,100.000,60,2.54e-24	XM_021607445.1,100,96.667,60,3.84e-21	aspartate aminotransferase, mitochondrial-like (LOC106587404)
862	WNvsCT	C226R011	0.600996	down	TPI1	TPI1A	-	Triosephosphate isomerase A (TIM-A) (EC 5.3.1.1) (Methylglyoxal synthase A) (EC 4.2.3.3) (Triose-phosphate isomerase A)	LOC106588421	-	XR_001324657.1,100,98.333,60,1.18e-22	XM_021571965.1,97,98.276,58,1.07e-21	triosephosphate isomerase A-like (LOC106588421)
863	WNvsCT	C044R048	0.600725	down	PQBP1	PQBP1	-	Polyglutamine-binding protein 1 (PQBP-1) (Polyglutamine tract-binding protein 1)	PQBP1	-	NM_001146422.1,100,100.000,60,5.18e-26	XM_021567251.1,100,98.333,60,8.25e-23	Polyglutamine-binding protein 1 (pqbp1)
864	WNvsCT	C056R132	0.600409	down	BAAT	BAAT	-	Bile acid-CoA:amino acid N-acyltransferase (BACAT) (BAT) (EC 2.3.1.65) (Glycine N-choloyltransferase) (Long-chain fatty-acyl-CoA hydrolase) (EC 3.1.2.2)	LOC106584566	-	XR_001323777.1,100,100.000,60,2.54e-24	XR_002473119.1,100,100.000,60,1.77e-24	acyl-coenzyme A thioesterase 1-like (LOC106584566), transcript variant X4
865	WNvsCT	C174R033	0.600399	down	IFI30	IFI30	GILT	Gamma-interferon-inducible lysosomal thiol reductase (EC 1.8.-.-) (Gamma-interferon-inducible protein IP-30)	LOC106568950	GILT	XM_014139824.1,100,100.000,60,2.54e-24	XM_021612964.1,100,95.000,60,1.79e-19	gamma-interferon-inducible lysosomal thiol reductase-like (LOC106568950)
866	WNvsCT	C114R151	0.600323	down	SLC7A2	SLC7A2	-	Cationic amino acid transporter 2 (CAT-2) (CAT2) (Low affinity cationic amino acid transporter 2) (Solute carrier family 7 member 2)	SLC7A2	-	XM_014212823.1,100,100.000,60,2.54e-24	XM_021583491.1,100,100.000,60,1.77e-24	solute carrier family 7 [cationic amino acid transporter, y+ system], member 2 (slc7a2), transcript variant X2
867	WNvsCT	C219R144	0.60029	down	PSMA5	PSMA5	-	Proteasome subunit alpha type-5 (EC 3.4.25.1) (Macropain zeta chain) (Multicatalytic endopeptidase complex zeta chain) (Proteasome zeta chain)	PSMA5	PSA5	-	XM_021609811.1,100,98.333,60,8.25e-23	proteasome subunit alpha 5 (psma5)
868	WNvsCT	C021R028	0.60011	down	LOC106568482	-	-	-	LOC106568482	-	XR_001320308.1,100,100.000,60,2.54e-24	-	uncharacterized LOC106568482 (LOC106568482)
869	WNvsCT	C258R061	0.600032	down	LOC106569176	-	-	-	LOC106569176	-	XM_014140248.1,100,100.000,60,2.54e-24	-	protein SSXT-like (LOC106569176), transcript variant X14
870	WNvsCT	C025R067	0.599915	down	PQBP1	PQBP1	-	Polyglutamine-binding protein 1 (PQBP-1) (Polyglutamine tract-binding protein 1)	PQBP1	-	NM_001146422.1,100,100.000,60,5.18e-26	XM_021567251.1,100,98.333,60,8.25e-23	Polyglutamine-binding protein 1 (pqbp1)
871	WNvsCT	C086R010	0.599878	down	MAGOH	MAGOH	-	Protein mago nashi homolog	LOC106584057	MGN, MAGOH	XM_014168878.1,100,100.000,60,2.54e-24	-	protein mago nashi homolog (LOC106584057)
872	WNvsCT	C164R011	0.599448	down	ORC3	ORC3	LATHEO ORC3L	Origin recognition complex subunit 3 (Origin recognition complex subunit Latheo)	ORC3	-	XM_014131243.1,100,100.000,60,2.54e-24	XM_021574731.1,100,100.000,60,1.77e-24	origin recognition complex, subunit 3 (orc3)
873	WNvsCT	C039R081	0.598849	down	EIF2C2	EIF2C2	AGO2	Protein argonaute-2 (Argonaute2) (EC 3.1.26.n2) (Argonaute RISC catalytic component 2) (Eukaryotic translation initiation factor 2C 2) (eIF-2C 2) (eIF2C 2) (Golgi ER protein 95 kDa) (GERp95) (Protein slicer)	I2C2	PSA1	NM_001141115.1,100,100.000,60,5.18e-26	-	Eukaryotic translation initiation factor 2C 2 (i2c2)
874	WNvsCT	C091R084	0.59809	down	BRP44L	BRP44L	MPC1	Mitochondrial pyruvate carrier 1 (Brain protein 44-like protein)	LOC106589821	BR44L	XM_014180198.1,100,96.667,60,5.50e-21	XM_021576516.1,100,100.000,60,1.77e-24	mitochondrial pyruvate carrier 1-like (LOC106589821)
875	WNvsCT	C117R071	0.597935	down	ACTR3	ACTR3	ARP3	Actin-related protein 3 (Actin-like protein 3)	LOC106574434	ARP3	XM_014150321.1,100,100.000,60,2.54e-24	XM_021571308.1,100,98.333,60,8.25e-23	actin-related protein 3-like (LOC106574434)
876	WNvsCT	C247R107	0.597769	down	PSMA1	PSMA1	-	Proteasome subunit alpha type-1 (EC 3.4.25.1)	I2C2	PSA1	NM_001141115.1,98,93.220,59,8.73e-19=XM_014124690.1,100,100.000,60,2.54e-24	XM_021566614.1,98,98.305,59,2.97e-22	Eukaryotic translation initiation factor 2C 2 (i2c2)
877	WNvsCT	C040R031	0.597413	down	CRYL1	CRYL1	-	Lambda-crystallin homolog (EC 1.1.1.45) (L-gulonate 3-dehydrogenase) (Gul3DH)	CRYL1	-	NM_001140447.1,100,100.000,60,5.18e-26=XM_014173969.1,100,100.000,60,2.54e-24	XM_021597698.1,100,100.000,60,1.77e-24	crystallin lambda 1 (cryl1)
878	WNvsCT	C224R116	0.597124	down	LOC106603408	-	-	-	LOC106603408	-	XR_001328415.1,100,93.443,61,1.19e-17	XM_021620491.1,100,93.333,60,8.31e-18	uncharacterized LOC106603408 (LOC106603408)
879	WNvsCT	C021R007	0.5969	down	MOSC1	MARC1	-	Mitochondrial amidoxime-reducing component 1 (mARC1) (EC 1.-.-.-)	LOC106579083	-	XM_014158624.1,100,100.000,60,2.54e-24	-	mitochondrial amidoxime-reducing component 1-like (LOC106579083)
880	WNvsCT	C189R095	0.596363	down	-	-	-	-	-	-	-	-	0
881	WNvsCT	C136R130	0.595671	down	TERF2	TERF2	TRF2	Telomeric repeat-binding factor 2 (TTAGGG repeat-binding factor 2) (Telomeric DNA-binding protein)	LOC110526884	-	-	XM_021608070.1,100,96.667,60,1.38e-20	telomeric repeat-binding factor 2-like (LOC110526884)
882	WNvsCT	C033R086	0.595016	down	PGRMC1	PGRMC1	HPR6.6 PGRMC	Membrane-associated progesterone receptor component 1 (mPR) (Dap1) (IZA)	LOC106603476	-	XM_014197218.1,98,100.000,59,9.14e-24	-	membrane-associated progesterone receptor component 1-like (LOC106603476)
883	WNvsCT	C214R077	0.594896	down	SUMO2	SUMO2	SMT3A SMT3H2	Small ubiquitin-related modifier 2 (SUMO-2) (MIF2 suppressor) (SMT3 homolog 2) (Sentrin-2) (Ubiquitin-like protein SMT3A) (Smt3A)	SUMO2	-	XM_014202963.1,100,100.000,60,2.54e-24	NM_001165057.1,100,100.000,60,1.55e-26=XM_021558745.1,100,100.000,60,1.77e-24	small ubiquitin-related modifier 2 (LOC106606624)
884	WNvsCT	C210R010	0.594733	down	ABHD10	ABHD10	-	Mycophenolic acid acyl-glucuronide esterase, mitochondrial (EC 3.1.1.93) (Alpha/beta hydrolase domain-containing protein 10) (Abhydrolase domain-containing protein 10)	ABHD10	-	XM_014159540.1,100,100.000,60,2.54e-24	-	abhydrolase domain containing 10 (abhd10)
885	WNvsCT	C124R010	0.594491	down	IMMP1L	IMMP1L	-	Mitochondrial inner membrane protease subunit 1 (EC 3.4.21.-) (IMP1-like protein)	LOC106587724	IMP1L	XM_014176327.1,100,100.000,60,2.54e-24	XM_021607919.1,100,96.667,60,3.84e-21	mitochondrial inner membrane protease subunit 1-like (LOC106587724)
886	WNvsCT	C016R005	0.594455	down	UBALD1	UBALD1	FAM100A	UBA-like domain-containing protein 1	F100A	-	NM_001140786.2,100,98.333,60,2.41e-24=XM_014192998.1,100,98.333,60,1.18e-22	XM_021625292.1,100,98.333,60,8.25e-23	FAM100A (f100a)
887	WNvsCT	C130R057	0.594326	down	CDK2AP1	CDK2AP1	CDKAP1 DOC1	Cyclin-dependent kinase 2-associated protein 1 (CDK2-associated protein 1) (Deleted in oral cancer 1) (DOC-1) (Putative oral cancer suppressor)	LOC106585276	CDKA1	XM_014171328.1,100,100.000,60,2.54e-24	XM_021606068.1,100,100.000,60,1.77e-24	cyclin-dependent kinase 2-associated protein 1-like (LOC106585276), transcript variant X2
888	WNvsCT	C249R017	0.594112	down	LOC106612990	-	-	-	LOC106612990	-	XM_014214774.1,100,100.000,60,2.54e-24	XM_021588187.1,98,93.220,59,2.99e-17	high mobility group nucleosome-binding domain-containing protein 3-like (LOC106612990), transcript variant X2
889	WNvsCT	C216R014	0.59327	down	LOC106570072	-	-	-	LOC106570072	-	XM_014142030.1,100,100.000,60,2.54e-24	XM_021560622.1,100,100.000,60,1.77e-24	palmitoyltransferase ZDHHC3-like (LOC106570072), transcript variant X3
890	WNvsCT	C039R027	0.593269	down	TOMM22	-	-	-	LOC110502886	-	-	XM_021581232.1,97,98.276,58,1.07e-21	mitochondrial import receptor subunit TOM22 homolog (LOC110502886)
891	WNvsCT	C037R170	0.59265	down	ETFA	ETFA	-	Electron transfer flavoprotein subunit alpha, mitochondrial (Alpha-ETF)	ETFA	LOC100194695	XM_014124813.1,100,100.000,60,2.54e-24	XM_021571138.1,100,96.667,60,3.84e-21	electron transfer flavoprotein subunit alpha, mitochondrial (LOC100194695)
892	WNvsCT	C035R140	0.592608	down	HAS3	-	-	-	HAS3	-	XM_014124268.1,92,90.909,55,3.33e-13	XR_002471723.1,73,93.182,44,1.40e-10	hyaluronan synthase 3 (has3)
893	WNvsCT	C038R141	0.592486	down	NDUFB1	NDUFB1	-	NADH dehydrogenase [ubiquinone] 1 beta subcomplex subunit 1 (Complex I-MNLL) (CI-MNLL) (NADH-ubiquinone oxidoreductase MNLL subunit)	LOC106608198	NDUB1	XR_001329409.1,100,98.333,60,1.18e-22	-	uncharacterized LOC106608198 (LOC106608198)
894	WNvsCT	C036R165	0.592399	down	PSMB3	PSMB3	-	Proteasome subunit beta type-3 (EC 3.4.25.1) (Proteasome chain 13) (Proteasome component C10-II) (Proteasome theta chain)	LOC106564948	PSB3	XM_014131496.1,100,100.000,60,2.54e-24	XM_021568027.1,100,96.667,60,3.84e-21	proteasome subunit beta type-3-like (LOC106564948)
895	WNvsCT	C080R037	0.592181	down	ACSS2	ACSS2	ACAS2	Acetyl-coenzyme A synthetase, cytoplasmic (EC 6.2.1.1) (Acetate--CoA ligase) (Acetyl-CoA synthetase) (ACS) (AceCS) (Acyl-CoA synthetase short-chain family member 2) (Acyl-activating enzyme)	LOC106596660	-	XM_014187934.1,100,100.000,60,2.54e-24	-	acetyl-coenzyme A synthetase, cytoplasmic-like (LOC106596660)
896	WNvsCT	C054R014	0.59174	down	CCDC28A	CCDC28A	C6ORF80	Coiled-coil domain-containing protein 28A (CCRL1AP)	CCDC28A	-	XM_014211340.1,100,100.000,60,2.54e-24	XM_021585395.1,100,100.000,60,1.77e-24	coiled-coil domain containing 28A (ccdc28a)
897	WNvsCT	C193R070	0.591425	down	GMNC	GMNC	GEMC1	Geminin coiled-coil domain-containing protein 1 (xGEMC1)	LOC106612850	-	XM_014214424.1,98,98.305,59,4.25e-22	XM_021582417.1,100,91.803,61,3.86e-16	geminin coiled-coil domain-containing protein 1-like (LOC106612850)
898	WNvsCT	C186R029	0.591367	down	HLX	HLX	HLX1	H2.0-like homeobox protein (Homeobox protein HLX1)	HLX	-	NM_001141352.1,100,100.000,60,5.18e-26=XM_014143905.1,100,100.000,60,2.54e-24	XM_021611579.1,100,96.667,60,3.84e-21	H2.0-like homeobox protein (hlx)
899	WNvsCT	C074R144	0.591327	down	PSMA1	PSMA1	HC2 NU PROS30 PSC2	Proteasome subunit alpha type-1 (EC 3.4.25.1) (30 kDa prosomal protein) (PROS-30) (Macropain subunit C2) (Multicatalytic endopeptidase complex subunit C2) (Proteasome component C2) (Proteasome nu chain)	LOC106587501	PSA1, PSMA1	XM_014175942.1,100,100.000,60,2.54e-24	XM_021586471.1,98,96.610,59,1.38e-20	proteasome subunit alpha type-1-like (LOC106587501)
900	WNvsCT	C263R024	0.591212	down	PFDN6	PFDN6	H2-KE2 PFD6	Prefoldin subunit 6 (Protein Ke2)	PFDN6	PFD6	XM_014212868.1,100,100.000,60,2.54e-24	NM_001165045.1,100,100.000,60,1.55e-26=XM_021582990.1,100,100.000,60,1.77e-24	prefoldin subunit 6 (pfdn6)
901	WNvsCT	C150R122	0.591142	down	CFL2	CFL2	-	Cofilin-2 (Cofilin, muscle isoform)	LOC106611761	COF2, COFILIN-2	XM_014212307.1,100,100.000,60,2.54e-24	-	cofilin-2-like (LOC106611761)
902	WNvsCT	C087R025	0.590803	down	GAR1	GAR1	NOLA1	H/ACA ribonucleoprotein complex subunit 1 (Nucleolar protein family A member 1) (snoRNP protein GAR1)	-	-	NM_001141008.1,100,100.000,60,5.18e-26	XM_021584099.1,100,95.000,60,1.79e-19	nucleolar protein family A, member 1 [H/ACA small nucleolar RNPs] (nola1)
903	WNvsCT	C057R125	0.590654	down	SLC25A38	-	-	-	LOC106601335	-	XM_014193466.1,100,100.000,60,2.54e-24	XM_021558170.1,78,97.872,47,1.39e-15	solute carrier family 25 member 38-B-like (LOC106601335), transcript variant X2
904	WNvsCT	C074R079	0.590422	down	PSME1	PSME1	-	Proteasome activator complex subunit 1 (11S regulator complex subunit alpha) (REG-alpha) (Activator of multicatalytic protease subunit 1) (Proteasome activator 28 subunit alpha) (PA28a) (PA28alpha)	PSME1	LOC106579617	XM_014159707.1,100,100.000,60,2.54e-24	XM_021620092.1,97,98.276,58,1.07e-21	proteasome activator complex subunit 1-like (LOC106579617)
905	WNvsCT	C025R014	0.590054	down	PSMB5	PSMB5	-	Proteasome subunit beta type-5 (EC 3.4.25.1) (Macropain epsilon chain) (Multicatalytic endopeptidase complex epsilon chain) (Proteasome chain 6) (Proteasome epsilon chain) (Proteasome subunit X)	LOC106569426	-	XM_014140775.1,88,96.226,53,4.28e-17	-	proteasome subunit beta type-5-like (LOC106569426), transcript variant X2
906	WNvsCT	C107R143	0.590011	down	HSD3B7	HSD3B7	-	3 beta-hydroxysteroid dehydrogenase type 7 (3 beta-hydroxysteroid dehydrogenase type VII) (3-beta-HSD VII) (3-beta-hydroxy-Delta(5)-C27 steroid oxidoreductase) (C(27) 3-beta-HSD) (EC 1.1.1.-) (Cholest-5-ene-3-beta,7-alpha-diol 3-beta-dehydrogenase) (EC 1.1.1.181)	LOC106601563	-	XM_014193873.1,100,100.000,60,2.54e-24	XM_021625576.1,100,98.333,60,8.25e-23	3 beta-hydroxysteroid dehydrogenase type 7-like (LOC106601563)
907	WNvsCT	C011R139	0.589767	down	SDHD	-	-	-	SDHD	-	XM_014213809.1,100,100.000,60,2.54e-24	XM_021582280.1,100,95.000,60,1.79e-19	succinate dehydrogenase [ubiquinone] cytochrome b small subunit B, mitochondrial-like (LOC106612556)
908	WNvsCT	C102R006	0.58945	down	CMTM7	CMTM7	CKLFSF7	CKLF-like MARVEL transmembrane domain-containing protein 7 (Chemokine-like factor superfamily member 7)	CKLF7	-	NM_001141549.2,100,100.000,60,5.18e-26=XM_014202213.1,100,100.000,60,2.54e-24	XM_021617848.1,100,96.667,60,3.84e-21	CKLF-like MARVEL transmembrane domain-containing protein 7 (cklf7)
909	WNvsCT	C011R096	0.589331	down	GATD3A	GATD3A	-	Glutamine amidotransferase-like class 1 domain-containing protein 3A, mitochondrial	LOC106612300	-	XM_014213342.1,100,100.000,60,2.54e-24	XM_021583230.1,53,100.000,32,6.51e-09	ES1 protein homolog, mitochondrial-like (LOC106612300)
910	WNvsCT	C219R028	0.589003	down	LOC106583903	-	-	-	LOC106583903	-	XM_014168547.1,100,100.000,60,2.54e-24	-	uncharacterized LOC106583903 (LOC106583903), transcript variant X1
911	WNvsCT	C031R012	0.588629	down	STX7	STX7	-	Syntaxin-7	STX7	-	NM_001140667.1,100,100.000,60,5.18e-26=XM_014144324.1,100,98.333,60,1.18e-22	NM_001165159.1,97,100.000,58,2.00e-25=XM_021598384.1,100,100.000,60,1.77e-24	Syntaxin-7 (stx7)
912	WNvsCT	C121R040	0.588524	down	LIPA	LIPA	-	Lysosomal acid lipase/cholesteryl ester hydrolase (Acid cholesteryl ester hydrolase) (LAL) (EC 3.1.1.13) (Cholesteryl esterase) (Lipase A) (Sterol esterase)	LICH	-	NM_001139859.1,100,100.000,60,5.18e-26=XM_014178868.1,100,100.000,60,2.54e-24	XM_021575755.1,100,96.667,60,3.84e-21	Lysosomal acid lipase/cholesteryl ester hydrolase (lich)
913	WNvsCT	C030R161	0.588139	down	SNRPD2	SNRPD2	SNRPD1	Small nuclear ribonucleoprotein Sm D2 (Sm-D2) (snRNP core protein D2)	LOC106581107	SMD2	XM_014162851.1,100,98.333,60,1.18e-22	XM_021588208.1,100,95.000,60,1.79e-19	small nuclear ribonucleoprotein Sm D2 (LOC106581107)
914	WNvsCT	C125R092	0.587741	down	PSMB2	PSMB2	-	Proteasome subunit beta type-2 (EC 3.4.25.1) (Macropain subunit C7-I) (Multicatalytic endopeptidase complex subunit C7-I) (Proteasome component C7-I)	LOC106588490	PSB2	XM_014177580.1,100,100.000,60,2.54e-24	-	proteasome subunit beta type-2-like (LOC106588490)
915	WNvsCT	C203R076	0.587616	down	DIO3	DIO3	-	Thyroxine 5-deiodinase (EC 1.21.99.3) (5DIII) (DIOIII) (Type 3 DI) (Type III iodothyronine deiodinase)	LOC106571601	-	XR_001320949.1,100,100.000,60,2.54e-24	-	type III iodothyronine deiodinase-like (LOC106571601)
916	WNvsCT	C087R066	0.587457	down	FAM241A	FAM241A	C4ORF32	Uncharacterized protein FAM241A	CD032	-	NM_001146633.1,100,100.000,60,5.18e-26=XM_014210624.1,100,90.000,60,3.33e-13	XM_021585047.1,100,90.000,60,2.33e-13	CD032 protein (cd032)
917	WNvsCT	C186R078	0.587285	down	C1QL2	C1QL2	CTRP10	Complement C1q-like protein 2 (C1q and tumor necrosis factor-related protein 10) (C1q/TNF-related protein 10)	LOC106609001	-	XM_014207322.1,100,100.000,60,2.54e-24	XM_021577812.1,100,96.667,60,3.84e-21	complement C1q-like protein 2 (LOC106609001)
918	WNvsCT	C244R018	0.586925	down	SUDS3	-	-	-	SUDS3	SDS3	-	XR_002473859.1,77,97.826,46,5.00e-15	SDS3 homolog, SIN3A corepressor complex component (suds3), transcript variant X2
919	WNvsCT	C144R057	0.586887	down	SERHL	SERHL	-	Serine hydrolase-like protein (EC 3.1.-.-)	LOC106564548	-	XM_014130681.1,100,100.000,60,2.54e-24	XM_021567735.1,97,98.276,58,1.07e-21	serine hydrolase-like protein (LOC106564548)
920	WNvsCT	C218R155	0.586613	down	SNRPD2	SNRPD2	SNRPD1	Small nuclear ribonucleoprotein Sm D2 (Sm-D2) (snRNP core protein D2)	LOC106581107	SMD2	XM_014162851.1,100,100.000,60,2.54e-24	XM_021588208.1,100,96.667,60,3.84e-21	small nuclear ribonucleoprotein Sm D2 (LOC106581107)
921	WNvsCT	C037R129	0.586492	down	LBR	LBR	-	Delta(14)-sterol reductase (Delta-14-SR) (EC 1.3.1.70) (3-beta-hydroxysterol Delta (14)-reductase) (C-14 sterol reductase) (C14SR) (Integral nuclear envelope inner membrane protein) (Lamin-B receptor) (NBP60) (Sterol C14-reductase)	LOC106571452	-	XM_014144580.1,100,100.000,60,2.54e-24	XM_021612072.1,100,96.667,60,3.84e-21	lamin-B receptor-like (LOC106571452), transcript variant X3
922	WNvsCT	C026R130	0.586106	down	CYP8B1	CYP8B1	CYP12	7-alpha-hydroxycholest-4-en-3-one 12-alpha-hydroxylase (EC 1.14.18.8) (7-alpha-hydroxy-4-cholesten-3-one 12-alpha-hydroxylase) (CYPVIIIB1) (Cytochrome P450 8B1) (Sterol 12-alpha-hydroxylase)	LOC106599889	-	XM_014191240.1,100,100.000,60,2.54e-24	XM_021589168.1,100,98.333,60,8.25e-23	5-beta-cholestane-3-alpha,7-alpha-diol 12-alpha-hydroxylase-like (LOC106599889)
923	WNvsCT	C192R046	0.586007	down	CG31818	-	-	Translation factor GUF1 homolog, mitochondrial (EC 3.6.5.-) (Elongation factor 4 homolog) (EF-4) (GTPase GUF1 homolog) (Ribosomal back-translocase)	-	-	-	-	0
924	WNvsCT	C252R145	0.585956	down	MRC2	-	-	Ladderlectin	LOC100136435	LECA	NM_001123569.1,100,100.000,60,5.18e-26=XM_014177070.1,100,100.000,60,2.54e-24	-	serum lectin isoform 1 precursor (LOC100136435)
925	WNvsCT	C171R061	0.585584	down	APOA1BP	APOA1BP	NAXE-aibp apoa1bp	NAD(P)H-hydrate epimerase (EC 5.1.99.6) (Apolipoprotein A-I-binding protein) (AI-BP) (NAD(P)HX epimerase)	APOA1BP	-	XM_014141371.1,100,100.000,60,2.54e-24	XM_021560659.1,100,100.000,60,1.77e-24	apolipoprotein A-I binding protein (apoa1bp)
926	WNvsCT	C228R099	0.585486	down	KCTD6	KCTD6	-	BTB/POZ domain-containing protein KCTD6	KCTD6	-	NM_001141221.1,100,100.000,60,5.18e-26=XM_014134782.1,100,100.000,60,2.54e-24	XM_021566827.1,100,98.333,60,8.25e-23	potassium channel tetramerisation domain containing 6 (kctd6)
927	WNvsCT	C053R073	0.585262	down	PSMD11	PSMD11B	-	26S proteasome non-ATPase regulatory subunit 11B (26S proteasome regulatory subunit RPN6-B)	LOC100380795	PSD11	XM_014159143.1,100,100.000,60,2.54e-24	XM_021564977.1,100,100.000,60,1.77e-24	26S proteasome non-ATPase regulatory subunit 11B (LOC100380795)
928	WNvsCT	C067R037	0.585245	down	FABP2	FABP2	FABPI	Fatty acid-binding protein, intestinal (Fatty acid-binding protein 2) (Intestinal-type fatty acid-binding protein) (I-FABP)	LOC106608508	FABPI	XM_014206454.1,100,100.000,60,2.54e-24	XM_021578305.1,100,95.000,60,1.79e-19	fatty acid-binding protein, intestinal-like (LOC106608508)
929	WNvsCT	C171R123	0.584936	down	DCTPP1	DCTPP1	-	dCTP pyrophosphatase 1 (EC 3.6.1.12) (Deoxycytidine-triphosphatase 1) (dCTPase 1)	XTP3A	-	NM_001141892.1,100,100.000,60,5.18e-26=XR_001328211.1,95,98.246,57,5.50e-21	XM_021622197.1,95,98.246,57,3.84e-21	XTP3-transactivated gene A protein homolog (xtp3a)
930	WNvsCT	C141R031	0.584642	down	PPIH	PPIH	CYP20 CYPH	Peptidyl-prolyl cis-trans isomerase H (PPIase H) (EC 5.2.1.8) (Rotamase H) (Small nuclear ribonucleoprotein particle-specific cyclophilin H) (CypH) (U-snRNP-associated cyclophilin SnuCyp-20) (USA-CYP)	PPIH	-	NM_001141233.1,100,100.000,60,5.18e-26	XM_021615815.1,100,100.000,60,1.77e-24	peptidylprolyl isomerase H (ppih)
931	WNvsCT	C188R043	0.584581	down	AGK	AGK	MULK	Acylglycerol kinase, mitochondrial (EC 2.7.1.107) (EC 2.7.1.94) (Multiple substrate lipid kinase) (MuLK) (Multi-substrate lipid kinase)	AGK	LOC106573186	XM_014147958.1,100,100.000,60,2.54e-24	XM_021602029.1,100,100.000,60,1.77e-24	acylglycerol kinase, mitochondrial-like (LOC106573186)
932	WNvsCT	C178R061	0.584079	down	MSI2	MSI2	-	RNA-binding protein Musashi homolog 2 (Musashi-2)	MSI2H	-	NM_001140315.1,100,100.000,60,5.18e-26=XM_014137433.1,100,100.000,60,2.54e-24	XM_021623162.1,100,100.000,60,1.77e-24	RNA-binding protein Musashi homolog 2 (msi2h)
933	WNvsCT	C208R067	0.583915	down	VRK1	VRK1	-	Serine/threonine-protein kinase VRK1 (EC 2.7.11.1) (Vaccinia-related kinase 1)	VRK1	-	NM_001140840.1,100,100.000,60,5.18e-26	XM_021585263.1,100,98.333,60,8.25e-23	vaccinia related kinase 1 (vrk1)
934	WNvsCT	C078R131	0.583787	down	PSMB7	PSMB7	MMC14	Proteasome subunit beta type-7 (EC 3.4.25.1) (Macropain chain Z) (Multicatalytic endopeptidase complex chain Z) (Proteasome subunit Z)	LOC106588382	PSB7	XM_014177299.1,92,100.000,55,1.53e-21	-	proteasome subunit beta type-7-like (LOC106588382)
935	WNvsCT	C193R010	0.583474	down	USP2	UBP5	-	Probable ubiquitin carboxyl-terminal hydrolase 5 (EC 3.4.19.12) (Deubiquitinating enzyme 5) (Ubiquitin thioesterase 5) (Ubiquitin-specific-processing protease 5)	-	-	-	-	0
936	WNvsCT	C104R013	0.583149	down	MRPL38	MRPL38	-	39S ribosomal protein L38, mitochondrial (L38mt) (MRP-L38)	MRPL38	-	XM_014158112.1,100,100.000,60,2.54e-24	XM_021564687.1,100,100.000,60,1.77e-24	mitochondrial ribosomal protein L38 (mrpl38)
937	WNvsCT	C082R001	0.582801	down	MRPL22	MRPL22	-	39S ribosomal protein L22, mitochondrial (L22mt) (MRP-L22)	MRPL22	RM22	XM_014137969.1,100,100.000,60,2.54e-24	XM_021623615.1,100,98.333,60,8.25e-23	mitochondrial ribosomal protein L22 (mrpl22), transcript variant X2
938	WNvsCT	C151R014	0.582542	down	PSME1	PSME1	-	Proteasome activator complex subunit 1 (11S regulator complex subunit alpha) (REG-alpha) (Activator of multicatalytic protease subunit 1) (Proteasome activator 28 subunit alpha) (PA28a) (PA28alpha)	PSME1	LOC106579617	XM_014159707.1,100,100.000,60,2.54e-24	XM_021620092.1,97,98.276,58,1.07e-21	proteasome activator complex subunit 1-like (LOC106579617)
939	WNvsCT	C072R049	0.582369	down	IGHM	-	-	Ig mu chain C region membrane-bound form	LOC106606767	MUCM	XM_014203125.1,100,96.667,60,5.50e-21	XM_021556275.1,97,96.552,58,4.96e-20	uncharacterized LOC106606767 (LOC106606767)
940	WNvsCT	C224R051	0.582235	down	NPTX1	NPTX1	-	Neuronal pentraxin-1 (NP1) (47 kDa taipoxin-binding protein) (Neuronal pentraxin I) (NP-I)	NPTX1	LOC100380627	XM_014176836.1,100,100.000,60,2.54e-24	XM_021568060.1,100,98.333,60,8.25e-23	neuronal pentraxin-1 (LOC100380627)
941	WNvsCT	C192R123	0.581724	down	AP2A2	AP2A2	ADTAB	AP-2 complex subunit alpha-2 (100 kDa coated vesicle protein C) (Adaptor protein complex AP-2 subunit alpha-2) (Adaptor-related protein complex 2 subunit alpha-2) (Alpha-adaptin C) (Alpha2-adaptin) (Clathrin assembly protein complex 2 alpha-C large chain) (Plasma membrane adaptor HA2/AP2 adaptin alpha C subunit)	LOC106587467	-	XM_014175879.1,100,100.000,60,2.54e-24	-	AP-2 complex subunit alpha-2-like (LOC106587467), transcript variant X2
942	WNvsCT	C172R048	0.581463	down	FEN1	FEN1	-	Flap endonuclease 1 (FEN-1) (EC 3.1.-.-) (Flap structure-specific endonuclease 1)	FEN1	FEN-1, FEN1A, FEN1B	XM_014159719.1,100,100.000,60,2.54e-24	XM_021620113.1,100,96.667,60,3.84e-21	flap structure-specific endonuclease 1 (fen1), transcript variant X3
943	WNvsCT	C200R079	0.58141	down	RPA2	RPA2	RPA2-A-repa2 rpa2 rpa32 rpa34	Replication protein A 32 kDa subunit-A (RP-A p32) (Replication factor A protein 2) (RF-A protein 2) (Replication protein A 34 kDa subunit) (RP-A p34)	LOC106605109	-	XM_014200427.1,100,100.000,60,2.54e-24	XM_021595633.1,100,100.000,60,1.77e-24	replication protein A 32 kDa subunit-like (LOC106605109)
944	WNvsCT	C153R092	0.581228	down	HS2ST1	HS2ST1	HS2ST	Heparan sulfate 2-O-sulfotransferase 1 (cHS2ST) (EC 2.8.2.-)	HS2ST	-	NM_001173728.1,100,100.000,60,5.18e-26=XM_014139503.1,100,100.000,60,2.54e-24	XM_021612889.1,100,96.667,60,3.84e-21	Heparan sulfate 2-O-sulfotransferase 1 (hs2st)
945	WNvsCT	C204R125	0.581168	down	DNAJC8	DNAJC8	SPF31	DnaJ homolog subfamily C member 8 (Splicing protein spf31)	DNJC8	-	NM_001141199.1,100,100.000,60,5.18e-26	NM_001160670.1,100,96.667,60,3.35e-23	DnaJ homolog subfamily C member 8 (dnjc8)
946	WNvsCT	C156R046	0.58114	down	LOC106588307	-	-	-	LOC106588307	-	XM_014177141.1,100,100.000,60,2.54e-24	-	transmembrane protein 79-like (LOC106588307), transcript variant X2
947	WNvsCT	C071R154	0.58103	down	POLR2K	POLR2K	MT1A	DNA-directed RNA polymerases I, II, and III subunit RPABC4 (RNA polymerases I, II, and III subunit ABC4) (DNA-directed RNA polymerase II subunit K) (Metallothionein-I gene transcription activator) (RPB10alpha)	LOC106570789	RPAB4	XR_001320766.1,100,100.000,60,2.54e-24	-	DNA-directed RNA polymerases I, II, and III subunit RPABC4-like (LOC106570789), transcript variant X5
948	WNvsCT	C056R049	0.580944	down	HM13	HM13	H13 IMP1 PSL3 SPP	Minor histocompatibility antigen H13 (EC 3.4.23.-) (Intramembrane protease 1) (IMP-1) (IMPAS-1) (hIMP1) (Presenilin-like protein 3) (Signal peptide peptidase)	HM13	-	XM_014145913.1,100,100.000,60,2.54e-24	XM_021616034.1,100,100.000,60,1.77e-24	minor histocompatibility antigen H13-like (LOC106572089), transcript variant X4
949	WNvsCT	C168R001	0.580473	down	LOC106603167	-	-	-	LOC106603167	-	XM_014196477.1,100,100.000,60,2.54e-24	XR_002475066.1,100,100.000,60,1.77e-24	AMME syndrome candidate gene 1 protein-like (LOC106603167)
950	WNvsCT	C117R066	0.58027	down	BTG1	BTG1	-	Protein BTG1 (B-cell translocation gene 1 protein) (Myocardial vascular inhibition factor) (VIF)	BTG1	LOC106583494	XM_014167737.1,100,100.000,60,2.54e-24	XM_021610395.1,100,95.000,60,1.79e-19	protein BTG2-like (LOC106583494)
951	WNvsCT	C121R001	0.579996	down	COMTD1	COMTD1	-	Catechol O-methyltransferase domain-containing protein 1 (EC 2.1.1.-)	COMTD1	CMTD1	XM_014180284.1,100,100.000,60,2.54e-24	NM_001160639.1,100,96.667,60,3.35e-23=XM_021575348.1,100,96.667,60,3.84e-21	catechol-O-methyltransferase domain containing 1 (comtd1)
952	WNvsCT	C120R118	0.579925	down	PTPLB	PTPLB	HACD2	Very-long-chain (3R)-3-hydroxyacyl-CoA dehydratase 2 (EC 4.2.1.134) (3-hydroxyacyl-CoA dehydratase 2) (HACD2) (Protein-tyrosine phosphatase-like member B)	PHS1	-	NM_001141529.1,100,100.000,60,5.18e-26=XM_014173546.1,100,100.000,60,2.54e-24	XM_021597449.1,100,100.000,60,1.77e-24	PHS1 protein (phs1)
953	WNvsCT	C265R121	0.579786	down	A2M	A2M	-	Alpha-2-macroglobulin (Alpha-2-M)	LOC106612540	-	XM_014213772.1,100,100.000,60,2.54e-24	XM_021582315.1,100,98.333,60,8.25e-23	alpha-2-macroglobulin-like (LOC106612540), transcript variant X2
954	WNvsCT	C078R048	0.579597	down	TRAM2	TRAM2	KIAA0057	Translocating chain-associated membrane protein 2	TRAM2	LOC106607554	XM_014204593.1,100,98.333,60,1.18e-22	XM_021600043.1,100,96.667,60,3.84e-21	translocating chain-associated membrane protein 2-like (LOC106607554)
955	WNvsCT	C027R157	0.579545	down	ARL1	ARL1	-	ADP-ribosylation factor-like protein 1	LOC106573329	-	XM_014148287.1,100,100.000,60,2.54e-24	-	ADP-ribosylation factor-like protein 1 (LOC106573329)
956	WNvsCT	C024R092	0.579448	down	RAD23A	RAD23A	-	UV excision repair protein RAD23 homolog A (HR23A) (hHR23A)	LOC106601193	RD23A	XM_014193193.1,100,100.000,60,2.54e-24	XM_021558099.1,100,93.333,60,8.31e-18	UV excision repair protein RAD23 homolog A-like (LOC106601193), transcript variant X2
957	WNvsCT	C031R109	0.579414	down	VCAN	VCAN	CSPG2	Versican core protein (Chondroitin sulfate proteoglycan core protein 2) (Chondroitin sulfate proteoglycan 2) (Glial hyaluronate-binding protein) (GHAP) (Large fibroblast proteoglycan) (PG-M) (Fragments)	LOC106580754	-	XM_014162161.1,100,98.333,60,1.18e-22	XM_021619695.1,100,95.000,60,1.79e-19	aggrecan core protein-like (LOC106580754), transcript variant X4
958	WNvsCT	C142R084	0.579405	down	PRDX1	PRDX1	PAG	Peroxiredoxin-1 (EC 1.11.1.15)	PRDX1	-	NM_001140823.2,75,100.000,45,1.13e-17=XM_014179684.1,75,100.000,45,5.54e-16	-	peroxiredoxin 1 (prdx1)
959	WNvsCT	C205R140	0.57938	down	LOC106605483	-	-	-	LOC106605483	-	XR_001328861.1,100,100.000,60,2.54e-24	XM_021592207.1,100,98.333,60,8.25e-23	uncharacterized LOC106605483 (LOC106605483), transcript variant X4
960	WNvsCT	C144R053	0.579305	down	VPS11	VPS11	RNF108	Vacuolar protein sorting-associated protein 11 homolog (hVPS11) (RING finger protein 108)	VPS11	-	XM_014137168.1,100,100.000,60,2.54e-24	XM_021623831.1,100,98.333,60,8.25e-23	vacuolar protein sorting 11 homolog [S. cerevisiae] (vps11)
961	WNvsCT	C052R044	0.579299	down	ISOC2	ISOC2	-	Isochorismatase domain-containing protein 2	ISOC2	-	XM_014201783.1,100,100.000,60,2.54e-24	XM_021623027.1,100,100.000,60,1.77e-24	isochorismatase domain containing 2 (isoc2)
962	WNvsCT	C116R044	0.578837	down	PCK1	PCK1	-	Phosphoenolpyruvate carboxykinase, cytosolic [GTP] (PEPCK-C) (EC 4.1.1.32)	PCK2	PPCKM	XM_014181078.1,100,100.000,60,2.54e-24	-	phosphoenolpyruvate carboxykinase 2 [mitochondrial] (pck2), transcript variant X3
963	WNvsCT	C213R144	0.578765	down	PRIM2	PRIM2	PRIM2A	DNA primase large subunit (EC 2.7.7.-) (DNA primase 58 kDa subunit) (p58)	PRIM2	PRI2	NM_001140166.1,100,100.000,60,5.18e-26	XM_021580908.1,92,100.000,55,1.07e-21	DNA primase subunit 2 (prim2)
964	WNvsCT	C112R005	0.578651	down	MDH2	MDH2	-	Malate dehydrogenase, mitochondrial (EC 1.1.1.37)	LOC100196673	MDHM	NM_001141702.1,100,100.000,60,5.18e-26	XM_021617942.1,100,100.000,60,1.77e-24	malate dehydrogenase 2-1, NAD [mitochondrial] (LOC100196673)
965	WNvsCT	C016R071	0.578503	down	MMADHC	MMADHC	C2ORF25 CL25022	Methylmalonic aciduria and homocystinuria type D protein, mitochondrial (CblD)	MMADHC	-	NM_001139665.1,100,100.000,60,5.18e-26=XM_014150813.1,100,98.333,60,1.18e-22	XM_021570618.1,95,96.491,57,1.79e-19	mammary gland protein-like (LOC100194579)
966	WNvsCT	C036R168	0.578471	down	CYP4B1	CYP4B1	CYP4B-1	Cytochrome P450 4B1 (EC 1.14.14.1) (CYPIVB1) (Cytochrome P450 L-2) (Cytochrome P450 isozyme 5)	LOC106605105	-	XM_014200422.1,100,100.000,60,2.54e-24	-	cytochrome P450 4B1-like (LOC106605105), transcript variant X2
967	WNvsCT	C056R003	0.578354	down	TANK	TANK	ITRAF TRAF2	TRAF family member-associated NF-kappa-B activator (TRAF-interacting protein) (I-TRAF)	TANK	-	XM_014164141.1,100,100.000,60,2.54e-24	XM_021579115.1,100,100.000,60,1.77e-24	TRAF family member-associated NFKB activator (tank)
968	WNvsCT	C150R092	0.578311	down	IGHM	-	-	Ig mu chain C region membrane-bound form	LOC106606767	MUCM	XM_014203125.1,100,96.667,60,5.50e-21	XM_021556275.1,97,96.552,58,4.96e-20	uncharacterized LOC106606767 (LOC106606767)
969	WNvsCT	C095R026	0.578236	down	DHPS	DHPS	-	Deoxyhypusine synthase (DHS) (EC 2.5.1.46)	DHYS	-	NM_001141744.1,100,100.000,60,5.18e-26=XM_014202785.1,100,100.000,60,2.54e-24	XM_021558797.1,100,98.333,60,8.25e-23	Deoxyhypusine synthase (dhys)
970	WNvsCT	C023R084	0.578063	down	PSMA1	PSMA1	HC2 NU PROS30 PSC2	Proteasome subunit alpha type-1 (EC 3.4.25.1) (30 kDa prosomal protein) (PROS-30) (Macropain subunit C2) (Multicatalytic endopeptidase complex subunit C2) (Proteasome component C2) (Proteasome nu chain)	I2C2	PSA1	NM_001141115.1,100,98.333,60,2.41e-24	XM_021598739.1,100,98.333,60,8.25e-23	Eukaryotic translation initiation factor 2C 2 (i2c2)
971	WNvsCT	C182R047	0.578055	down	SLC25A20	SLC25A20	CAC CACT	Mitochondrial carnitine/acylcarnitine carrier protein (Carnitine/acylcarnitine translocase) (CAC) (Solute carrier family 25 member 20)	SLC25A20	MCAT	XM_014131916.1,100,100.000,60,2.54e-24	XM_021570329.1,100,96.667,60,3.84e-21	solute carrier family 25 [carnitine/acylcarnitine translocase], member 20 (slc25a20)
972	WNvsCT	C096R071	0.577886	down	A2M	A2M	-	Alpha-2-macroglobulin (Alpha-2-M)	LOC106612540	-	XM_014213772.1,100,100.000,60,2.54e-24	-	alpha-2-macroglobulin-like (LOC106612540), transcript variant X2
973	WNvsCT	C154R149	0.577205	down	CEBPA	CEBPA	CEBP	CCAAT/enhancer-binding protein alpha (C/EBP alpha)	CEBPA	C/EBPALPHA	NM_001139931.1,100,100.000,60,5.18e-26=XM_014127824.1,100,98.333,60,1.18e-22	XM_021586879.1,80,96.000,50,5.00e-15	CCAAT/enhancer binding protein [C/EBP], alpha (cebpa)
974	WNvsCT	C130R099	0.57714	down	SAMM50	SAMM50B	SAMM50L	Sorting and assembly machinery component 50 homolog B	LOC106609324	SAM50	XM_014208014.1,100,96.667,60,1.98e-20	XM_021577383.1,100,100.000,60,1.77e-24	sorting and assembly machinery component 50 homolog B-like (LOC106609324)
975	WNvsCT	C077R020	0.576847	down	RNF121	-	-	-	RNF121	-	XM_014137693.1,100,100.000,60,2.54e-24	XM_021623383.1,100,98.333,60,8.25e-23	ring finger protein 121 (rnf121), transcript variant X2
976	WNvsCT	C073R058	0.576763	down	DOCK3	DOCK3	KIAA0299 MOCA	Dedicator of cytokinesis protein 3 (Modifier of cell adhesion) (Presenilin-binding protein) (PBP)	LOC106583746	-	XM_014168303.1,100,100.000,60,2.54e-24	-	dedicator of cytokinesis protein 3-like (LOC106583746), transcript variant X15
977	WNvsCT	C098R083	0.576245	down	LOC106575584	-	-	-	LOC106575584	-	XM_014152182.1,100,96.774,62,1.53e-21	XR_002472824.1,100,96.774,62,1.07e-21	zinc finger protein 37-like (LOC106575584), transcript variant X2
978	WNvsCT	C109R024	0.575917	down	TMEM183A	-	-	-	TMEM183A	-	XM_014166985.1,100,100.000,60,2.54e-24	XM_021609806.1,100,95.000,60,1.79e-19	transmembrane protein 183A (tmem183a)
979	WNvsCT	C144R020	0.575459	down	UROS	UROS	-	Uroporphyrinogen-III synthase (UROIIIS) (UROS) (EC 4.2.1.75) (Hydroxymethylbilane hydrolyase [cyclizing]) (Uroporphyrinogen-III cosynthase)	HEM4	-	NM_001141534.1,63,100.000,38,8.79e-14	XM_021594605.1,100,98.333,60,8.25e-23	Uroporphyrinogen-III synthase (hem4)
980	WNvsCT	C120R146	0.575332	down	HIF1A	HIF1A	-	Hypoxia-inducible factor 1-alpha (HIF-1-alpha) (HIF1-alpha)	HIF1A	-	NM_001140022.1,100,100.000,60,5.18e-26=XM_014162055.1,100,100.000,60,2.54e-24	XM_021587678.1,100,100.000,60,1.77e-24	Hypoxia-inducible factor 1 alpha (hif1a)
981	WNvsCT	C159R117	0.575208	down	ZNF593	ZNF593	-	Zinc finger protein 593	ZN593	ZN593	NM_001140614.1,100,100.000,60,5.18e-26	NM_001165086.1,100,98.333,60,7.21e-25	Zinc finger protein 593 (zn593)
982	WNvsCT	C153R089	0.574915	down	DUSP22	DUSP22	DUSP22A	Dual specificity protein phosphatase 22-A (EC 3.1.3.16) (EC 3.1.3.48)	DS22A	-	NM_001140429.1,100,100.000,60,5.18e-26=XM_014127067.1,100,98.333,60,1.18e-22	XM_021607486.1,100,100.000,60,1.77e-24	Dual specificity protein phosphatase 22-A (ds22a)
983	WNvsCT	C109R040	0.574618	down	RPP30	RPP30	RNASEP2	Ribonuclease P protein subunit p30 (RNaseP protein p30) (EC 3.1.26.5) (RNase P subunit 2)	LOC106589382	-	XM_014179276.1,100,100.000,60,2.54e-24	XM_021575772.1,100,100.000,60,1.77e-24	ankyrin repeat domain-containing protein 1-like (LOC106589382), transcript variant X2
984	WNvsCT	C230R086	0.574563	down	RBP1	RBP1	-	Retinol-binding protein 1 (Cellular retinol-binding protein) (CRBP) (Cellular retinol-binding protein I) (CRBP-I)	RET1	-	NM_001141480.2,100,100.000,60,5.18e-26=XR_001327511.1,65,100.000,39,1.20e-12	XM_021590625.1,100,98.333,60,8.25e-23	receptor tyrosine kinase (ret1)
985	WNvsCT	C025R012	0.574493	down	PTRH2	-	-	Probable peptidyl-tRNA hydrolase 2 (PTH 2) (EC 3.1.1.29)	-	-	-	-	0
986	WNvsCT	C129R060	0.574456	down	RGN	RGN	-	Regucalcin (RC) (Gluconolactonase) (GNL) (EC 3.1.1.17) (Senescence marker protein 30) (SMP-30) (xSMP-30)	RGN	-	NM_001141394.1,100,100.000,60,5.18e-26=XM_014151102.1,100,100.000,60,2.54e-24	NM_001246349.1,100,100.000,60,1.55e-26=XM_021596775.1,100,100.000,60,1.77e-24	regucalcin (rgn)
987	WNvsCT	C162R071	0.574438	down	LOC106586501	-	-	-	LOC106586501	-	XM_014173877.1,100,100.000,60,2.54e-24	XM_021597611.1,100,95.000,60,1.79e-19	WD repeat and FYVE domain-containing protein 2-like (LOC106586501)
988	WNvsCT	C133R080	0.574377	down	PQLC3	PQLC3	-	PQ-loop repeat-containing protein 3	PQLC3	-	XM_014211023.1,100,98.333,60,1.18e-22	XM_021585080.1,100,100.000,60,1.77e-24	PQ loop repeat containing 3 (pqlc3)
989	WNvsCT	C151R051	0.574078	down	EIF2S2	EIF2S2	EIF2B	Eukaryotic translation initiation factor 2 subunit 2 (Eukaryotic translation initiation factor 2 subunit beta) (eIF-2-beta)	IF2B	-	NM_001141771.1,100,100.000,60,5.18e-26	XM_021615662.1,97,98.276,58,1.07e-21	Eukaryotic translation initiation factor 2 subunit 2 (if2b)
990	WNvsCT	C167R066	0.573808	down	LEPROTL1	LEPROTL1	-	Leptin receptor overlapping transcript-like 1 (Endospanin-2)	LERL1	-	NM_001146459.1,87,100.000,52,1.45e-21=XM_014199417.1,100,100.000,60,2.54e-24	XM_021561326.1,87,100.000,52,4.96e-20	Leptin receptor overlapping transcript-like 1 (lerl1)
991	WNvsCT	C134R156	0.573672	down	APPBP2	APPBP2	KIAA0228 PAT1	Amyloid protein-binding protein 2 (Amyloid beta precursor protein-binding protein 2) (APP-BP2) (Protein interacting with APP tail 1)	APBP2	-	NM_001140701.1,100,100.000,60,5.18e-26	XM_021618461.1,95,100.000,57,8.25e-23	Amyloid protein-binding protein 2 (apbp2)
992	WNvsCT	C024R010	0.57334	down	SMIM15	SMIM15	-	Small integral membrane protein 15	SMIM15	-	XM_014171062.1,100,98.333,60,1.18e-22	XR_002473845.1,100,96.667,60,3.84e-21	small integral membrane protein 15 (smim15), transcript variant X2
993	WNvsCT	C065R010	0.572646	down	LGALS3BP	LGALS3BP	LGALS3BPA	Galectin-3-binding protein A (Lectin galactoside-binding soluble 3-binding protein A)	LG3BP	-	NM_001141791.1,100,100.000,60,5.18e-26	XM_021558974.1,97,96.552,58,4.96e-20	Galectin-3-binding protein (lg3bp)
994	WNvsCT	C232R001	0.572474	down	NPC2	NPC2	-	NPC intracellular cholesterol transporter 2 (16.5 kDa secretory protein) (Epididymal secretory protein E1) (Niemann Pick type C2 protein homolog)	NPC2	-	NM_001140590.1,100,98.333,60,2.41e-24	NM_001160676.1,100,98.333,60,7.21e-25	NPC intracellular cholesterol transporter 2 (npc2)
995	WNvsCT	C131R093	0.572336	down	ANP32E	-	-	-	LOC106588334	AN32E	XM_014177211.1,100,100.000,60,2.54e-24	XM_021572100.1,100,100.000,60,1.77e-24	acidic leucine-rich nuclear phosphoprotein 32 family member E (LOC106588334)
996	WNvsCT	C035R026	0.572328	down	WBP4	WBP4	-	WW domain-binding protein 4 (WBP-4)	LOC106592210	-	XM_014183528.1,100,100.000,60,2.54e-24	XM_021608608.1,100,100.000,60,1.77e-24	WW domain-binding protein 4-like (LOC106592210)
997	WNvsCT	C144R159	0.572323	down	PFDN4	PFDN4	PFD4	Prefoldin subunit 4 (Protein C-1)	PFD4	-	-	NM_001160606.1,100,100.000,60,1.55e-26	Prefoldin subunit 4 (pfd4)
998	WNvsCT	C239R016	0.571877	down	METTL2A	METTL2A	METTL2	Methyltransferase-like protein 2-A (EC 2.1.1.-)	LOC106600997	-	XM_014192832.1,100,100.000,60,2.54e-24	XM_021624795.1,100,96.667,60,3.84e-21	methyltransferase-like protein 2-A (LOC106600997)
999	WNvsCT	C142R161	0.571827	down	DUT	DUT	-	Deoxyuridine 5'-triphosphate nucleotidohydrolase, mitochondrial (dUTPase) (EC 3.6.1.23) (dUTP pyrophosphatase)	LOC106562547	-	XM_014127489.1,100,100.000,60,2.54e-24	XM_021586663.1,100,96.667,60,3.84e-21	deoxyuridine 5'-triphosphate nucleotidohydrolase-like (LOC106562547)
1000	WNvsCT	C059R008	0.571653	down	AKIRIN2	AKIRIN2	C6ORF166	Akirin-2	-	-	-	-	0
1001	WNvsCT	C263R043	0.571652	down	ASPG	-	-	-	ASPG	-	XM_014186825.1,100,100.000,60,2.54e-24	XM_021574331.1,100,96.667,60,3.84e-21	60 kDa lysophospholipase-like (LOC106595288), transcript variant X4
1002	WNvsCT	C209R138	0.571088	down	ERH	ERH	-	Enhancer of rudimentary homolog (Mer)	-	-	-	-	0
1003	WNvsCT	C054R112	0.570747	down	HLF	-	-	-	HLF	-	XM_014213032.1,100,100.000,60,2.54e-24	XM_021581037.1,97,96.552,58,4.96e-20	hepatic leukemia factor (hlf), transcript variant X2
1004	WNvsCT	C171R004	0.570697	down	SPRYD3	SPRYD3	-	SPRY domain-containing protein 3	LOC106565452	-	XM_014132603.1,100,100.000,60,2.54e-24	-	SPRY domain-containing protein 3-like (LOC106565452)
1005	WNvsCT	C009R162	0.570248	down	CDO1	CDO1	-	Cysteine dioxygenase type 1 (EC 1.13.11.20) (Cysteine dioxygenase type I) (CDO) (CDO-I)	-	-	-	-	0
1006	WNvsCT	C234R087	0.570032	down	MEF2C	MEF2C	-	Myocyte-specific enhancer factor 2C (Myocyte enhancer factor 2C)	LOC100500787	-	XM_014172378.1,100,100.000,60,2.54e-24	XM_021605054.1,100,96.667,60,3.84e-21	myocyte-specific enhancer factor 2C (LOC100500787), transcript variant X8
1007	WNvsCT	C162R019	0.569875	down	ATP5SL	ATP5SL	DMAC2	Distal membrane-arm assembly complex protein 2 (ATP synthase subunit s-like protein)	-	-	XM_014213944.1,100,100.000,60,2.54e-24	XM_021582170.1,100,96.667,60,3.84e-21	ATP5S-like (atp5sl), transcript variant X4
1008	WNvsCT	C047R153	0.569502	down	AGXT2L1	AGXT2L1	ETNPPL	Ethanolamine-phosphate phospho-lyase (EC 4.2.3.2) (Alanine--glyoxylate aminotransferase 2-like 1)	ETNPPL	-	XM_014155455.1,100,100.000,60,2.54e-24	XM_021615425.1,100,96.667,60,3.84e-21	ethanolamine-phosphate phospho-lyase-like (LOC106577459)
1009	WNvsCT	C014R096	0.569332	down	DNPH1	DNPH1	-	2'-deoxynucleoside 5'-phosphate N-hydrolase 1 (EC 3.2.2.-)	DNPH1	-	XM_014154082.1,100,98.333,60,1.18e-22	-	2'-deoxynucleoside 5'-phosphate N-hydrolase 1 (dnph1)
1010	WNvsCT	C169R069	0.569327	down	CMPK1	CMPK1	CMPK	UMP-CMP kinase (EC 2.7.4.14) (Deoxycytidylate kinase) (CK) (dCMP kinase) (Nucleoside-diphosphate kinase) (EC 2.7.4.6) (Uridine monophosphate/cytidine monophosphate kinase) (UMP/CMP kinase) (UMP/CMPK)	LOC106568761	-	XM_014139399.1,100,100.000,60,2.54e-24	XM_021612862.1,97,96.552,58,4.96e-20	UMP-CMP kinase (LOC106568761)
1011	WNvsCT	C185R024	0.569186	down	NOB1	NOB1	-	RNA-binding protein NOB1	LOC106588067	-	XM_014176734.1,100,100.000,60,2.54e-24	XM_021592766.1,100,98.333,60,8.25e-23	RNA-binding protein NOB1-like (LOC106588067)
1012	WNvsCT	C226R126	0.568977	down	GCN1L1	GCN1L1	GCN1-GCN1L1 KIAA0219	eIF-2-alpha kinase activator GCN1 (GCN1 eIF-2-alpha kinase activator homolog) (GCN1-like protein 1) (General control of amino-acid synthesis 1-like protein 1) (Translational activator GCN1) (HsGCN1)	GCN1	-	XM_014171737.1,100,100.000,60,2.54e-24	XM_021605725.1,97,98.276,58,1.07e-21	translational activator GCN1-like (LOC106585483)
1013	WNvsCT	C221R144	0.568933	down	COX7A2	COX7A2	COX7AL	Cytochrome c oxidase subunit 7A2, mitochondrial (Cytochrome c oxidase subunit VIIa-liver/heart) (Cytochrome c oxidase subunit VIIa-L)	LOC106610772	CX7A2	XM_014210331.1,100,100.000,60,2.54e-24	XM_021584573.1,100,98.333,60,8.25e-23	cytochrome c oxidase subunit 7A2, mitochondrial-like (LOC106610772)
1014	WNvsCT	C017R073	0.568857	down	MIPEP	MIPEP	MIP	Mitochondrial intermediate peptidase (MIP) (EC 3.4.24.59)	LOC106581117	-	XM_014162876.1,100,100.000,60,2.54e-24	XM_021588188.1,100,96.667,60,3.84e-21	mitochondrial intermediate peptidase-like (LOC106581117), transcript variant X3
1015	WNvsCT	C193R035	0.568828	down	ZNF259	ZNF259	ZPR1-Zfp259 Znf259	Zinc finger protein ZPR1 (Zinc finger protein 259)	LOC106567640	H2A	XM_014137170.1,100,100.000,60,2.54e-24	XM_021623828.1,100,100.000,60,1.77e-24	histone H2A (LOC106567640)
1016	WNvsCT	C017R005	0.568679	down	AP2M1	AP2M1A	-	AP-2 complex subunit mu-A (AP-2 mu-A chain) (Clathrin assembly protein complex 2 mu-A medium chain) (Clathrin coat assembly protein AP50-A) (Clathrin coat-associated protein AP50-A) (Mu2-adaptin-A) (Plasma membrane adaptor AP-2 50 kDa protein A)	AP2M1	-	NM_001140140.1,100,100.000,60,5.18e-26=XM_014189687.1,100,100.000,60,2.54e-24	NM_001160653.1,100,100.000,60,1.55e-26=XM_021611237.1,100,100.000,60,1.77e-24	AP-2 complex subunit mu-1 (ap2m1)
1017	WNvsCT	C023R033	0.568552	down	PSMC4	PSMC4	MIP224 TBP7	26S proteasome regulatory subunit 6B (26S proteasome AAA-ATPase subunit RPT3) (MB67-interacting protein) (MIP224) (Proteasome 26S subunit ATPase 4) (Tat-binding protein 7) (TBP-7)	LOC106605234	-	XM_014200657.1,100,95.000,60,2.56e-19	-	26S protease regulatory subunit 6B (LOC106605234)
1018	WNvsCT	C061R161	0.568502	down	UCHL3	UCHL3	-	Ubiquitin carboxyl-terminal hydrolase isozyme L3 (UCH-L3) (EC 3.4.19.12) (Ubiquitin thioesterase L3)	UCHL3	-	-	XM_021578613.1,100,98.333,60,8.25e-23	ubiquitin C-terminal hydrolase L3 (uchl3)
1019	WNvsCT	C094R094	0.568418	down	CYP3A4	CYP3A40	-	Cytochrome P450 3A40 (EC 1.14.14.1)	LOC106568073	-	XM_014138077.1,100,100.000,60,2.54e-24	XM_021566964.1,100,95.000,60,1.79e-19	cytochrome P450 3A30-like (LOC106568073)
1020	WNvsCT	C109R112	0.567778	down	ATOX1	ATOX1	-	Copper transport protein ATOX1 (Copper chaperone SAH) (Metal transport protein ATX1)	ATOX1	-	XR_001328621.1,100,100.000,60,2.54e-24	NM_001160701.1,100,96.667,60,3.35e-23	uncharacterized LOC106604191 (LOC106604191)
1021	WNvsCT	C041R008	0.567658	down	COQ5	COQ5	-	2-methoxy-6-polyprenyl-1,4-benzoquinol methylase, mitochondrial (EC 2.1.1.201) (Ubiquinone biosynthesis methyltransferase COQ5)	COQ5	-	XM_014170568.1,100,100.000,60,2.54e-24	XM_021606618.1,98,98.305,59,2.97e-22	coenzyme Q5, methyltransferase (coq5), transcript variant X2
1022	WNvsCT	C192R121	0.567491	down	EXOC2	-	-	-	EXOC2	-	XM_014123219.1,100,100.000,60,2.54e-24	-	exocyst complex component 2 (exoc2), transcript variant X2
1023	WNvsCT	C110R052	0.567419	down	MRPL46	MRPL46	-	39S ribosomal protein L46, mitochondrial (L46mt) (MRP-L46)	MRPL46	RM46	XM_014176720.1,100,100.000,60,2.54e-24	-	mitochondrial ribosomal protein L46 (mrpl46)
1024	WNvsCT	C228R164	0.566845	down	CNBP	CNBP	ZNF9	Cellular nucleic acid-binding protein (CNBP) (Zinc finger protein 9)	CNBP	-	NM_001141705.1,100,100.000,60,5.18e-26=XM_014145420.1,100,100.000,60,2.54e-24	XM_021615556.1,100,95.000,60,1.79e-19	CCHC-type zinc finger, nucleic acid binding protein (cnbp)
1025	WNvsCT	C113R016	0.566702	down	OTUB2	OTUB2	-	Ubiquitin thioesterase OTUB2 (EC 3.4.19.12) (Deubiquitinating enzyme OTUB2) (OTU domain-containing ubiquitin aldehyde-binding protein 2) (Otubain-2) (Ubiquitin-specific-processing protease OTUB2)	OTUB2	-	NM_001146635.1,100,100.000,60,5.18e-26	XM_021574313.1,100,96.667,60,3.84e-21	Ubiquitin thioesterase OTUB2 (otub2)
1026	WNvsCT	C255R075	0.566697	down	SEC11A	SEC11A	SEC11L1 SPC18	Signal peptidase complex catalytic subunit SEC11A (EC 3.4.21.89) (Endopeptidase SP18) (Microsomal signal peptidase 18 kDa subunit) (SPase 18 kDa subunit) (SEC11 homolog A) (SEC11-like protein 1) (SPC18)	SC11A	-	NM_001141078.1,100,98.333,60,2.41e-24=XM_014127362.1,100,100.000,60,2.54e-24	XM_021586623.1,100,98.333,60,8.25e-23	Signal peptidase complex catalytic subunit SEC11A (sc11a)
1027	WNvsCT	C057R146	0.56647	down	PSMA4	PSMA4	-	Proteasome subunit alpha type-4 (EC 3.4.25.1) (Macropain subunit C9) (Multicatalytic endopeptidase complex subunit C9) (Proteasome component C9) (Proteasome subunit L)	PSA4	-	NM_001141043.1,100,100.000,60,5.18e-26=XM_014127632.1,100,98.333,60,1.18e-22	-	Proteasome subunit alpha type-4 (psa4)
1028	WNvsCT	C094R034	0.566417	down	HYI	HYI	-	Putative hydroxypyruvate isomerase (EC 5.3.1.22)	HYI	-	NM_001141025.1,100,100.000,60,5.18e-26=XM_014122849.1,100,100.000,60,2.54e-24	-	hydroxypyruvate isomerase (hyi)
1029	WNvsCT	C139R073	0.566416	down	NUCB2	NUCB2	NEFA	Nucleobindin-2 (DNA-binding protein NEFA) (Epididymis secretory protein Li 109) (Gastric cancer antigen Zg4) (Prepronesfatin) [Cleaved into: Nesfatin-1]	LOC106584632	-	XM_014170116.1,100,100.000,60,2.54e-24	XM_021598753.1,100,100.000,60,1.77e-24	nucleobindin-2-like (LOC106584632)
1030	WNvsCT	C154R138	0.565942	down	RPS27	RPS27	MPS1	40S ribosomal protein S27 (Metallopan-stimulin 1) (MPS-1) (Small ribosomal subunit protein eS27)	LOC106561182	-	XR_001318747.1,100,100.000,60,2.54e-24	-	uncharacterized LOC106561182 (LOC106561182)
1031	WNvsCT	C113R079	0.565689	down	LCLAT1	LCLAT1	LYCAT	Lysocardiolipin acyltransferase 1 (EC 2.3.1.-) (EC 2.3.1.51)	LCLAT1	-	XM_014193975.1,100,100.000,60,2.54e-24	XM_021574120.1,100,100.000,60,1.77e-24	lysocardiolipin acyltransferase 1 (lclat1)
1032	WNvsCT	C249R012	0.564753	down	PSAT1	PSAT1	PSA	Phosphoserine aminotransferase (EC 2.6.1.52) (Phosphohydroxythreonine aminotransferase) (PSAT)	PSAT1	-	XM_014143568.1,100,98.333,60,4.25e-22	-	phosphoserine aminotransferase 1 (psat1)
1033	WNvsCT	C101R082	0.564527	down	ARFGAP3	ARFGAP3	-	ADP-ribosylation factor GTPase-activating protein 3 (ARF GAP 3)	LOC106576371	ARFG3	XM_014153502.1,100,100.000,60,2.54e-24	XM_021576969.1,100,98.333,60,8.25e-23	ADP-ribosylation factor GTPase-activating protein 3-like (LOC106576371)
1034	WNvsCT	C094R058	0.563871	down	LYRM4	LYRM4A	-	LYR motif-containing protein 4A	LYRM4	LYRM4A	XM_014188368.1,100,100.000,60,2.54e-24	XM_021590061.1,98,96.610,59,1.38e-20	LYR motif containing 4 (lyrm4)
1035	WNvsCT	C071R050	0.563442	down	ERG28	ERG28	C14ORF1	Probable ergosterol biosynthetic protein 28	LOC106591002	ERG28	XR_001325165.1,100,100.000,60,2.54e-24	-	probable ergosterol biosynthetic protein 28 (LOC106591002), transcript variant X1
1036	WNvsCT	C199R124	0.563392	down	ME3	ME3	-	NADP-dependent malic enzyme, mitochondrial (NADP-ME) (EC 1.1.1.40) (Malic enzyme 3)	LOC106583951	-	XM_014168666.1,100,100.000,60,2.54e-24	XM_021596339.1,98,100.000,59,6.38e-24	NADP-dependent malic enzyme-like (LOC106583951)
1037	WNvsCT	C087R071	0.563248	down	TALDO1	TALDO1	-	Transaldolase (EC 2.2.1.2)	TALDO	-	NM_001146426.1,100,100.000,60,5.18e-26=XM_014176417.1,100,98.333,60,1.18e-22	XM_021607921.1,97,98.276,58,1.07e-21	Transaldolase (taldo)
1038	WNvsCT	C224R010	0.56213	down	UROS	UROS	-	Uroporphyrinogen-III synthase (UROIIIS) (UROS) (EC 4.2.1.75) (Hydroxymethylbilane hydrolyase [cyclizing]) (Uroporphyrinogen-III cosynthase)	HEM4	-	NM_001141534.1,100,100.000,33,5.29e-11	XM_021594605.1,100,98.333,60,8.25e-23	Uroporphyrinogen-III synthase (hem4)
1039	WNvsCT	C081R111	0.56205	down	ETFB	ETFB	-	Electron transfer flavoprotein subunit beta (Beta-ETF)	LOC106582677	-	XM_014165976.1,100,100.000,60,2.54e-24	XM_021595107.1,97,98.276,58,1.07e-21	electron transfer flavoprotein subunit beta-like (LOC106582677)
1040	WNvsCT	C209R027	0.561825	down	TALDO1	TALDO1	-	Transaldolase (EC 2.2.1.2)	TALDO	-	NM_001146426.1,100,100.000,60,5.18e-26	-	Transaldolase (taldo)
1041	WNvsCT	C145R093	0.561509	down	PA2G4	PA2G4	-	Proliferation-associated protein 2G4	PA2G4	LOC106567055	XM_014135890.1,100,100.000,60,2.54e-24	XM_021565890.1,100,100.000,60,1.77e-24	proliferation-associated protein 2G4-like (LOC106567055)
1042	WNvsCT	C203R077	0.561395	down	HSPD1	HSPD1	HSP60	60 kDa heat shock protein, mitochondrial (EC 5.6.1.7) (60 kDa chaperonin) (Chaperonin 60) (CPN60) (Heat shock protein 60) (HSP-60) (Hsp60)	-	-	-	-	0
1043	WNvsCT	C007R095	0.561311	down	-	-	-	-	-	-	-	-	0
1044	WNvsCT	C253R016	0.561254	down	MTCH2	MTCH2	-	Mitochondrial carrier homolog 2	PRS6A	-	NM_001140593.1,100,100.000,60,5.18e-26=XM_014174749.1,100,100.000,60,2.54e-24	-	26S protease regulatory subunit 6A (prs6a)
1045	WNvsCT	C039R032	0.56114	down	PGD	PGD	PGDH	6-phosphogluconate dehydrogenase, decarboxylating (EC 1.1.1.44)	PGD	6PGD	XM_014145806.1,100,100.000,60,2.54e-24	XM_021616115.1,100,98.333,60,8.25e-23	phosphogluconate dehydrogenase (pgd)
1046	WNvsCT	C120R058	0.560933	down	TOMM22	TOMM22	-	Mitochondrial import receptor subunit TOM22 homolog (Translocase of outer membrane 22 kDa subunit homolog)	LOC106589546	TOM22	XM_014179663.1,100,100.000,60,2.54e-24	XM_021575975.1,100,95.000,60,1.79e-19	mitochondrial import receptor subunit TOM22 homolog (LOC106589546), transcript variant X2
1047	WNvsCT	C153R101	0.560788	down	CNDP2	CNDP2	-	Cytosolic non-specific dipeptidase (EC 3.4.13.18) (CNDP dipeptidase 2)	LOC106569863	-	XM_014141540.1,100,98.333,60,1.18e-22	XM_021560402.1,100,93.333,60,2.99e-17	cytosolic non-specific dipeptidase-like (LOC106569863)
1048	WNvsCT	C155R068	0.560412	down	PSMA1	PSMA1	HC2 NU PROS30 PSC2	Proteasome subunit alpha type-1 (EC 3.4.25.1) (30 kDa prosomal protein) (PROS-30) (Macropain subunit C2) (Multicatalytic endopeptidase complex subunit C2) (Proteasome component C2) (Proteasome nu chain)	I2C2	PSA1	NM_001141115.1,100,98.333,60,2.41e-24	XM_021598739.1,100,98.333,60,8.25e-23	Eukaryotic translation initiation factor 2C 2 (i2c2)
1049	WNvsCT	C201R018	0.560141	down	EIF1AX	EIF1AX	EIF1A EIF4C	Eukaryotic translation initiation factor 1A, X-chromosomal (eIF-1A X isoform) (Eukaryotic translation initiation factor 4C) (eIF-4C)	LOC106579473	IF1AX	XM_014159414.1,100,100.000,60,2.54e-24	XM_021620356.1,97,96.552,58,4.96e-20	eukaryotic translation initiation factor 1A, X-chromosomal (LOC106579473)
1050	WNvsCT	C064R014	0.560125	down	DHODH	DHODH	-	Dihydroorotate dehydrogenase (quinone), mitochondrial (DHOdehase) (EC 1.3.5.2) (Dihydroorotate oxidase)	DHODH	PYRD	XM_014175482.1,100,100.000,60,2.54e-24	XM_021607154.1,97,98.276,58,1.07e-21	dihydroorotate dehydrogenase [quinone] (dhodh)
1051	WNvsCT	C247R057	0.560008	down	-	-	-	-	-	-	-	-	0
1052	WNvsCT	C006R132	0.559921	down	NUDT3	NUDT3	DIPP DIPP1	Diphosphoinositol polyphosphate phosphohydrolase 1 (DIPP-1) (EC 3.6.1.52) (Diadenosine 5',5'''-P1,P6-hexaphosphate hydrolase 1) (EC 3.6.1.-) (Nucleoside diphosphate-linked moiety X motif 3) (Nudix motif 3)	LOC106582705	-	XM_014166035.1,100,100.000,60,2.54e-24	XM_021609202.1,100,98.333,60,8.25e-23	diphosphoinositol polyphosphate phosphohydrolase 1 (LOC106582705)
1053	WNvsCT	C172R068	0.559845	down	PSMB2	PSMB2	-	Proteasome subunit beta type-2 (EC 3.4.25.1) (Macropain subunit C7-I) (Multicatalytic endopeptidase complex subunit C7-I) (Proteasome component C7-I)	LOC106588490	PSB2	XM_014177580.1,100,100.000,60,2.54e-24	-	proteasome subunit beta type-2-like (LOC106588490)
1054	WNvsCT	C123R046	0.55983	down	CMPK1	CMPK1	CMPK	UMP-CMP kinase (EC 2.7.4.14) (Deoxycytidylate kinase) (CK) (dCMP kinase) (Nucleoside-diphosphate kinase) (EC 2.7.4.6) (Uridine monophosphate/cytidine monophosphate kinase) (UMP/CMP kinase) (UMP/CMPK)	LOC106568761	-	XM_014139399.1,100,100.000,60,2.54e-24	XM_021612862.1,100,96.667,60,3.84e-21	UMP-CMP kinase (LOC106568761)
1055	WNvsCT	C104R096	0.55982	down	GCAT	GCAT	-	2-amino-3-ketobutyrate coenzyme A ligase, mitochondrial (AKB ligase) (EC 2.3.1.29) (Aminoacetone synthase) (Glycine acetyltransferase)	GCAT	KBL	-	XM_021558211.1,100,100.000,60,1.77e-24	glycine C-acetyltransferase (gcat)
1056	WNvsCT	C154R059	0.5592	down	SNRNP70	SNRNP70	RNPU1Z RPU1 SNRP70 U1AP1	U1 small nuclear ribonucleoprotein 70 kDa (U1 snRNP 70 kDa) (U1-70K) (snRNP70)	-	-	-	-	0
1057	WNvsCT	C221R054	0.559161	down	BACH2	-	-	-	LOC106610754	-	XM_014210292.1,100,100.000,60,2.54e-24	-	transcription regulator protein BACH2-like (LOC106610754), transcript variant X2
1058	WNvsCT	C218R065	0.558781	down	PCNA	PCNA	-	Proliferating cell nuclear antigen (PCNA)	PCNA	LOC106580445	XM_014161524.1,100,100.000,60,2.54e-24	XM_021621842.1,100,96.667,60,3.84e-21	proliferating cell nuclear antigen-like (LOC106580445)
1059	WNvsCT	C169R003	0.558753	down	PPIP5K1	PPIP5K2	HISPPD1 KIAA0433 VIP2	Inositol hexakisphosphate and diphosphoinositol-pentakisphosphate kinase 2 (EC 2.7.4.21) (EC 2.7.4.24) (Diphosphoinositol pentakisphosphate kinase 2) (Histidine acid phosphatase domain-containing protein 1) (InsP6 and PP-IP5 kinase 2) (VIP1 homolog 2) (mmVIP2)	PPIP5K1	-	XR_001318722.1,100,100.000,60,2.54e-24	XM_021565829.1,100,98.333,60,8.25e-23	diphosphoinositol pentakisphosphate kinase 1 (ppip5k1), transcript variant X21
1060	WNvsCT	C125R080	0.558336	down	PDRG1	PDRG1	PDRG	p53 and DNA damage-regulated protein 1	PDRG1	-	XM_014168426.1,100,100.000,60,2.54e-24	NM_001160678.1,100,96.667,60,3.35e-23	p53 and DNA-damage regulated 1 (pdrg1)
1061	WNvsCT	C170R005	0.558237	down	ACP1	ACP1	-	Low molecular weight phosphotyrosine protein phosphatase (LMW-PTP) (LMW-PTPase) (EC 3.1.3.48) (Low molecular weight cytosolic acid phosphatase) (EC 3.1.3.2)	ACP1	PPAC	XM_014205657.1,100,100.000,60,2.54e-24	XM_021600789.1,100,100.000,60,1.77e-24	acid phosphatase 1, soluble (acp1), transcript variant X2
1062	WNvsCT	C142R012	0.558183	down	PSME1	PSME1	-	Proteasome activator complex subunit 1 (11S regulator complex subunit alpha) (REG-alpha) (Activator of multicatalytic protease subunit 1) (Proteasome activator 28 subunit alpha) (PA28a) (PA28alpha)	PSME1	LOC106579617	XM_014159707.1,100,100.000,60,2.54e-24	-	proteasome activator complex subunit 1-like (LOC106579617)
1063	WNvsCT	C052R068	0.557695	down	TMEM104	TMEM104	-	Transmembrane Protein 104	LOC106601441	-	XM_014193656.1,100,100.000,60,2.54e-24	XM_021625436.1,100,100.000,60,1.77e-24	transmembrane protein 104-like (LOC106601441)
1064	WNvsCT	C126R002	0.557604	down	PSMD12	PSMD12	-	26S proteasome non-ATPase regulatory subunit 12 (26S proteasome regulatory subunit RPN5) (26S proteasome regulatory subunit p55)	PSD12	-	NM_001141769.1,100,100.000,60,5.18e-26=XM_014131115.1,100,98.333,60,1.18e-22	XM_021568124.1,100,98.333,60,8.25e-23	26S proteasome non-ATPase regulatory subunit 12 (psd12)
1065	WNvsCT	C236R050	0.557309	down	CNBP	CNBP	ZNF9	Cellular nucleic acid-binding protein (CNBP) (Zinc finger protein 9)	CNBP	-	NM_001141705.1,100,100.000,60,5.18e-26=XM_014145420.1,100,100.000,60,2.54e-24	XM_021615556.1,100,95.000,60,1.79e-19	CCHC-type zinc finger, nucleic acid binding protein (cnbp)
1066	WNvsCT	C178R052	0.557098	down	EIF2S2	EIF2S2	EIF2B	Eukaryotic translation initiation factor 2 subunit 2 (Eukaryotic translation initiation factor 2 subunit beta) (eIF-2-beta)	IF2B	-	XM_014131679.1,100,100.000,60,2.54e-24	NM_001160702.1,100,95.000,60,1.56e-21	eukaryotic translation initiation factor 2 subunit 2-like (LOC106565058)
1067	WNvsCT	C186R057	0.556996	down	SUMO2	SUMO2	SMT3A SMT3H2	Small ubiquitin-related modifier 2 (SUMO-2) (MIF2 suppressor) (SMT3 homolog 2) (Sentrin-2) (Ubiquitin-like protein SMT3A) (Smt3A)	SUMO2	-	XM_014202963.1,100,100.000,60,2.54e-24	NM_001165057.1,100,100.000,60,1.55e-26=XM_021558745.1,100,100.000,60,1.77e-24	small ubiquitin-related modifier 2 (LOC106606624)
1068	WNvsCT	C032R117	0.556809	down	SFXN2	SFXN2	-	Sideroflexin-2	SFXN2	-	NM_001140603.1,100,100.000,60,5.18e-26=XM_014211620.1,100,100.000,60,2.54e-24	XM_021581009.1,100,96.667,60,3.84e-21	sideroflexin 2 (sfxn2)
1069	WNvsCT	C260R095	0.556659	down	PSMA4	PSMA4	-	Proteasome subunit alpha type-4 (EC 3.4.25.1) (Macropain subunit C9) (Multicatalytic endopeptidase complex subunit C9) (Proteasome component C9) (Proteasome subunit L)	PSA4	-	NM_001141043.1,100,100.000,60,5.18e-26=XM_014127632.1,100,98.333,60,1.18e-22	-	Proteasome subunit alpha type-4 (psa4)
1070	WNvsCT	C117R024	0.556229	down	CRTC2	CRTC2	TORC2	CREB-regulated transcription coactivator 2 (Transducer of regulated cAMP response element-binding protein 2) (TORC-2) (Transducer of CREB protein 2)	LOC106605456	-	XM_014201140.1,100,100.000,60,2.54e-24	-	CREB-regulated transcription coactivator 2-like (LOC106605456), transcript variant X3
1071	WNvsCT	C154R152	0.556133	down	LOC106609750	-	-	-	LOC106609750	-	XM_014208769.1,100,98.333,60,1.18e-22	XM_021581253.1,100,96.667,60,3.84e-21	TOM1-like protein 2 (LOC106609750), transcript variant X5
1072	WNvsCT	C169R011	0.556044	down	YWHAZ	YWHAZ	-	14-3-3 protein zeta	-	-	-	-	0
1073	WNvsCT	C006R026	0.555859	down	HSPE1	HSPE1	HSP10	10 kDa heat shock protein, mitochondrial (Hsp10) (10 kDa chaperonin) (Chaperonin 10) (CPN10)	HSP10	-	NM_001139672.1,100,100.000,60,5.18e-26=XM_014165256.1,100,100.000,60,2.54e-24	XM_021579688.1,100,98.333,60,8.25e-23	heat shock protein 10 (hsp10)
1074	WNvsCT	C160R105	0.555632	down	PKM2	PKM2	PKM-OIP3 PK2 PK3 PKM2	Pyruvate kinase PKM (EC 2.7.1.40) (Cytosolic thyroid hormone-binding protein) (CTHBP) (Opa-interacting protein 3) (OIP-3) (Pyruvate kinase 2/3) (Pyruvate kinase muscle isozyme) (Thyroid hormone-binding protein 1) (THBP1) (Tumor M2-PK) (p58)	LOC106594812	-	XM_014186196.1,100,100.000,60,2.54e-24	XM_021622288.1,100,100.000,60,1.77e-24	pyruvate kinase PKM-like (LOC106594812)
1075	WNvsCT	C108R001	0.555466	down	PSMD12	PSMD12	-	26S proteasome non-ATPase regulatory subunit 12 (26S proteasome regulatory subunit RPN5) (26S proteasome regulatory subunit p55)	LOC106585705	PSD12	XM_014172226.1,70,100.000,42,2.58e-14	XM_021557260.1,70,95.238,42,3.89e-11	26S proteasome non-ATPase regulatory subunit 12-like (LOC106585705)
1076	WNvsCT	C204R109	0.554633	down	AKR1B1	AKR1B1	-	Aldo-keto reductase family 1 member B1 (EC 1.1.1.300) (EC 1.1.1.372) (EC 1.1.1.54) (Aldehyde reductase) (Aldose reductase) (AR) (EC 1.1.1.21)	LOC106609240	ALDR	XM_014207794.1,100,100.000,60,2.54e-24	-	aldose reductase-like (LOC106609240)
1077	WNvsCT	C062R014	0.55461	down	MTHFD1	MTHFD1	MTHFC MTHFD	C-1-tetrahydrofolate synthase, cytoplasmic (C1-THF synthase) [Cleaved into: C-1-tetrahydrofolate synthase, cytoplasmic, N-terminally processed] [Includes: Methylenetetrahydrofolate dehydrogenase (EC 1.5.1.5); Methenyltetrahydrofolate cyclohydrolase (EC 3.5.4.9); Formyltetrahydrofolate synthetase (EC 6.3.4.3)]	MTHFD1	-	XM_014163635.1,100,100.000,60,2.54e-24	XM_021574488.1,100,98.333,60,8.25e-23	methylenetetrahydrofolate dehydrogenase [NADP+ dependent] 1, methenyltetrahydrofolate cyclohydrolase, formyltetrahydrofolate synthetase (mthfd1)
1078	WNvsCT	C187R099	0.554593	down	AGL	AGL	-	Glycogen debranching enzyme (Glycogen debrancher) [Includes: 4-alpha-glucanotransferase (EC 2.4.1.25) (Oligo-1,4-1,4-glucantransferase); Amylo-alpha-1,6-glucosidase (Amylo-1,6-glucosidase) (EC 3.2.1.33) (Dextrin 6-alpha-D-glucosidase)]	LOC106578509	-	XM_014157391.1,100,100.000,60,2.54e-24	-	glycogen debranching enzyme-like (LOC106578509), transcript variant X2
1079	WNvsCT	C096R063	0.554579	down	TMEM14C	TMEM14C	C6ORF53	Transmembrane protein 14C	LOC106569654	TM14C	XM_014141216.1,100,100.000,60,2.54e-24	XM_021614181.1,100,93.333,60,8.31e-18	transmembrane protein 14C-like (LOC106569654), transcript variant X2
1080	WNvsCT	C183R034	0.554545	down	MPHOSPH10	MPHOSPH10	MPP10	U3 small nucleolar ribonucleoprotein protein MPP10 (M phase phosphoprotein 10)	LOC106562155	-	XM_014126837.1,100,100.000,60,2.54e-24	XM_021586031.1,100,100.000,60,1.77e-24	U3 small nucleolar ribonucleoprotein protein MPP10-like (LOC106562155)
1081	WNvsCT	C254R012	0.554181	down	NPC2	NPC2	-	NPC intracellular cholesterol transporter 2 (16.5 kDa secretory protein) (Epididymal secretory protein E1) (Niemann Pick type C2 protein homolog)	NPC2	-	NM_001140590.1,100,100.000,60,5.18e-26	NM_001160676.1,100,100.000,60,1.55e-26	NPC intracellular cholesterol transporter 2 (npc2)
1082	WNvsCT	C208R073	0.553846	down	NMI	NMI	-	N-myc-interactor (Nmi) (N-myc and STAT interactor)	-	-	-	-	0
1083	WNvsCT	C140R130	0.553599	down	MFSD1	MFSD1	-	Major facilitator superfamily domain-containing protein 1	MFSD1	-	NM_001141808.1,100,100.000,60,5.18e-26	XM_021565225.1,100,98.333,60,8.25e-23	major facilitator superfamily domain containing 1 (mfsd1)
1084	WNvsCT	C219R041	0.553464	down	PXMP2	PXMP2	-	Peroxisomal membrane protein 2	UBL1	-	NM_001141230.1,97,100.000,58,6.70e-25	NM_001124332.1,97,96.552,58,4.34e-22=XM_021621716.1,97,98.276,58,1.07e-21	Ubiquitin-like protein 1 (ubl1)
1085	WNvsCT	C186R008	0.553231	down	PSMC4	PSMC4	TBP7	26S proteasome regulatory subunit 6B (26S proteasome AAA-ATPase subunit RPT3) (Proteasome 26S subunit ATPase 4) (S6 ATPase) (Tat-binding protein 7) (TBP-7)	PRS6B	-	NM_001146666.1,100,98.333,60,2.41e-24=XM_014200657.1,100,100.000,60,2.54e-24	XM_021594807.1,100,100.000,60,1.77e-24	26S protease regulatory subunit 6B (prs6b)
1086	WNvsCT	C064R028	0.553082	down	TESK2	TESK2	-	Dual specificity testis-specific protein kinase 2 (EC 2.7.12.1) (Testicular protein kinase 2)	TESK1	-	XM_014156232.1,98,94.915,59,9.20e-19	XM_021614917.1,98,98.305,59,2.97e-22	testis-specific kinase 1 (tesk1), transcript variant X3
1087	WNvsCT	C023R015	0.552792	down	MAPK3	MAPK3	ERK1 PRKM3	Mitogen-activated protein kinase 3 (MAP kinase 3) (MAPK 3) (EC 2.7.11.24) (ERT2) (Extracellular signal-regulated kinase 1) (ERK-1) (Insulin-stimulated MAP2 kinase) (MAP kinase isoform p44) (p44-MAPK) (Microtubule-associated protein 2 kinase) (p44-ERK1)	MK03	-	NM_001173796.1,100,100.000,60,5.18e-26=XM_014168528.1,100,100.000,60,2.54e-24	XM_021626066.1,100,98.333,60,8.25e-23	Mitogen-activated protein kinase 3 (mk03)
1088	WNvsCT	C213R139	0.552541	down	PSMB5	PSMB5	-	Proteasome subunit beta type-5 (EC 3.4.25.1) (Macropain epsilon chain) (Multicatalytic endopeptidase complex epsilon chain) (Proteasome chain 6) (Proteasome epsilon chain) (Proteasome subunit X)	LOC100194696	PSB5, PSMB5	XM_014122889.1,100,100.000,60,2.54e-24	XM_021604253.1,65,100.000,39,8.36e-13	proteasome subunit beta type-5 (LOC100194696)
1089	WNvsCT	C098R064	0.551911	down	PSMA6	PSMA6	-	Proteasome subunit alpha type-6 (EC 3.4.25.1) (Macropain iota chain) (Multicatalytic endopeptidase complex iota chain) (Proteasome iota chain)	LOC106611176	PSA6	XM_014211118.1,100,100.000,60,2.54e-24	-	proteasome subunit alpha type-6-like (LOC106611176)
1090	WNvsCT	C093R078	0.551784	down	-	-	-	-	-	-	-	-	0
1091	WNvsCT	C117R034	0.551776	down	MANF	MANF	ARMET ARP	Mesencephalic astrocyte-derived neurotrophic factor (Arginine-rich protein) (Protein ARMET)	LOC106583751	ARMET	XM_014168307.1,100,98.333,60,1.18e-22	XM_021605169.1,100,95.000,60,1.79e-19	mesencephalic astrocyte-derived neurotrophic factor-like (LOC106583751)
1092	WNvsCT	C168R121	0.551605	down	PPA1	PPA1	PP	Inorganic pyrophosphatase (EC 3.6.1.1) (Pyrophosphate phospho-hydrolase) (PPase)	LOC106598216	-	XR_001327124.1,97,100.000,58,3.29e-23	-	uncharacterized LOC106598216 (LOC106598216)
1093	WNvsCT	C220R027	0.551506	down	SRSF3	SRSF3	SFRS3 SRP20	Serine/arginine-rich splicing factor 3 (Pre-mRNA-splicing factor SRP20) (Splicing factor, arginine/serine-rich 3)	SFRS3	-	XM_014166885.1,100,100.000,60,2.54e-24	NM_001165202.1,100,96.667,60,3.35e-23=XM_021608246.1,100,96.667,60,3.84e-21	serine/arginine-rich splicing factor 3 (LOC106583084), transcript variant X2
1094	WNvsCT	C105R042	0.551462	down	AP2M1	AP2M1A	-	AP-2 complex subunit mu-A (AP-2 mu-A chain) (Clathrin assembly protein complex 2 mu-A medium chain) (Clathrin coat assembly protein AP50-A) (Clathrin coat-associated protein AP50-A) (Mu2-adaptin-A) (Plasma membrane adaptor AP-2 50 kDa protein A)	AP2M1	-	NM_001140140.1,100,98.333,60,2.41e-24=XM_014189687.1,100,98.333,60,1.18e-22	NM_001160653.1,100,98.333,60,7.21e-25=XM_021611237.1,100,98.333,60,8.25e-23	AP-2 complex subunit mu-1 (ap2m1)
1095	WNvsCT	C148R092	0.55122	down	CALM1	CALM	CAM	Calmodulin (CaM)	CALM1	CALM, CALMODULIN	XM_014211091.1,100,100.000,60,2.54e-24	XM_021585131.1,100,98.333,60,8.25e-23	calmodulin 1 [phosphorylase kinase, delta] (calm1)
1096	WNvsCT	C143R122	0.551096	down	RNASEH2A	RNASEH2A	-	Ribonuclease H2 subunit A (RNase H2 subunit A) (EC 3.1.26.4) (Ribonuclease HI large subunit) (RNase HI large subunit) (Ribonuclease HI subunit A)	RNASEH2A	-	XM_014130597.1,97,98.276,58,1.53e-21	XM_021557437.1,97,98.276,58,1.07e-21	ribonuclease H2 subunit A-like (LOC106564481)
1097	WNvsCT	C026R015	0.550577	down	CSSA22H1ORF74	-	-	-	CSSA22H1ORF74	CA074	XM_014167458.1,48,100.000,29,4.34e-07	XM_021600167.1,48,100.000,29,3.03e-07	chromosome ssa22 open reading frame, human C1orf74 (cssa22h1orf74), transcript variant X1
1098	WNvsCT	C235R085	0.550283	down	NDRG1	NDRG1	-	Protein NDRG1	NDRG1	LOC106588970	XM_014178564.1,100,100.000,60,2.54e-24	XM_021572679.1,100,100.000,60,1.77e-24	protein NDRG1-like (LOC106588970), transcript variant X1
1099	WNvsCT	C057R028	0.550147	down	TXNIP	TXNIP	VDUP1	Thioredoxin-interacting protein (Thioredoxin-binding protein 2) (Vitamin D3 up-regulated protein 1)	TXNIP	-	NM_001140431.1,100,100.000,60,5.18e-26	XM_021572190.1,100,98.333,60,8.25e-23	thioredoxin interacting protein (txnip)
1100	WNvsCT	C074R026	0.550087	down	SRSF9	SRSF9	SFRS9	Serine/arginine-rich splicing factor 9 (Splicing factor, arginine/serine-rich 9)	LOC106569524	EF2	XM_014140963.1,100,100.000,60,2.54e-24	XM_021613930.1,100,100.000,60,1.77e-24	elongation factor 2-like (LOC106569524)
1101	WNvsCT	C022R034	0.549952	down	HLA-H	-	-	Class I histocompatibility antigen, F10 alpha chain (B-F histocompatibility F10 antigen) (B-F-beta-IV) (B12)	LOC106588401	SASA-UBA, UBA	XM_014177344.1,98,100.000,59,9.14e-24	-	class I histocompatibility antigen, F10 alpha chain-like (LOC106588401)
1102	WNvsCT	C107R016	0.549836	down	-	-	-	-	-	-	-	-	0
1103	WNvsCT	C097R144	0.549695	down	C3	C3	-	Complement C3 [Cleaved into: Complement C3 beta chain; Complement C3 alpha chain; C3a anaphylatoxin; Complement C3b alpha' chain; Complement C3c alpha' chain fragment 1; Complement C3dg fragment; Complement C3g fragment; Complement C3d fragment; Complement C3f fragment; Complement C3c alpha' chain fragment 2] (Fragment)	C3-3	-	XM_014131265.1,100,100.000,60,2.54e-24	XR_002469189.1,100,96.667,60,3.84e-21	complement C3-like (LOC106564830)
1104	WNvsCT	C115R011	0.549181	down	COX6A1	-	-	Cytochrome c oxidase subunit 6A, mitochondrial (Cytochrome c oxidase polypeptide VIa)	LOC106579942	CX6A1	XM_014160366.1,100,100.000,60,2.54e-24	XM_021621303.1,100,98.333,60,8.25e-23	cytochrome c oxidase subunit 6A, mitochondrial (LOC106579942)
1105	WNvsCT	C074R094	0.549071	down	LSM2	LSM2	C6ORF28 G7B	U6 snRNA-associated Sm-like protein LSm2 (Protein G7b) (Small nuclear ribonuclear protein D homolog) (snRNP core Sm-like protein Sm-x5)	LSM2	-	NM_001146598.1,100,100.000,60,5.18e-26	XM_021615721.1,100,96.667,60,3.84e-21	U6 snRNA-associated Sm-like protein LSm2 (lsm2)
1106	WNvsCT	C230R121	0.548998	down	ABHD6	ABHD6	-	Monoacylglycerol lipase ABHD6 (EC 3.1.1.23) (2-arachidonoylglycerol hydrolase) (Abhydrolase domain-containing protein 6)	ABHD6	-	NM_001140355.1,100,100.000,60,5.18e-26	XM_021610810.1,92,87.500,56,5.03e-10	Abhydrolase domain-containing protein 6 (abhd6)
1107	WNvsCT	C054R001	0.548832	down	RCL1	RCL1	RNAC	RNA 3'-terminal phosphate cyclase-like protein	RCL1	-	NM_001141134.1,100,100.000,60,5.18e-26	NM_001160621.1,98,98.305,59,2.59e-24	RNA terminal phosphate cyclase like 1 (rcl1)
1108	WNvsCT	C147R098	0.548786	down	YARS	YARS	-	Tyrosine--tRNA ligase, cytoplasmic (EC 6.1.1.1) (Tyrosyl-tRNA synthetase) (TyrRS)	YARS	SYYC	XM_014178782.1,100,100.000,60,2.54e-24	-	tyrosyl-tRNA synthetase (yars)
1109	WNvsCT	C255R069	0.548639	down	CIRBP	CIRBP	CIRBP-B-cirbp cirp2	Cold-inducible RNA-binding protein B (Cold-inducible RNA-binding protein 2) (xCIRP2) (Glycine-rich RNA-binding protein CIRP-B)	CIRBP	LOC106569552	XR_001320508.1,100,98.333,60,1.18e-22	XR_002474587.1,100,98.333,60,8.25e-23	cold-inducible RNA-binding protein B-like (LOC106569552), transcript variant X5
1110	WNvsCT	C087R065	0.548459	down	DCK	DCK	-	Deoxycytidine kinase (dCK) (EC 2.7.1.74)	DCK	-	NM_001141189.2,100,100.000,60,5.18e-26=XM_014140010.1,100,100.000,60,2.54e-24	NM_001165138.1,95,98.246,57,3.35e-23=XM_021601269.1,95,98.246,57,3.84e-21	deoxycytidine kinase (dck)
1111	WNvsCT	C108R081	0.548397	down	FAAP24	FAAP24	-	Fanconi anemia core complex-associated protein 24 (Fanconi anemia-associated protein of 24 kDa)	FAAP24	-	XM_014125572.1,100,100.000,60,2.54e-24	XM_021576204.1,92,100.000,55,1.07e-21	Fanconi anemia core complex associated protein 24 (faap24)
1112	WNvsCT	C164R093	0.548292	down	SUMO2	SUMO2	SMT3A SMT3H2	Small ubiquitin-related modifier 2 (SUMO-2) (MIF2 suppressor) (SMT3 homolog 2) (Sentrin-2) (Ubiquitin-like protein SMT3A) (Smt3A)	SUMO2	-	XM_014202963.1,100,100.000,60,2.54e-24	NM_001165057.1,100,100.000,60,1.55e-26=XM_021558745.1,100,100.000,60,1.77e-24	small ubiquitin-related modifier 2 (LOC106606624)
1113	WNvsCT	C076R150	0.548167	down	-	-	-	-	-	-	-	-	0
1114	WNvsCT	C107R057	0.548018	down	TF2	TF2	-	Serotransferrin-2 (Serotransferrin II) (STF II) (sTF2) (Siderophilin II)	-	-	-	-	0
1115	WNvsCT	C233R118	0.547991	down	GPAM	-	-	-	GPAM	-	XM_014158745.1,100,100.000,60,2.54e-24	-	glycerol-3-phosphate acyltransferase, mitochondrial (gpam)
1116	WNvsCT	C037R039	0.547911	down	CYP4V2	CYP4V2	-	Cytochrome P450 4V2 (EC 1.14.14.-) (Docosahexaenoic acid omega-hydroxylase CYP4V2) (EC 1.14.14.79)	LOC110534411	-	-	XM_021619269.1,100,100.000,60,1.77e-24	cytochrome P450 4V2-like (LOC110534411)
1117	WNvsCT	C046R151	0.547867	down	UBL4A	UBL4AB	-	Ubiquitin-like protein 4A-B	LOC106579850	UBL4A, UBL4AB	XR_001322761.1,100,100.000,60,2.54e-24	XM_021621493.1,93,100.000,56,2.97e-22	ubiquitin-like protein 4A-B (LOC106579850), transcript variant X2
1118	WNvsCT	C202R119	0.547762	down	ARHGAP12	ARHGAP12	-	Rho GTPase-activating protein 12 (Rho-type GTPase-activating protein 12)	LOC106578559	-	XM_014157543.1,100,100.000,60,2.54e-24	XM_021620625.1,100,100.000,60,1.77e-24	rho GTPase-activating protein 12-like (LOC106578559), transcript variant X6
1119	WNvsCT	C055R002	0.547715	down	SYNCRIP	SYNCRIP	HNRPQ NSAP1	Heterogeneous nuclear ribonucleoprotein Q (hnRNP Q) (Glycine- and tyrosine-rich RNA-binding protein) (GRY-RBP) (NS1-associated protein 1) (Synaptotagmin-binding, cytoplasmic RNA-interacting protein)	LOC106571276	HNRPQ	XM_014144137.1,100,100.000,60,2.54e-24	-	heterogeneous nuclear ribonucleoprotein Q-like (LOC106571276), transcript variant X2
1120	WNvsCT	C009R066	0.547541	down	PSMD11	PSMD11B	-	26S proteasome non-ATPase regulatory subunit 11B (26S proteasome regulatory subunit RPN6-B)	LOC106589296	-	XM_014179078.1,100,100.000,60,2.54e-24	XM_021576035.1,100,98.333,60,8.25e-23	26S proteasome non-ATPase regulatory subunit 11B (LOC106589296)
1121	WNvsCT	C187R014	0.547432	down	LOC106569461	-	-	-	LOC106569461	-	XM_014140832.1,100,100.000,60,2.54e-24	-	minor histocompatibility protein HA-1-like (LOC106569461), transcript variant X3
1122	WNvsCT	C073R012	0.547141	down	WHSC2	WHSC2	NELFA-Whsc2 Whsc2h	Negative elongation factor A (NELF-A) (Wolf-Hirschhorn syndrome candidate 2 homolog) (mWHSC2)	ATP5G2	AT5G3	NM_001139710.1,100,100.000,60,5.18e-26=XM_014165625.1,100,100.000,60,2.54e-24	XM_021579822.1,100,100.000,60,1.77e-24	ATP synthase, H+ transporting, mitochondrial F0 complex, subunit c-2 (atp5g2)
1123	WNvsCT	C142R051	0.547092	down	RTCB	RTCB	-	tRNA-splicing ligase RtcB homolog (EC 6.5.1.3)	LOC106596096	-	XM_014187419.1,100,98.333,60,1.18e-22	-	tRNA-splicing ligase RtcB homolog (LOC106596096), transcript variant X2
1124	WNvsCT	C243R015	0.546946	down	SUMO3	SUMO3	SMT3A SMT3H1	Small ubiquitin-related modifier 3 (SUMO-3) (SMT3 homolog 1) (SUMO-2) (Ubiquitin-like protein SMT3A) (Smt3A)	SUMO3	-	NM_001141192.2,100,100.000,60,5.18e-26=XM_014174708.1,100,100.000,60,2.54e-24	-	SMT3 suppressor of mif two 3 homolog 3 [S. cerevisiae] (sumo3)
1125	WNvsCT	C246R015	0.546807	down	FBXO25	FBXO25	-	F-box only protein 25	FBX25	FBX25	NM_001139897.1,100,100.000,60,5.18e-26=XM_014205566.1,100,100.000,60,2.54e-24	NM_001193325.1,100,95.082,61,1.56e-21=XM_021598389.1,82,97.959,49,1.07e-16	F-box only protein 25 (fbx25)
1126	WNvsCT	C154R070	0.546728	down	SUMO2	SUMO2	SMT3A SMT3H2	Small ubiquitin-related modifier 2 (SUMO-2) (MIF2 suppressor) (SMT3 homolog 2) (Sentrin-2) (Ubiquitin-like protein SMT3A) (Smt3A)	SUMO2	-	XM_014202963.1,100,100.000,60,2.54e-24	NM_001165057.1,100,100.000,60,1.55e-26=XM_021558745.1,100,100.000,60,1.77e-24	small ubiquitin-related modifier 2 (LOC106606624)
1127	WNvsCT	C225R034	0.546612	down	ABCF2	ABCF2	-	ATP-binding cassette sub-family F member 2	LOC106568669	-	XM_014139193.1,100,100.000,60,2.54e-24	XM_021612692.1,100,98.333,60,8.25e-23	ATP-binding cassette sub-family F member 2-like (LOC106568669)
1128	WNvsCT	C028R131	0.546524	down	TAPBPL	TAPBPL	-	Tapasin-related protein (TAPASIN-R) (TAP-binding protein-like) (TAP-binding protein-related protein) (TAPBP-R) (Tapasin-like)	TPSNR	-	NM_001140511.1,100,100.000,60,5.18e-26=XM_014153192.1,100,100.000,60,2.54e-24	NM_001124554.1,100,100.000,60,1.55e-26=XM_021590579.1,100,100.000,60,1.77e-24	Tapasin-related protein (tpsnr)
1129	WNvsCT	C079R008	0.546062	down	LIN52	LIN52	-	Protein lin-52 homolog (12.5 kDa retinal tissue protein) (Rtp12.5)	LIN52	LOC106611063	XM_014210919.1,100,100.000,60,2.54e-24	NM_001124453.1,93,96.429,56,5.61e-21	protein lin-52 homolog (LOC106611063)
1130	WNvsCT	C202R016	0.54559	down	TMEM66	TMEM66	SARAF	Store-operated calcium entry-associated regulatory factor (SARAF) (SOCE-associated regulatory factor) (Transmembrane protein 66)	SARAF	TMM66	NM_001140196.1,100,100.000,60,5.18e-26=XM_014209177.1,100,100.000,60,2.54e-24	-	store-operated calcium entry associated regulatory factor (saraf)
1131	WNvsCT	C262R140	0.545463	down	BPNT1	BPNT1	-	3'(2'),5'-bisphosphate nucleotidase 1 (EC 3.1.3.7) (Bisphosphate 3'-nucleotidase 1)	BPNT1	-	XM_014144934.1,100,100.000,60,2.54e-24	NM_001160613.1,100,100.000,60,1.55e-26	3'[2'],5'-bisphosphate nucleotidase 1-like (LOC106571633)
1132	WNvsCT	C019R106	0.545105	down	COPS6	COPS6	CSN6	COP9 signalosome complex subunit 6 (SGN6) (Signalosome subunit 6) (JAB1-containing signalosome subunit 6)	-	-	-	-	0
1133	WNvsCT	C095R030	0.544959	down	SLC6A13	SLC6A13	GABT2 GAT-2	Sodium- and chloride-dependent GABA transporter 2 (GAT-2) (Solute carrier family 6 member 13)	LOC106565345	S6A13	XM_014132344.1,100,100.000,60,2.54e-24	XM_021568808.1,100,98.333,60,8.25e-23	sodium- and chloride-dependent GABA transporter 2-like (LOC106565345), transcript variant X3
1134	WNvsCT	C184R040	0.54482	down	CETN3	CETN3	CEN3	Centrin-3	CETN3	-	NM_001146447.1,100,100.000,60,5.18e-26	XM_021602091.1,100,96.667,60,3.84e-21	centrin 3 (cetn3)
1135	WNvsCT	C104R010	0.54476	down	WWP1	MTCH2	-	Mitochondrial carrier homolog 2	WWP1	-	XM_014157445.1,55,100.000,33,2.59e-09	XM_021620577.1,55,100.000,33,1.81e-09	WW domain containing E3 ubiquitin protein ligase 1 (wwp1), transcript variant X4
1136	WNvsCT	C164R138	0.544749	down	FEN1	FEN1	-	Flap endonuclease 1 (FEN-1) (EC 3.1.-.-) (Flap structure-specific endonuclease 1)	FEN1	FEN-1, FEN1A, FEN1B	XM_014159719.1,100,100.000,60,2.54e-24	XM_021620113.1,100,100.000,60,1.77e-24	flap structure-specific endonuclease 1 (fen1), transcript variant X3
1137	WNvsCT	C174R155	0.544447	down	PSMD3	PSMD3	-	26S proteasome non-ATPase regulatory subunit 3 (26S proteasome regulatory subunit RPN3) (26S proteasome regulatory subunit S3) (Proteasome subunit p58)	PSD3	-	NM_001140044.1,100,100.000,60,5.18e-26=XM_014192412.1,100,100.000,60,2.54e-24	XM_021624644.1,100,98.333,60,8.25e-23	26S proteasome non-ATPase regulatory subunit 3 (psd3)
1138	WNvsCT	C048R126	0.544416	down	TUBB2B	TUBB4	-	Tubulin beta-4 chain	TBB2C	-	NM_001140841.2,100,100.000,60,5.18e-26=XM_014212152.1,100,100.000,60,2.54e-24	-	Tubulin beta-2C chain (tbb2c)
1139	WNvsCT	C090R015	0.544403	down	RAE1	RAE1	MRNP41	mRNA export factor (Rae1 protein homolog) (mRNA-associated protein mrnp 41)	RAE1L	RAE1L	NM_001140975.1,100,98.333,60,2.41e-24=XM_014134952.1,100,98.333,60,1.18e-22	XM_021615662.1,100,100.000,60,1.77e-24	mRNA export factor (rae1l)
1140	WNvsCT	C109R144	0.54439	down	SLC35A1	SLC35A1	-	CMP-sialic acid transporter (CMP-SA-Tr) (CMP-Sia-Tr) (Solute carrier family 35 member A1)	SLC35A1	-	XM_014204952.1,100,100.000,60,2.54e-24	XM_021600236.1,100,98.333,60,8.25e-23	CMP-sialic acid transporter-like (LOC106607707), transcript variant X3
1141	WNvsCT	C160R021	0.544338	down	GMPPA	GMPPAA	-	Mannose-1-phosphate guanyltransferase alpha-A (EC 2.7.7.13) (GDP-mannose pyrophosphorylase A-A) (GTP-mannose-1-phosphate guanylyltransferase subunit alpha-A)	GMPAA	-	NM_001141748.1,100,100.000,60,5.18e-26=XM_014172936.1,100,100.000,60,2.54e-24	XM_021596997.1,100,98.333,60,8.25e-23	Mannose-1-phosphate guanyltransferase alpha-A (gmpaa)
1142	WNvsCT	C013R118	0.544104	down	PSMD1	PSMD1	-	26S proteasome non-ATPase regulatory subunit 1 (26S proteasome regulatory subunit RPN2) (26S proteasome regulatory subunit S1) (26S proteasome subunit p112)	PSMD1	-	XM_014149760.1,100,100.000,60,2.54e-24	XM_021614254.1,95,98.246,57,1.38e-20	proteasome 26S subunit, non-ATPase 1 (psmd1), transcript variant X3
1143	WNvsCT	C135R004	0.543921	down	P4HB	P4HB	PDIA1	Protein disulfide-isomerase (PDI) (EC 5.3.4.1) (Cellular thyroid hormone-binding protein) (Prolyl 4-hydroxylase subunit beta) (p55)	PDIA1	-	NM_001141142.2,100,100.000,60,5.18e-26	XM_021568051.1,100,96.667,60,3.84e-21	disulfide-isomerase (pdia1)
1144	WNvsCT	C026R066	0.543779	down	PSMA6	PSMA6	-	Proteasome subunit alpha type-6 (EC 3.4.25.1) (Macropain iota chain) (Multicatalytic endopeptidase complex iota chain) (Proteasome iota chain)	LOC106611176	PSA6	XM_014211118.1,100,100.000,60,2.54e-24	-	proteasome subunit alpha type-6-like (LOC106611176)
1145	WNvsCT	C020R016	0.543223	down	LOC106581166	-	-	-	LOC106581166	-	XM_014163040.1,100,100.000,60,2.54e-24	XM_021582615.1,63,100.000,38,3.01e-12	serine/threonine-protein kinase TAO1 (LOC106581166), transcript variant X2
1146	WNvsCT	C116R002	0.542826	down	PARL	PARL	PSARL	Presenilins-associated rhomboid-like protein, mitochondrial (EC 3.4.21.105) (Mitochondrial intramembrane-cleaving protease PARL) [Cleaved into: P-beta (Pbeta)]	LOC106579790	-	XM_014159972.1,100,100.000,60,2.54e-24	XM_021587225.1,100,100.000,60,1.77e-24	presenilins-associated rhomboid-like protein, mitochondrial (LOC106579790)
1147	WNvsCT	C038R069	0.542699	down	GFPT1	GFPT1	GFPT	Glutamine--fructose-6-phosphate aminotransferase [isomerizing] 1 (EC 2.6.1.16) (D-fructose-6-phosphate amidotransferase 1) (Glutamine:fructose-6-phosphate amidotransferase 1) (GFAT 1) (GFAT1) (Hexosephosphate aminotransferase 1)	LOC106585600	-	XM_014171988.1,100,100.000,60,2.54e-24	XM_021605975.1,95,98.246,57,3.84e-21	glutamine--fructose-6-phosphate aminotransferase [isomerizing] 1-like (LOC106585600), transcript variant X2
1148	WNvsCT	C133R047	0.54254	down	GIN1	GIN1	-	Gypsy retrotransposon integrase-like protein 1 (GIN-1)	LOC106592686	-	XM_014184019.1,100,100.000,60,2.54e-24	XR_002471081.1,100,100.000,60,1.77e-24	uncharacterized LOC106592686 (LOC106592686)
1149	WNvsCT	C178R032	0.542285	down	-	-	-	-	-	-	-	-	0
1150	WNvsCT	C068R025	0.541533	down	TUBB2B	-	-	Tubulin beta chain (Beta-tubulin)	LOC106604765	TBB2C	XM_014199776.1,100,98.333,60,1.18e-22	-	tubulin beta-4B chain-like (LOC106604765)
1151	WNvsCT	C098R100	0.541355	down	ENDOU	ENDOUC	-	Poly(U)-specific endoribonuclease-C (EC 3.1.-.-) (Protein endoU-C) (Uridylate-specific endoribonuclease-C)	LOC106561416	-	XM_014125366.1,100,100.000,60,2.54e-24	XM_021574182.1,100,98.333,60,8.25e-23	poly[U]-specific endoribonuclease-C-like (LOC106561416)
1152	WNvsCT	C104R101	0.541305	down	LOC106580669	-	-	-	LOC106580669	-	XM_014161978.1,100,100.000,60,2.54e-24	-	eukaryotic translation initiation factor 4H-like (LOC106580669), transcript variant X3
1153	WNvsCT	C237R149	0.541201	down	ZNF593	ZNF593	-	Zinc finger protein 593	ZN593	ZN593	NM_001140614.1,100,100.000,60,5.18e-26	NM_001165086.1,100,95.000,60,1.56e-21	Zinc finger protein 593 (zn593)
1154	WNvsCT	C204R168	0.541158	down	SFXN2	SFXN2	-	Sideroflexin-2	SFXN2	-	NM_001140603.1,100,100.000,60,5.18e-26=XM_014211620.1,100,100.000,60,2.54e-24	XM_021581009.1,97,98.276,58,1.07e-21	sideroflexin 2 (sfxn2)
1155	WNvsCT	C031R014	0.541089	down	FKBP3	FKBP3	-	Peptidyl-prolyl cis-trans isomerase FKBP3 (PPIase FKBP3) (EC 5.2.1.8) (25 kDa FK506-binding protein) (25 kDa FKBP) (FKBP-25) (FK506-binding protein 3) (FKBP-3) (Immunophilin FKBP25) (Rapamycin-selective 25 kDa immunophilin) (Rotamase)	FKBP3	-	NM_001141274.1,100,100.000,60,5.18e-26	-	FK506 binding protein 3 (fkbp3)
1156	WNvsCT	C035R078	0.540804	down	IGHM	-	-	Ig mu chain C region membrane-bound form	LOC106606767	MUCM	XM_014203125.1,100,96.667,60,5.50e-21	XM_021556275.1,97,96.552,58,4.96e-20	uncharacterized LOC106606767 (LOC106606767)
1157	WNvsCT	C132R032	0.540751	down	PRDX5	PRDX5	ACR1	Peroxiredoxin-5, mitochondrial (EC 1.11.1.15) (Alu corepressor 1) (Antioxidant enzyme B166) (AOEB166) (Liver tissue 2D-page spot 71B) (PLP) (Peroxiredoxin V) (Prx-V) (Peroxisomal antioxidant enzyme) (TPx type VI) (Thioredoxin peroxidase PMP20)	PRDX5	LOC106603145	XM_014196431.1,100,100.000,60,2.54e-24	-	peroxiredoxin-5, mitochondrial-like (LOC106603145)
1158	WNvsCT	C184R020	0.540396	down	NUCB2	NUCB2	NEFA	Nucleobindin-2 (DNA-binding protein NEFA) (Epididymis secretory protein Li 109) (Gastric cancer antigen Zg4) (Prepronesfatin) [Cleaved into: Nesfatin-1]	LOC106584632	-	XM_014170116.1,100,100.000,60,2.54e-24	XM_021598753.1,100,100.000,60,1.77e-24	nucleobindin-2-like (LOC106584632)
1159	WNvsCT	C083R008	0.540361	down	LOC110526676	-	-	Transposable element Tcb1 transposase (Transposable element Barney transposase)	LOC110526676	-	-	XM_021607821.1,100,98.333,60,8.25e-23	protein regulator of cytokinesis 1-like (LOC110526676), transcript variant X5
1160	WNvsCT	C213R031	0.540202	down	MAN2A1	-	-	-	MAN2A1	-	XM_014126673.1,100,100.000,60,2.54e-24	XM_021602984.1,100,96.667,60,3.84e-21	mannosidase, alpha, class 2A, member 1 (man2a1), transcript variant X2
1161	WNvsCT	C124R099	0.539327	down	FKBP10	FKBP10	FKBP-RS FKBP1-RS FKBP6 FKBP65 FKBPRP	Peptidyl-prolyl cis-trans isomerase FKBP10 (PPIase FKBP10) (EC 5.2.1.8) (65 kDa FK506-binding protein) (65 kDa FKBP) (FKBP-65) (FK506-binding protein 10) (FKBP-10) (Immunophilin FKBP65) (Rotamase)	LOC106607277	FKB10	XM_014204083.1,100,100.000,60,2.54e-24	XM_021624815.1,100,98.333,60,8.25e-23	peptidyl-prolyl cis-trans isomerase FKBP10-like (LOC106607277)
1162	WNvsCT	C063R004	0.539206	down	PSMB2	PSMB2	-	Proteasome subunit beta type-2 (EC 3.4.25.1) (Macropain subunit C7-I) (Multicatalytic endopeptidase complex subunit C7-I) (Proteasome component C7-I)	LOC106588490	PSB2	XM_014177580.1,100,100.000,60,2.54e-24	-	proteasome subunit beta type-2-like (LOC106588490)
1163	WNvsCT	C007R160	0.539155	down	PFN2	PFN2	-	Profilin-2 (Profilin II)	LOC106568739	PROF2, PROFILIN-2	XM_014139340.1,100,100.000,60,2.54e-24	XM_021612817.1,100,98.333,60,8.25e-23	profilin-2-like (LOC106568739), transcript variant X2
1164	WNvsCT	C254R114	0.539152	down	DDX39A	DDX39A	DDX39	ATP-dependent RNA helicase DDX39A (EC 3.6.4.13) (DEAD box protein 39)	LOC106587357	DDX39	XM_014175705.1,100,96.667,60,5.50e-21	XM_021567933.1,100,96.667,60,3.84e-21	ATP-dependent RNA helicase DDX39A (LOC106587357)
1165	WNvsCT	C023R044	0.53913	down	HNRNPA1	HNRNPA1	FLI-2 HNRPA1 TIS	Heterogeneous nuclear ribonucleoprotein A1 (hnRNP A1) (HDP-1) (Helix-destabilizing protein) (Single-strand-binding protein) (Topoisomerase-inhibitor suppressed) (hnRNP core protein A1) [Cleaved into: Heterogeneous nuclear ribonucleoprotein A1, N-terminally processed]	LOC106572585	ROA1	XM_014146902.1,100,100.000,60,2.54e-24	XM_021616750.1,100,96.667,60,3.84e-21	heterogeneous nuclear ribonucleoprotein A1-like (LOC106572585), transcript variant X3
1166	WNvsCT	C103R074	0.538214	down	PSMD4	PSMD4	MCB1	26S proteasome non-ATPase regulatory subunit 4 (26S proteasome regulatory subunit RPN10) (26S proteasome regulatory subunit S5A) (Antisecretory factor 1) (AF) (ASF) (Multiubiquitin chain-binding protein)	LOC106588160	-	XM_014176854.1,48,100.000,29,4.34e-07	-	26S proteasome non-ATPase regulatory subunit 4-like (LOC106588160)
1167	WNvsCT	C172R023	0.537339	down	CDC42SE1	CDC42SE1	-	CDC42 small effector protein 1	LOC106588345	-	XM_014177233.1,100,100.000,60,2.54e-24	XM_021560489.1,100,96.667,60,3.84e-21	CDC42 small effector protein 1-like (LOC106588345), transcript variant X5
1168	WNvsCT	C243R103	0.537104	down	PPT1	PPT1	CLN1 PPT	Palmitoyl-protein thioesterase 1 (PPT-1) (EC 3.1.2.22) (Palmitoyl-protein hydrolase 1)	PPT1	LOC106570032	XM_014141935.1,100,100.000,37,1.55e-11	XM_021571864.1,62,97.297,37,5.03e-10	palmitoyl-protein thioesterase 1-like (LOC106570032)
1169	WNvsCT	C243R083	0.536898	down	SFR1	SFR1	MEI5 MEIR5	Swi5-dependent recombination DNA repair protein 1 homolog (Meiosis protein 5 homolog)	SFR1	-	XM_014154654.1,100,100.000,60,2.54e-24	-	SWI5-dependent homologous recombination repair protein 1 (sfr1), transcript variant X2
1170	WNvsCT	C076R029	0.536565	down	TNFRSF11B	TNFRSF11B	OCIF OPG	Tumor necrosis factor receptor superfamily member 11B (Osteoclastogenesis inhibitory factor) (Osteoprotegerin)	LOC106606180	-	XR_001328999.1,100,100.000,60,2.54e-24	XM_021585577.1,100,95.000,60,1.79e-19	tumor necrosis factor receptor superfamily member 11B-like (LOC106606180)
1171	WNvsCT	C047R031	0.536506	down	CCBL2	CCBL2	KYAT3-ccbl2 kat3	Kynurenine--oxoglutarate transaminase 3 (EC 2.6.1.7) (Cysteine-S-conjugate beta-lyase 2) (EC 4.4.1.13) (Kynurenine aminotransferase 3) (Kynurenine aminotransferase III) (KATIII) (Kynurenine--glyoxylate transaminase) (EC 2.6.1.63) (Kynurenine--oxoglutarate transaminase III)	KAT3	-	NM_001140460.1,100,100.000,60,5.18e-26=XM_014123722.1,100,100.000,60,2.54e-24	XM_021604843.1,100,98.333,60,8.25e-23	Kynurenine--oxoglutarate transaminase 3 (kat3)
1172	WNvsCT	C203R106	0.536476	down	HYI	HYI	-	Putative hydroxypyruvate isomerase (EC 5.3.1.22)	HYI	-	NM_001141025.1,100,100.000,60,5.18e-26=XM_014122849.1,100,100.000,60,2.54e-24	XM_021604464.1,100,100.000,60,1.77e-24	hydroxypyruvate isomerase (hyi)
1173	WNvsCT	C104R087	0.536366	down	RMI2	RMI2	-	RecQ-mediated genome instability protein 2	CP075	-	NM_001141450.1,100,100.000,60,5.18e-26=XM_014204229.1,100,95.000,60,9.20e-19	-	OB DNA-binding domain-containing protein C16orf175 (cp075)
1174	WNvsCT	C096R068	0.536156	down	SUCLG1	SUCLG1	-	Succinate--CoA ligase [ADP/GDP-forming] subunit alpha, mitochondrial (EC 6.2.1.4) (EC 6.2.1.5) (Succinyl-CoA synthetase subunit alpha) (SCS-alpha)	LOC106610028	-	XM_014209143.1,100,100.000,60,2.54e-24	-	succinyl-CoA ligase subunit alpha, mitochondrial-like (LOC106610028), transcript variant X2
1175	WNvsCT	C169R086	0.535646	down	NEDD8	NEDD8	-	NEDD8 (Neddylin) (Neural precursor cell expressed developmentally down-regulated protein 8) (NEDD-8) (Ubiquitin-like protein Nedd8)	NEDD8	NEDD8	XM_014140784.1,100,100.000,60,2.54e-24	NM_001160615.1,100,95.000,60,1.56e-21=XM_021611229.1,100,95.000,60,1.79e-19	NEDD8 (LOC106569431), transcript variant X3
1176	WNvsCT	C131R130	0.535593	down	ADSL	ADSL	-	Adenylosuccinate lyase (ADSL) (ASL) (EC 4.3.2.2) (Adenylosuccinase) (ASase)	LOC106607442	-	XM_014204395.1,100,100.000,60,2.54e-24	XM_021557496.1,95,96.491,57,1.79e-19	adenylosuccinate lyase-like (LOC106607442), transcript variant X3
1177	WNvsCT	C051R128	0.535543	down	GAA	GAA	-	Lysosomal alpha-glucosidase (EC 3.2.1.20) (Acid maltase)	LOC106601771	-	XM_014194124.1,100,100.000,60,2.54e-24	XM_021625992.1,100,98.333,60,8.25e-23	lysosomal alpha-glucosidase-like (LOC106601771)
1178	WNvsCT	C006R065	0.535349	down	ABCF2	ABCF2	-	ATP-binding cassette sub-family F member 2	LOC110529977	-	-	XM_021612692.1,100,98.333,60,8.25e-23	ATP-binding cassette sub-family F member 2-like (LOC110529977), transcript variant X2
1179	WNvsCT	C256R049	0.535112	down	IARS	IARS	-	Isoleucine--tRNA ligase, cytoplasmic (EC 6.1.1.5) (Isoleucyl-tRNA synthetase) (IRS) (IleRS)	IARS	-	XM_014168354.1,100,100.000,60,2.54e-24	XM_021610784.1,100,95.000,60,1.79e-19	isoleucyl-tRNA synthetase (iars)
1180	WNvsCT	C068R135	0.534876	down	CF115	-	-	Costars family protein ABRACL (ABRA C-terminal-like protein)	CF115	-	NM_001141162.1,100,100.000,60,5.18e-26=XM_014204735.1,100,100.000,60,2.54e-24	NM_001160560.1,100,93.333,60,7.26e-20	CF115 protein (cf115)
1181	WNvsCT	C100R050	0.534662	down	-	-	-	-	-	-	-	-	0
1182	WNvsCT	C259R070	0.533985	down	REEP5	REEP5	C5ORF18 DP1 TB2	Receptor expression-enhancing protein 5 (Polyposis locus protein 1) (Protein TB2)	REEP5	-	NM_001140957.1,100,100.000,60,5.18e-26	NM_001165180.1,100,98.333,60,7.21e-25	receptor accessory protein 5 (reep5)
1183	WNvsCT	C054R020	0.533908	down	NOP56	NOP56	NOL5A	Nucleolar protein 56 (Nucleolar protein 5A)	-	-	-	-	0
1184	WNvsCT	C100R003	0.53358	down	SAMM50	SAMM50B	SAMM50L	Sorting and assembly machinery component 50 homolog B	LOC106609324	SAM50	XM_014208014.1,100,100.000,60,2.54e-24	XM_021577383.1,100,100.000,60,1.77e-24	sorting and assembly machinery component 50 homolog B-like (LOC106609324)
1185	WNvsCT	C118R048	0.53336	down	PSMA1	PSMA1	HC2 NU PROS30 PSC2	Proteasome subunit alpha type-1 (EC 3.4.25.1) (30 kDa prosomal protein) (PROS-30) (Macropain subunit C2) (Multicatalytic endopeptidase complex subunit C2) (Proteasome component C2) (Proteasome nu chain)	I2C2	PSA1	NM_001141115.1,100,96.667,60,1.12e-22	XM_021598739.1,100,96.667,60,3.84e-21	Eukaryotic translation initiation factor 2C 2 (i2c2)
1186	WNvsCT	C113R003	0.532202	down	GNPDA2	GNPDA2	-	Glucosamine-6-phosphate isomerase 2 (EC 3.5.99.6) (Glucosamine-6-phosphate deaminase 2) (GNPDA 2) (GlcN6P deaminase 2)	GNPI	-	NM_001140531.1,50,100.000,30,2.46e-09	XM_021574154.1,100,96.667,60,3.84e-21	Glucosamine-6-phosphate isomerase (gnpi)
1187	WNvsCT	C087R091	0.531899	down	RTN3	RTN3	-	Reticulon-3	RTN3	RTNT3	XM_014155629.1,100,100.000,60,2.54e-24	XM_021615315.1,98,98.305,59,2.97e-22	reticulon 3 (rtn3), transcript variant X2
1188	WNvsCT	C175R137	0.531872	down	AP2M1	AP2M1A	-	AP-2 complex subunit mu-A (AP-2 mu-A chain) (Clathrin assembly protein complex 2 mu-A medium chain) (Clathrin coat assembly protein AP50-A) (Clathrin coat-associated protein AP50-A) (Mu2-adaptin-A) (Plasma membrane adaptor AP-2 50 kDa protein A)	AP2M1	-	NM_001140140.1,92,94.545,55,3.14e-18=XM_014139772.1,100,100.000,60,2.54e-24	NM_001160653.1,97,94.828,58,2.02e-20=XM_021611237.1,97,98.276,58,1.07e-21	AP-2 complex subunit mu-1 (ap2m1)
1189	WNvsCT	C142R150	0.53181	down	CLPTM1	CLPTM1	-	Cleft lip and palate transmembrane protein 1 homolog	LOC110507412	-	-	XM_021587395.1,95,100.000,57,8.25e-23	cleft lip and palate transmembrane protein 1 homolog (LOC110507412)
1190	WNvsCT	C201R076	0.531763	down	-	-	-	-	-	-	-	-	0
1191	WNvsCT	C215R057	0.531522	down	RPE	RPE	-	Ribulose-phosphate 3-epimerase (EC 5.1.3.1) (Ribulose-5-phosphate-3-epimerase)	RPE	-	NM_001141905.2,100,100.000,60,5.18e-26	XM_021597756.1,100,98.333,60,8.25e-23	ribulose-5-phosphate-3-epimerase (rpe)
1192	WNvsCT	C095R039	0.53138	down	TMED1	TMED1	-	Transmembrane emp24 domain-containing protein 1 (p24 family protein gamma-1) (p24gamma1)	TMED1	-	NM_001141732.1,100,100.000,60,5.18e-26=XM_014184623.1,100,100.000,60,2.54e-24	XR_002472857.1,57,100.000,34,5.03e-10	Transmembrane emp24 domain-containing protein 1 (tmed1)
1193	WNvsCT	C219R027	0.531319	down	PSMD11	PSMD11B	-	26S proteasome non-ATPase regulatory subunit 11B (26S proteasome regulatory subunit RPN6-B)	LOC100380795	PSD11	XM_014159143.1,100,100.000,60,2.54e-24	XM_021564977.1,100,100.000,60,1.77e-24	26S proteasome non-ATPase regulatory subunit 11B (LOC100380795)
1194	WNvsCT	C164R072	0.531209	down	FRYL	FRYL	AF4P12 KIAA0826	Protein furry homolog-like (ALL1-fused gene from chromosome 4p12 protein)	LOC106560257	-	XM_014122961.1,100,100.000,60,2.54e-24	XM_021604317.1,100,96.667,60,3.84e-21	protein furry homolog-like (LOC106560257), transcript variant X25
1195	WNvsCT	C068R060	0.530596	down	SNRPD2	SNRPD2	SNRPD1	Small nuclear ribonucleoprotein Sm D2 (Sm-D2) (snRNP core protein D2)	LOC106603799	SMD2	XM_014197914.1,100,100.000,60,2.54e-24	XM_021617592.1,100,98.333,60,8.25e-23	small nuclear ribonucleoprotein Sm D2-like (LOC106603799)
1196	WNvsCT	C233R053	0.530395	down	MFAP2	MFAP2	MAGP MAGP1	Microfibrillar-associated protein 2 (MFAP-2) (Microfibril-associated glycoprotein 1) (MAGP) (MAGP-1)	MFAP2	-	NM_001141303.1,100,100.000,60,5.18e-26=XM_014132915.1,100,100.000,60,2.54e-24	XM_021569373.1,100,98.333,60,8.25e-23	microfibrillar-associated protein 2 (mfap2)
1197	WNvsCT	C241R003	0.530134	down	PSMA1	PSMA1	-	Proteasome subunit alpha type-1 (EC 3.4.25.1)	LOC106587532	PSA1	XM_014175998.1,100,100.000,60,2.54e-24	XM_021586471.1,100,96.667,60,3.84e-21	proteasome subunit alpha type-1-like (LOC106587532)
1198	WNvsCT	C171R003	0.530114	down	FKBP10	FKBP10	FKBP-RS FKBP1-RS FKBP6 FKBP65 FKBPRP	Peptidyl-prolyl cis-trans isomerase FKBP10 (PPIase FKBP10) (EC 5.2.1.8) (65 kDa FK506-binding protein) (65 kDa FKBP) (FKBP-65) (FK506-binding protein 10) (FKBP-10) (Immunophilin FKBP65) (Rotamase)	LOC106607277	FKB10	XM_014204083.1,100,100.000,60,2.54e-24	XM_021624815.1,100,100.000,60,1.77e-24	peptidyl-prolyl cis-trans isomerase FKBP10-like (LOC106607277)
1199	WNvsCT	C082R009	0.529929	down	DHRS11	DHRS11	SDR24C1	Dehydrogenase/reductase SDR family member 11 (17-beta-hydroxysteroid dehydrogenase) (3-beta-hydroxysteroid 3-dehydrogenase) (EC 1.1.1.270) (Estradiol 17-beta-dehydrogenase) (EC 1.1.1.62) (Short-chain dehydrogenase/reductase family 24C member 1)	LOC106603495	-	XM_014197265.1,100,100.000,60,2.54e-24	XM_021618017.1,100,98.333,60,8.25e-23	dehydrogenase/reductase SDR family member 11-like (LOC106603495)
1200	WNvsCT	C168R080	0.529919	down	CSTB	-	-	Cystatin-B (RbCyt-B) (Stefin-B)	LOC106608599	CYTB, CYSTATIN-B	XM_014206629.1,100,98.333,60,1.18e-22	XM_021578207.1,100,96.667,60,3.84e-21	cystatin-B-like (LOC106608599)
1201	WNvsCT	C025R092	0.529852	down	OGFOD2	OGFOD2	-	2-oxoglutarate and iron-dependent oxygenase domain-containing protein 2 (EC 1.14.11.-)	OGFOD2	-	XM_014170975.1,100,100.000,60,2.54e-24	XM_021606370.1,100,96.667,60,3.84e-21	2-oxoglutarate and iron-dependent oxygenase domain containing 2 (ogfod2), transcript variant X2
1202	WNvsCT	C184R054	0.529558	down	LOC106564671	-	-	-	LOC106564671	-	XM_014130887.1,100,100.000,60,2.54e-24	XM_021567903.1,100,91.667,60,5.00e-15	growth factor receptor-bound protein 2-like (LOC106564671)
1203	WNvsCT	C049R002	0.529172	down	PLIN2	PLIN2	ADFP ADRP	Perilipin-2 (Adipophilin) (Adipose differentiation-related protein) (ADRP)	PLIN2	-	XM_014206726.1,100,100.000,60,2.54e-24	XM_021578133.1,100,96.667,60,3.84e-21	perilipin 2 (plin2), transcript variant X2
1204	WNvsCT	C079R015	0.528934	down	TRAPPC4	TRAPPC4	SBDN	Trafficking protein particle complex subunit 4 (Synbindin) (TRS23 homolog)	LOC106581112	-	XM_014162865.1,100,100.000,60,2.54e-24	-	trafficking protein particle complex subunit 4-like (LOC106581112)
1205	WNvsCT	C092R070	0.528744	down	PMPCB	PMPCB	-	Mitochondrial-processing peptidase subunit beta (EC 3.4.24.64) (Beta-MPP)	PMPCB	-	XM_014208782.1,100,100.000,60,2.54e-24	-	peptidase [mitochondrial processing] beta (pmpcb)
1206	WNvsCT	C196R127	0.528574	down	PIGF	PIGF	-	Phosphatidylinositol-glycan biosynthesis class F protein (PIG-F) (GPI11 homolog)	PIGF	-	NM_001141084.1,100,100.000,60,5.18e-26=XM_014158219.1,100,100.000,60,2.54e-24	XM_021564797.1,100,100.000,60,1.77e-24	phosphatidylinositol glycan, class F (pigf)
1207	WNvsCT	C127R065	0.528563	down	AP1M2	AP1M2	-	AP-1 complex subunit mu-2 (AP-mu chain family member mu1B) (Adaptor protein complex AP-1 subunit mu-2) (Adaptor-related protein complex 1 subunit mu-2) (Clathrin assembly protein complex 1 mu-2 medium chain 2) (Golgi adaptor HA1/AP1 adaptin mu-2 subunit) (Mu-adaptin 2) (Mu1B-adaptin)	AP1M2	-	NM_001165294.1,100,100.000,60,5.18e-26=XM_014130620.1,100,100.000,60,2.54e-24	XM_021556744.1,100,98.333,60,8.25e-23	adaptor-related protein complex 1, mu 2 subunit (ap1m2)
1208	WNvsCT	C085R026	0.528525	down	DHX8	DHX8	DDX8	ATP-dependent RNA helicase DHX8 (EC 3.6.4.13) (DEAH box protein 8) (RNA helicase HRH1)	LOC110499111	-	-	XM_021576025.1,100,98.333,60,8.25e-23	ATP-dependent RNA helicase DHX8-like (LOC110499111), transcript variant X3
1209	WNvsCT	C231R098	0.528473	down	DUT	DUT	-	Deoxyuridine 5'-triphosphate nucleotidohydrolase, mitochondrial (dUTPase) (EC 3.6.1.23) (dUTP pyrophosphatase)	DUT	-	XM_014127388.1,100,96.667,60,5.50e-21	-	deoxyuridine triphosphatase (dut), transcript variant X2
1210	WNvsCT	C251R053	0.528168	down	RRAGA	RRAGA	-	Ras-related GTP-binding protein A (Rag A) (RagA) (Adenovirus E3 14.7 kDa-interacting protein 1) (FIP-1)	RRAGA	-	NM_001141190.2,98,100.000,59,1.86e-25=XM_014137442.1,98,100.000,59,9.14e-24	XR_002475600.1,98,98.305,59,2.97e-22	Ras-related GTP binding A (rraga)
1211	WNvsCT	C260R136	0.528123	down	XRN2	XRN2	-	5'-3' exoribonuclease 2 (EC 3.1.13.-)	LOC106571262	-	XM_014144088.1,100,100.000,60,2.54e-24	XM_021611648.1,100,98.333,60,8.25e-23	5'-3' exoribonuclease 2-like (LOC106571262), transcript variant X2
1212	WNvsCT	C196R125	0.528014	down	PSMA6	PSMA6	-	Proteasome subunit alpha type-6 (EC 3.4.25.1) (Macropain iota chain) (Multicatalytic endopeptidase complex iota chain) (Proteasome iota chain)	LOC106611176	PSA6	XM_014211118.1,100,100.000,60,2.54e-24	-	proteasome subunit alpha type-6-like (LOC106611176)
1213	WNvsCT	C184R003	0.527657	down	SEPHS1	SEPHS1	-	Selenide, water dikinase 1 (EC 2.7.9.3) (Selenium donor protein 1) (Selenophosphate synthase 1)	SPS1	SPS1	NM_001173937.1,100,100.000,60,5.18e-26=XM_014148442.1,100,100.000,60,2.54e-24	XM_021572492.1,100,100.000,60,1.77e-24	Selenide, water dikinase 1 (sps1)
1214	WNvsCT	C088R123	0.527495	down	PSMA6	PSMA6	-	Proteasome subunit alpha type-6 (EC 3.4.25.1) (Macropain iota chain) (Multicatalytic endopeptidase complex iota chain) (Proteasome iota chain)	LOC106611176	PSA6	XM_014211118.1,100,98.333,60,1.18e-22	-	proteasome subunit alpha type-6-like (LOC106611176)
1215	WNvsCT	C020R091	0.527487	down	PYCRL	PYCRL	PYCR3	Pyrroline-5-carboxylate reductase 3 (P5C reductase 3) (P5CR 3) (EC 1.5.1.2) (Pyrroline-5-carboxylate reductase-like protein)	PYCR3	P5CR3, PYCRL	NM_001141183.1,100,96.667,60,1.12e-22=XM_014123205.1,100,96.667,60,5.50e-21	XM_021604500.1,100,100.000,60,1.77e-24	pyrroline-5-carboxylate reductase 3 (pycr3)
1216	WNvsCT	C098R108	0.527444	down	PSMD1	PSMD1	-	26S proteasome non-ATPase regulatory subunit 1 (26S proteasome regulatory subunit RPN2) (26S proteasome regulatory subunit S1) (26S proteasome subunit p112)	PSMD1	-	XM_014149760.1,100,100.000,60,2.54e-24	XM_021614254.1,100,100.000,60,1.77e-24	proteasome 26S subunit, non-ATPase 1 (psmd1), transcript variant X3
1217	WNvsCT	C054R009	0.527112	down	MAD2L1	MAD2L1	MAD2	Mitotic spindle assembly checkpoint protein MAD2A (HsMAD2) (Mitotic arrest deficient 2-like protein 1) (MAD2-like protein 1)	MD2L1	-	NM_001140711.1,100,100.000,60,5.18e-26	XM_021578253.1,100,96.667,60,3.84e-21	Mitotic spindle assembly checkpoint protein MAD2A (md2l1)
1218	WNvsCT	C004R034	0.527063	down	PSMA6	PSMA6	-	Proteasome subunit alpha type-6 (EC 3.4.25.1) (Macropain iota chain) (Multicatalytic endopeptidase complex iota chain) (Proteasome iota chain)	LOC106611176	PSA6	XM_014211118.1,100,100.000,60,2.54e-24	-	proteasome subunit alpha type-6-like (LOC106611176)
1219	WNvsCT	C110R085	0.526542	down	PTCHD3	PTCHD3	-	Patched domain-containing protein 3 (RND-type protein RNDEu-3)	-	-	-	-	0
1220	WNvsCT	C076R016	0.52647	down	PHOSPHO1	PHOSPHO1	-	Probable phosphatase phospho1 (EC 3.1.3.-)	PHOP1	-	NM_001140298.1,100,98.333,60,2.41e-24=XM_014192792.1,100,98.333,60,1.18e-22	XM_021624782.1,72,95.349,43,1.08e-11	Probable phosphatase phospho1 (phop1)
1221	WNvsCT	C237R070	0.52631	down	GPATCH4	GPATCH4	GPATC4	G patch domain-containing protein 4	LOC106605314	-	XR_001328825.1,100,100.000,60,2.54e-24	-	uncharacterized LOC106605314 (LOC106605314), transcript variant X1
1222	WNvsCT	C056R022	0.526055	down	GGNBP2	GGNBP2	ZNF403	Gametogenetin-binding protein 2 (Protein ZNF403)	GGNBP2	-	XM_014198286.1,100,100.000,60,2.54e-24	XM_021624272.1,95,96.491,57,1.79e-19	gametogenetin binding protein 2 (ggnbp2), transcript variant X4
1223	WNvsCT	C049R046	0.526054	down	PSMB3	PSMB3	-	Proteasome subunit beta type-3 (EC 3.4.25.1) (Proteasome chain 13) (Proteasome component C10-II) (Proteasome theta chain)	LOC106587952	PSB3, PSMB3	XM_014176616.1,100,100.000,60,2.54e-24	NM_001124250.1,100,96.667,60,3.35e-23=XM_021568027.1,100,96.667,60,3.84e-21	proteasome subunit beta type-3 (LOC106587952)
1224	WNvsCT	C027R036	0.525952	down	LYRM5	LYRM5	ETFRF1	Electron transfer flavoprotein regulatory factor 1 (LYR motif-containing protein 5)	LYRM5	LOC106609180	XM_014207670.1,100,100.000,60,2.54e-24	-	LYR motif-containing protein 5-like (LOC106609180), transcript variant X1
1225	WNvsCT	C052R034	0.525869	down	WDR12	WDR12	-	Ribosome biogenesis protein wdr12 (WD repeat-containing protein 12)	WDR12	LOC106575042	XM_014151181.1,100,100.000,60,2.54e-24	XM_021592265.1,100,96.667,60,3.84e-21	ribosome biogenesis protein wdr12 (LOC106575042)
1226	WNvsCT	C101R020	0.525757	down	SHMT2	SHMT2	-	Serine hydroxymethyltransferase, mitochondrial (SHMT) (EC 2.1.2.1) (Glycine hydroxymethyltransferase) (Serine methylase)	SHMT2	GLYM	XM_014133973.1,100,100.000,60,2.54e-24	XM_021570103.1,100,93.333,60,8.31e-18	serine hydroxymethyltransferase 2 [mitochondrial] (shmt2), transcript variant X2
1227	WNvsCT	C168R063	0.525188	down	SNRPA1	SNRPA1	-	U2 small nuclear ribonucleoprotein A' (U2 snRNP A')	SNRPA1	RU2A, U2A'	NM_001123704.1,100,100.000,60,5.18e-26=XM_014189009.1,100,100.000,60,2.54e-24	XM_021586786.1,100,100.000,60,1.77e-24	small nuclear ribonucleoprotein polypeptide A' (snrpa1)
1228	WNvsCT	C251R010	0.525158	down	ORC4	ORC4	ORC4L	Origin recognition complex subunit 4	ORC4	-	XM_014150801.1,100,100.000,60,2.54e-24	XM_021570610.1,100,98.333,60,8.25e-23	origin recognition complex, subunit 4 (orc4), transcript variant X5
1229	WNvsCT	C046R105	0.524925	down	AP3M1	AP3M1	-	AP-3 complex subunit mu-1 (AP-3 adaptor complex mu3A subunit) (Adaptor-related protein complex 3 subunit mu-1) (Mu-adaptin 3A) (Mu3A-adaptin)	AP3M1	-	NM_001141631.1,100,100.000,60,5.18e-26=XM_014198355.1,100,100.000,60,2.54e-24	XM_021580099.1,100,100.000,60,1.77e-24	adaptor-related protein complex 3, mu 1 subunit (ap3m1)
1230	WNvsCT	C104R137	0.524914	down	TMEM120A	TMEM120A	-	Transmembrane protein 120A	-	-	-	-	0
1231	WNvsCT	C220R002	0.524474	down	SUMO2	SUMO2	SMT3A SMT3H2	Small ubiquitin-related modifier 2 (SUMO-2) (MIF2 suppressor) (SMT3 homolog 2) (Sentrin-2) (Ubiquitin-like protein SMT3A) (Smt3A)	SUMO2	-	XM_014202963.1,100,100.000,60,2.54e-24	NM_001165057.1,100,100.000,60,1.55e-26=XM_021558745.1,100,100.000,60,1.77e-24	small ubiquitin-related modifier 2 (LOC106606624)
1232	WNvsCT	C171R100	0.524458	down	PSMC1	PSMC1	-	26S proteasome regulatory subunit 4 (P26s4) (26S proteasome AAA-ATPase subunit RPT2) (Proteasome 26S subunit ATPase 1)	LOC106601249	PRS4	XM_014193312.1,100,100.000,60,2.54e-24	XM_021574056.1,47,100.000,28,1.09e-06	26S protease regulatory subunit 4 (LOC106601249)
1233	WNvsCT	C005R045	0.524366	down	SC5DL	SC5DL	SC5D	Lathosterol oxidase (EC 1.14.19.20) (C-5 sterol desaturase) (Delta(7)-sterol 5-desaturase) (Delta(7)-sterol C5(6)-desaturase) (Lathosterol 5-desaturase) (Sterol-C5-desaturase)	SC5D	-	-	XM_021623781.1,100,100.000,60,1.77e-24	sterol-C5-desaturase (sc5d), transcript variant X3
1234	WNvsCT	C105R004	0.524084	down	APMAP	APMAP	-	Adipocyte plasma membrane-associated protein	APMAP	-	NM_001140255.1,100,96.667,60,1.12e-22=XM_014154067.1,100,100.000,60,2.54e-24	XM_021608822.1,100,100.000,60,1.77e-24	adipocyte plasma membrane associated protein (apmap)
1235	WNvsCT	C167R022	0.52312	down	ABCD3	ABCD3	PMP70 PXMP1	ATP-binding cassette sub-family D member 3 (68 kDa peroxisomal membrane protein) (PMP68) (70 kDa peroxisomal membrane protein) (PMP70)	LOC106599146	-	XM_014190252.1,100,100.000,60,2.54e-24	XM_021589691.1,100,100.000,60,1.77e-24	ATP-binding cassette sub-family D member 3-like (LOC106599146)
1236	WNvsCT	C009R017	0.523082	down	HMGB2	HMGB2	HMG2	High mobility group protein B2 (High mobility group protein 2) (HMG-2)	LOC110510465	-	-	XM_021591833.1,57,97.059,34,2.34e-08	high mobility group protein B2-like (LOC110510465)
1237	WNvsCT	C046R001	0.522947	down	ACACB	ACACB	ACC2 ACCB	Acetyl-CoA carboxylase 2 (EC 6.4.1.2) (ACC-beta) [Includes: Biotin carboxylase (EC 6.3.4.14)]	-	-	-	-	0
1238	WNvsCT	C120R096	0.522329	down	AKR1B1	AKR1B1	-	Aldo-keto reductase family 1 member B1 (EC 1.1.1.300) (EC 1.1.1.372) (EC 1.1.1.54) (Aldehyde reductase) (Aldose reductase) (AR) (EC 1.1.1.21)	LOC106609240	ALDR	XM_014207794.1,100,100.000,60,2.54e-24	XM_021577478.1,97,96.552,58,4.96e-20	aldose reductase-like (LOC106609240)
1239	WNvsCT	C249R004	0.521091	down	STAU2	STAU2	-	Double-stranded RNA-binding protein Staufen homolog 2	-	-	-	-	0
1240	WNvsCT	C079R064	0.520966	down	MFAP2	MFAP2	MAGP MAGP1	Microfibrillar-associated protein 2 (MFAP-2) (Microfibril-associated glycoprotein 1) (MAGP) (MAGP-1)	MFAP2	-	NM_001141303.1,100,100.000,60,5.18e-26=XM_014132915.1,100,100.000,60,2.54e-24	XM_021569373.1,100,98.333,60,8.25e-23	microfibrillar-associated protein 2 (mfap2)
1241	WNvsCT	C229R095	0.520362	down	ZC3H7B	ZC3H7B	KIAA1031	Zinc finger CCCH domain-containing protein 7B (Rotavirus 'X'-associated non-structural protein) (RoXaN)	LOC106601242	-	XM_014193289.1,100,100.000,60,2.54e-24	XM_021625147.1,100,96.667,60,3.84e-21	zinc finger CCCH domain-containing protein 7B-like (LOC106601242)
1242	WNvsCT	C026R031	0.52036	down	RPTN	-	-	Collagen alpha-2(IV) chain	LOC106575940	-	XM_014152694.1,100,100.000,60,2.54e-24	-	cytochrome P450 27C1 (LOC106575940), transcript variant X2
1243	WNvsCT	C015R136	0.519926	down	RGN	RGN	-	Regucalcin (RC) (Gluconolactonase) (GNL) (EC 3.1.1.17) (Senescence marker protein 30) (SMP-30) (xSMP-30)	RGN	-	NM_001141394.1,100,98.333,60,2.41e-24=XM_014151102.1,100,98.333,60,1.18e-22	NM_001246349.1,100,98.333,60,7.21e-25=XM_021596775.1,100,98.333,60,8.25e-23	regucalcin (rgn)
1244	WNvsCT	C111R014	0.51987	down	STT3A	STT3A	-	Dolichyl-diphosphooligosaccharide--protein glycosyltransferase subunit STT3A (Oligosaccharyl transferase subunit STT3A) (STT3-A) (EC 2.4.99.18)	STT3A	-	NM_001141725.1,100,100.000,60,5.18e-26=XM_014137444.1,100,100.000,60,2.54e-24	-	Dolichyl-diphosphooligosaccharide--protein glycosyltransferase subunit STT3A (stt3a)
1245	WNvsCT	C152R066	0.51939	down	RDH12	RDH12	SDR7C2	Retinol dehydrogenase 12 (EC 1.1.1.300) (All-trans and 9-cis retinol dehydrogenase) (Short chain dehydrogenase/reductase family 7C member 2)	RDH12	LOC106598856	XR_001327351.1,100,98.333,60,1.18e-22	XM_021574919.1,100,95.000,60,1.79e-19	retinol dehydrogenase 12-like (LOC106598856), transcript variant X3
1246	WNvsCT	C125R023	0.519344	down	IFI30	IFI30	GILT	Gamma-interferon-inducible lysosomal thiol reductase (EC 1.8.-.-) (Gamma-interferon-inducible protein IP-30)	LOC106568950	GILT	XM_014139824.1,100,100.000,60,2.54e-24	XM_021612964.1,98,96.610,59,1.38e-20	gamma-interferon-inducible lysosomal thiol reductase-like (LOC106568950)
1247	WNvsCT	C056R087	0.51866	down	DCK	DCK	-	Deoxycytidine kinase (dCK) (EC 2.7.1.74)	DCK	-	NM_001141189.2,100,100.000,60,5.18e-26=XM_014140010.1,100,100.000,60,2.54e-24	NM_001165138.1,100,95.000,60,1.56e-21=XM_021601269.1,100,95.000,60,1.79e-19	deoxycytidine kinase (dck)
1248	WNvsCT	C170R069	0.518303	down	ABAT	ABAT	GABAT	4-aminobutyrate aminotransferase, mitochondrial (EC 2.6.1.19) ((S)-3-amino-2-methylpropionate transaminase) (EC 2.6.1.22) (GABA aminotransferase) (GABA-AT) (Gamma-amino-N-butyrate transaminase) (GABA transaminase) (GABA-T) (L-AIBAT)	LOC106592407	GABT	XM_014183746.1,100,100.000,60,2.54e-24	-	4-aminobutyrate aminotransferase, mitochondrial-like (LOC106592407)
1249	WNvsCT	C254R067	0.517878	down	DCT	DCT	TYRP2	L-dopachrome tautomerase (DCT) (DT) (EC 5.3.3.12) (L-dopachrome Delta-isomerase) (Tyrosinase-related protein 2) (TRP-2) (TRP2)	LOC106582441	-	XM_014165555.1,100,100.000,60,2.54e-24	XM_021579758.1,100,98.333,60,8.25e-23	L-dopachrome tautomerase-like (LOC106582441)
1250	WNvsCT	C243R120	0.517596	down	NPC1	NPC1	-	NPC intracellular cholesterol transporter 1 (Niemann-Pick C1 protein)	LOC106600427	-	XM_014191768.1,100,100.000,60,2.54e-24	XM_021589135.1,100,96.667,60,3.84e-21	Niemann-Pick C1 protein-like (LOC106600427)
1251	WNvsCT	C138R093	0.516974	down	C3	C3	-	Complement C3 [Cleaved into: Complement C3 beta chain; Complement C3 alpha chain; C3a anaphylatoxin; Complement C3b alpha' chain; Complement C3c alpha' chain fragment 1; Complement C3dg fragment; Complement C3g fragment; Complement C3d fragment; Complement C3f fragment; Complement C3c alpha' chain fragment 2] (Fragment)	C3-3	-	XM_014131265.1,100,100.000,60,2.54e-24	XR_002469189.1,100,98.333,60,8.25e-23	complement C3-like (LOC106564830)
1252	WNvsCT	C150R082	0.51687	down	STEAP4	STEAP4	STAMP2 TNFAIP9	Metalloreductase STEAP4 (EC 1.16.1.9) (Six-transmembrane epithelial antigen of prostate 4) (SixTransMembrane protein of prostate 2) (Tumor necrosis factor, alpha-induced protein 9)	STEA4	-	NM_001173898.1,100,91.667,60,1.13e-17=XM_014200936.1,100,91.667,60,5.54e-16	XM_021557376.1,100,91.667,60,3.86e-16	Metalloreductase STEAP4 (stea4)
1253	WNvsCT	C043R032	0.5168	down	LOC106570235	-	-	-	LOC106570235	-	XM_014142334.1,100,98.333,60,1.18e-22	-	trafficking protein particle complex subunit 9-like (LOC106570235)
1254	WNvsCT	C001R139	0.516572	down	STMN1	STMN1	LAP18	Stathmin	LOC106570260	STMN1, STATHMIN	XM_014142376.1,100,100.000,60,2.54e-24	XM_021560268.1,100,95.000,60,1.79e-19	stathmin-like (LOC106570260)
1255	WNvsCT	C014R079	0.51634	down	AP1M1	AP1M1	CLTNM	AP-1 complex subunit mu-1 (AP-mu chain family member mu1A) (Adaptor protein complex AP-1 subunit mu-1) (Adaptor-related protein complex 1 subunit mu-1) (Clathrin assembly protein complex 1 mu-1 medium chain 1) (Clathrin coat assembly protein AP47) (Clathrin coat-associated protein AP47) (Golgi adaptor HA1/AP1 adaptin mu-1 subunit) (Mu-adaptin 1) (Mu1A-adaptin)	AP1M1	-	XM_014148669.1,100,100.000,60,2.54e-24	XM_021579063.1,100,100.000,60,1.77e-24	adaptor-related protein complex 1, mu 1 subunit (ap1m1)
1256	WNvsCT	C011R126	0.516193	down	PIP5K1A	PIP5K1A	-	Phosphatidylinositol 4-phosphate 5-kinase type-1 alpha (PIP5K1-alpha) (PtdIns(4)P-5-kinase 1 alpha) (EC 2.7.1.68) (68 kDa type I phosphatidylinositol 4-phosphate 5-kinase) (Phosphatidylinositol 4-phosphate 5-kinase type I alpha) (PIP5KIalpha)	LOC106575371	-	XM_014151866.1,100,98.333,60,1.18e-22	XM_021588862.1,100,100.000,60,1.77e-24	phosphatidylinositol 4-phosphate 5-kinase type-1 alpha-like (LOC106575371)
1257	WNvsCT	C121R128	0.51619	down	TUBA1C	TUBA1C	TUBA6	Tubulin alpha-1C chain (Alpha-tubulin 6) (Tubulin alpha-6 chain) [Cleaved into: Detyrosinated tubulin alpha-1C chain]	LOC100380681	TBA1C	XM_014167249.1,100,100.000,60,2.54e-24	XM_021610100.1,100,98.333,60,8.25e-23	tubulin alpha-1C chain (LOC100380681)
1258	WNvsCT	C023R008	0.516184	down	TMEM106C	-	-	-	TMEM106C	-	XM_014147228.1,100,100.000,60,2.54e-24	-	transmembrane protein 106C (tmem106c), transcript variant X3
1259	WNvsCT	C010R060	0.515663	down	BRP44	BRP44	MPC2	Mitochondrial pyruvate carrier 2 (Brain protein 44)	LOC106586746	BR44, BRP44	XM_014174326.1,100,100.000,60,2.54e-24	XM_021597963.1,100,98.333,60,8.25e-23	mitochondrial pyruvate carrier 2-like (LOC106586746)
1260	WNvsCT	C162R007	0.515553	down	KPNA4	KPNA4	QIP1	Importin subunit alpha-3 (Importin alpha Q1) (Qip1) (Karyopherin subunit alpha-4)	LOC106580964	-	XM_014162565.1,100,100.000,60,2.54e-24	XM_021587744.1,100,100.000,60,1.77e-24	importin subunit alpha-3-like (LOC106580964)
1261	WNvsCT	C033R014	0.515292	down	RDH14	RDH14	-	Retinol dehydrogenase 14 (EC 1.1.1.300)	LOC106584900	-	XM_014170563.1,100,100.000,60,2.54e-24	XM_021606623.1,100,98.333,60,8.25e-23	retinol dehydrogenase 14-like (LOC106584900), transcript variant X4
1262	WNvsCT	C031R008	0.515157	down	-	-	-	-	-	-	-	-	0
1263	WNvsCT	C057R087	0.514995	down	-	-	-	-	-	-	-	-	0
1264	WNvsCT	C230R039	0.514895	down	PFAS	PFAS	KIAA0361	Phosphoribosylformylglycinamidine synthase (FGAM synthase) (FGAMS) (EC 6.3.5.3) (Formylglycinamide ribonucleotide amidotransferase) (FGAR amidotransferase) (FGAR-AT) (Formylglycinamide ribotide amidotransferase)	-	-	-	-	0
1265	WNvsCT	C103R063	0.514483	down	DTYMK	DTYMK	CDC8 TMPK TYMK	Thymidylate kinase (EC 2.7.4.9) (dTMP kinase)	DTYMK	DTYMK	XM_014123744.1,100,100.000,60,2.54e-24	XM_021604832.1,100,95.000,60,1.79e-19	thymidylate kinase-like (LOC106560660)
1266	WNvsCT	C207R088	0.514345	down	SHMT1	SHMT1	-	Serine hydroxymethyltransferase, cytosolic (SHMT) (EC 2.1.2.1) (Glycine hydroxymethyltransferase) (Serine methylase)	LOC106594270	-	XR_001326076.1,100,98.333,60,1.18e-22	-	uncharacterized LOC106594270 (LOC106594270)
1267	WNvsCT	C130R159	0.514178	down	REEP5	REEP5	DP1	Receptor expression-enhancing protein 5 (Polyposis locus protein 1 homolog)	-	-	-	-	0
1268	WNvsCT	C122R049	0.513975	down	PTPLB	PTPLB	HACD2	Very-long-chain (3R)-3-hydroxyacyl-CoA dehydratase 2 (EC 4.2.1.134) (3-hydroxyacyl-CoA dehydratase 2) (HACD2) (Protein-tyrosine phosphatase-like member B)	HACD2	-	XM_014165367.1,100,100.000,60,2.54e-24	XM_021579645.1,100,98.333,60,8.25e-23	3-hydroxyacyl-CoA dehydratase 2 (hacd2)
1269	WNvsCT	C069R062	0.51385	down	EIF4A3	EIF4A3	DDX48	Eukaryotic initiation factor 4A-III (eIF-4A-III) (eIF4A-III) (EC 3.6.4.13) (ATP-dependent RNA helicase DDX48) (ATP-dependent RNA helicase eIF4A-3) (DEAD box protein 48) (Eukaryotic translation initiation factor 4A isoform 3)	-	-	-	-	0
1270	WNvsCT	C252R147	0.513715	down	PPP2R2D	PPP2R2D	-	Serine/threonine-protein phosphatase 2A 55 kDa regulatory subunit B delta isoform (PP2A subunit B isoform B55-delta) (PP2A subunit B isoform PR55-delta) (PP2A subunit B isoform R2-delta) (PP2A subunit B isoform delta)	LOC106560222	-	XM_014122856.1,100,100.000,60,2.54e-24	XM_021614850.1,100,100.000,60,1.77e-24	serine/threonine-protein phosphatase 2A 55 kDa regulatory subunit B delta isoform-like (LOC106560222)
1271	WNvsCT	C126R009	0.513702	down	SLC30A7	SLC30A7	ZNT7	Zinc transporter 7 (ZnT-7) (Solute carrier family 30 member 7)	SLC30A7	ZNT7	XM_014149426.1,100,100.000,60,2.54e-24	XM_021560770.1,95,100.000,57,8.25e-23	solute carrier family 30 [zinc transporter], member 7 (slc30a7)
1272	WNvsCT	C178R129	0.513563	down	RHNO1	RHNO1	C12ORF32 RHINO	RAD9, HUS1, RAD1-interacting nuclear orphan protein 1 (RAD9, RAD1, HUS1-interacting nuclear orphan protein)	CL032	-	NM_001141253.1,100,100.000,60,5.18e-26=XM_014153591.1,100,96.667,60,5.50e-21	XM_021577058.1,100,100.000,60,1.77e-24	CL032 protein (cl032)
1273	WNvsCT	C117R144	0.513561	down	SLC26A5	-	-	-	LOC106609775	-	XM_014208788.1,100,98.333,60,1.18e-22	-	prestin-like (LOC106609775), transcript variant X4
1274	WNvsCT	C092R006	0.513215	down	CAPN1	CAPN1	CANPL1	Calpain-1 catalytic subunit (EC 3.4.22.52) (Calcium-activated neutral proteinase 1) (CANP 1) (Calpain mu-type) (Calpain-1 large subunit) (Cell proliferation-inducing gene 30 protein) (Micromolar-calpain) (muCANP)	LOC106578020	CAN1	XM_014156557.1,100,100.000,60,2.54e-24	-	calpain-1 catalytic subunit-like (LOC106578020), transcript variant X2
1275	WNvsCT	C180R005	0.5132	down	SSR4	SSR4	-	Translocon-associated protein subunit delta (TRAP-delta) (Signal sequence receptor subunit delta) (SSR-delta)	SSRD	-	NM_001141872.1,98,98.305,59,8.67e-24	XM_021616823.1,100,100.000,60,1.77e-24	Translocon-associated protein subunit delta (ssrd)
1276	WNvsCT	C045R124	0.512941	down	NADSYN1	NADSYN1	-	Glutamine-dependent NAD(+) synthetase (EC 6.3.5.1) (NAD(+) synthase [glutamine-hydrolyzing]) (NAD(+) synthetase)	NADSYN1	-	XM_014126595.1,100,100.000,60,2.54e-24	XM_021585989.1,100,98.333,60,8.25e-23	NAD synthetase 1 (nadsyn1), transcript variant X2
1277	WNvsCT	C210R137	0.512848	down	DUT	DUT	-	Deoxyuridine 5'-triphosphate nucleotidohydrolase, mitochondrial (dUTPase) (EC 3.6.1.23) (dUTP pyrophosphatase)	DUT	-	XM_014127388.1,100,100.000,60,2.54e-24	XM_021586663.1,100,96.667,60,3.84e-21	deoxyuridine triphosphatase (dut), transcript variant X2
1278	WNvsCT	C084R059	0.51282	down	NR0B2	NR0B2	SHP	Nuclear receptor subfamily 0 group B member 2 (Orphan nuclear receptor SHP) (Small heterodimer partner)	NR0B2	-	NM_001140650.2,100,100.000,60,5.18e-26	XM_021595923.1,97,96.552,58,4.96e-20	nuclear receptor subfamily 0 group B member 2 (nr0b2)
1279	WNvsCT	C215R169	0.512454	down	ZNF330	ZNF330	NOA36	Zinc finger protein 330 (Nucleolar autoantigen 36) (Nucleolar cysteine-rich protein)	ZN330	-	NM_001146375.1,100,100.000,60,5.18e-26=XM_014194864.1,100,100.000,60,2.54e-24	XM_021575057.1,95,98.246,57,3.84e-21	Zinc finger protein 330 (zn330)
1280	WNvsCT	C135R028	0.512267	down	PSMB7	PSMB7	-	Proteasome subunit beta type-7 (EC 3.4.25.1)	PSMB7	PSB7	XM_014143547.1,100,100.000,60,2.54e-24	XM_021601719.1,95,98.246,57,3.84e-21	proteasome subunit beta 7 (psmb7), transcript variant X2
1281	WNvsCT	C230R139	0.512209	down	MAPRE1	MAPRE1	-	Microtubule-associated protein RP/EB family member 1 (APC-binding protein EB1) (End-binding protein 1) (EB1)	MARE1	-	NM_001173634.1,100,100.000,60,5.18e-26=XM_014135586.1,100,100.000,60,2.54e-24	XM_021567209.1,100,100.000,60,1.77e-24	Microtubule-associated protein RP/EB family member 1 (mare1)
1282	WNvsCT	C186R115	0.512175	down	TXNIP	TXNIP	-	Thioredoxin-interacting protein	TXNIP	-	NM_001140431.1,100,100.000,60,5.18e-26	XM_021572190.1,98,100.000,59,6.38e-24	thioredoxin interacting protein (txnip)
1283	WNvsCT	C134R039	0.512104	down	DTX3	DTX3	RNF154	Probable E3 ubiquitin-protein ligase DTX3 (EC 2.3.2.27) (Protein deltex-3) (Deltex3) (RING finger protein 154) (RING-type E3 ubiquitin transferase DTX3)	LOC106567009	-	XM_014135774.1,100,100.000,60,2.54e-24	XM_021565811.1,100,96.667,60,3.84e-21	probable E3 ubiquitin-protein ligase DTX3 (LOC106567009)
1284	WNvsCT	C134R013	0.512053	down	LIPH	LIPH	-	Lipase member H (EC 3.1.1.-)	LIPH	-	NM_001173770.1,100,100.000,60,5.18e-26	XM_021591360.1,100,96.667,60,3.84e-21	Lipase member H (liph)
1285	WNvsCT	C154R118	0.51191	down	SDHC	SDHC	-	Succinate dehydrogenase cytochrome b560 subunit, mitochondrial (Succinate-ubiquinone oxidoreductase cytochrome B large subunit) (CYBL)	LOC106569582	C560	XM_014141078.1,100,100.000,60,2.54e-24	-	succinate dehydrogenase cytochrome b560 subunit, mitochondrial-like (LOC106569582), transcript variant X2
1286	WNvsCT	C210R035	0.51119	down	PTTG1	-	-	-	PTTG1	-	NM_001165263.1,100,100.000,60,5.18e-26	-	pituitary tumor-transforming 1 (pttg1)
1287	WNvsCT	C152R084	0.510595	down	NFYB	NFYB	-	Nuclear transcription factor Y subunit beta (CAAT box DNA-binding protein subunit B) (Nuclear transcription factor Y subunit B) (NF-YB)	NFYB	LOC106561000	XM_014124522.1,100,98.333,60,1.18e-22	-	nuclear transcription factor Y subunit beta (LOC106561000), transcript variant X2
1288	WNvsCT	C105R106	0.510303	down	ADTRP	ADTRP	C6ORF105	Androgen-dependent TFPI-regulating protein	CF105	-	NM_001141548.1,100,100.000,60,5.18e-26	-	CF105 protein (cf105)
1289	WNvsCT	C219R017	0.509705	down	BTF3L4	BTF3L4	-	Transcription factor BTF3 homolog 4 (Basic transcription factor 3-like 4)	LOC106574023	BT3L4	XM_014149533.1,100,98.333,60,1.18e-22	-	transcription factor BTF3 homolog 4 (LOC106574023)
1290	WNvsCT	C145R007	0.509265	down	-	-	-	-	-	-	-	-	0
1291	WNvsCT	C209R020	0.509192	down	LIPA	-	-	Putative lysosomal acid lipase/cholesteryl ester hydrolase (Acid cholesteryl ester hydrolase) (LAL) (EC 3.1.1.13) (Cholesteryl esterase) (Lipase A) (Sterol esterase)	-	-	-	-	0
1292	WNvsCT	C151R125	0.508952	down	UCHL3	UCHL3	-	Ubiquitin carboxyl-terminal hydrolase isozyme L3 (UCH-L3) (EC 3.4.19.12) (Ubiquitin thioesterase L3)	UCHL3	-	NM_001146602.1,100,100.000,60,5.18e-26	XM_021578613.1,100,95.000,60,1.79e-19	ubiquitin C-terminal hydrolase L3 (uchl3)
1293	WNvsCT	C263R026	0.508455	down	NAT9	NAT9	EBS	N-acetyltransferase 9 (EC 2.3.1.-) (Embryo brain-specific protein)	NAT9	-	NM_001139684.1,72,100.000,43,1.46e-16	-	N-acetyltransferase 9 [putative] (nat9)
1294	WNvsCT	C229R079	0.508419	down	ADSL	ADSL	-	Adenylosuccinate lyase (ADSL) (ASL) (EC 4.3.2.2) (Adenylosuccinase) (ASase)	LOC106607442	-	XM_014204395.1,100,100.000,60,2.54e-24	XM_021557496.1,100,93.333,60,8.31e-18	adenylosuccinate lyase-like (LOC106607442), transcript variant X3
1295	WNvsCT	C123R065	0.507867	down	TTC26	TTC26	IFT56	Intraflagellar transport protein 56 (Tetratricopeptide repeat protein 26) (TPR repeat protein 26)	LOC106564683	-	XM_014130924.1,100,100.000,60,2.54e-24	XM_021567888.1,100,96.667,60,3.84e-21	intraflagellar transport protein 56 (LOC106564683)
1296	WNvsCT	C131R001	0.507828	down	RBM4	RBM4	RBM4A	RNA-binding protein 4 (Lark homolog) (mLark) (RNA-binding motif protein 4) (RNA-binding motif protein 4a)	RBM4B	LOC106608730	XM_014206834.1,100,100.000,60,2.54e-24	XR_002470120.1,100,100.000,60,1.77e-24	RNA-binding protein 4.1-like (LOC106608730)
1297	WNvsCT	C179R044	0.507768	down	GNB5	GNB5B	-	Guanine nucleotide-binding protein subunit beta-5b	LOC110526647	-	-	XM_021607790.1,72,95.349,43,1.08e-11	guanine nucleotide-binding protein subunit beta-5b-like (LOC110526647)
1298	WNvsCT	C013R087	0.507676	down	MTDH	MTDH	LYRIC	Protein LYRIC (3D3/LYRIC) (Lysine-rich CEACAM1 co-isolated protein) (Metadherin) (Metastasis adhesion protein)	LYRIC	-	NM_001140291.1,100,92.063,63,3.14e-18=XM_014201297.1,100,100.000,60,2.54e-24	XM_021556503.1,100,90.476,63,5.00e-15	LYRIC protein (lyric)
1299	WNvsCT	C184R006	0.507616	down	NDUFAF3	NDUFAF3	-	NADH dehydrogenase [ubiquinone] 1 alpha subcomplex assembly factor 3	CC060	CC060	NM_001140686.1,93,100.000,56,8.67e-24	-	CC060 protein (cc060)
1300	WNvsCT	C181R051	0.507354	down	STMN1	STMN1	LAP18	Stathmin	LOC106588646	STMN1, STATHMIN	XM_014177828.1,100,100.000,60,2.54e-24	XM_021572283.1,100,98.333,60,8.25e-23	stathmin-like (LOC106588646)
1301	WNvsCT	C082R044	0.507304	down	MCM2	MCM2	-	DNA replication licensing factor mcm2 (EC 3.6.4.12) (Minichromosome maintenance protein 2)	MCM2	-	NM_001173626.1,100,100.000,60,5.18e-26=XM_014168247.1,100,100.000,60,2.54e-24	XM_021610724.1,100,100.000,60,1.77e-24	MCM2 minichromosome maintenance deficient 2, mitotin [S. cerevisiae] (mcm2)
1302	WNvsCT	C221R149	0.507077	down	MMTAG2	MMTAG2	-	Multiple myeloma tumor-associated protein 2 homolog	MMTA2	MMTA2	NM_001140253.1,100,100.000,60,5.18e-26	XM_021613612.1,98,96.610,59,1.38e-20	Multiple myeloma tumor-associated protein 2 homolog (mmta2)
1303	WNvsCT	C263R073	0.507036	down	APIP	APIP	-	Methylthioribulose-1-phosphate dehydratase (MTRu-1-P dehydratase) (EC 4.2.1.109) (APAF1-interacting protein homolog)	APIP	-	NM_001140053.1,95,100.000,57,2.41e-24=XM_014176551.1,95,100.000,57,1.18e-22	XM_021607984.1,95,100.000,57,8.25e-23	APAF1 interacting protein (apip)
1304	WNvsCT	C175R028	0.50628	down	RPS6KL1	RPS6KL1	-	Ribosomal protein S6 kinase-like 1 (EC 2.7.11.1)	LOC106589845	-	XM_014180411.1,100,100.000,60,2.54e-24	XM_021571996.1,48,100.000,29,3.03e-07	ribosomal protein S6 kinase delta-1-like (LOC106589845), transcript variant X3
1305	WNvsCT	C235R001	0.506228	down	MFAP2	MFAP2	MAGP MAGP1	Microfibrillar-associated protein 2 (MFAP-2) (Microfibril-associated glycoprotein 1) (MAGP) (MAGP-1)	MFAP2	-	NM_001141303.1,100,100.000,60,5.18e-26=XM_014132915.1,100,100.000,60,2.54e-24	XM_021569373.1,100,98.333,60,8.25e-23	microfibrillar-associated protein 2 (mfap2)
1306	WNvsCT	C246R021	0.505793	down	ERG28	ERG28	C14ORF1	Probable ergosterol biosynthetic protein 28	LOC106591002	ERG28	XR_001325165.1,100,100.000,60,2.54e-24	-	probable ergosterol biosynthetic protein 28 (LOC106591002), transcript variant X1
1307	WNvsCT	C076R125	0.505772	down	DUT	DUT	-	Deoxyuridine 5'-triphosphate nucleotidohydrolase, mitochondrial (dUTPase) (EC 3.6.1.23) (dUTP pyrophosphatase)	DUT	-	XM_014127388.1,100,96.667,60,5.50e-21	-	deoxyuridine triphosphatase (dut), transcript variant X2
1308	WNvsCT	C016R101	0.50548	down	EHD4	EHD4	HCA10 HCA11 PAST4	EH domain-containing protein 4 (Hepatocellular carcinoma-associated protein 10/11) (PAST homolog 4)	EHD4	-	XM_014192761.1,100,100.000,60,2.54e-24	XM_021573998.1,68,100.000,41,6.47e-14	EH-domain containing 4 (ehd4), transcript variant X2
1309	WNvsCT	C230R126	0.505194	down	PSMA6	PSMA6	-	Proteasome subunit alpha type-6 (EC 3.4.25.1) (Macropain iota chain) (Multicatalytic endopeptidase complex iota chain) (Proteasome iota chain)	LOC106580837	PSA6	XM_014162314.1,100,100.000,60,2.54e-24	XM_021587640.1,100,96.667,60,3.84e-21	proteasome subunit alpha type-6-like (LOC106580837), transcript variant X2
1310	WNvsCT	C262R130	0.505043	down	PKP3	PKP3	-	Plakophilin-3	LOC106584766	-	XM_014170314.1,100,100.000,60,2.54e-24	XM_021601176.1,100,100.000,60,1.77e-24	plakophilin-3-like (LOC106584766)
1311	WNvsCT	C081R032	0.504996	down	C5	C5	HC	Complement C5 (Hemolytic complement) [Cleaved into: Complement C5 beta chain; Complement C5 alpha chain; C5a anaphylatoxin; Complement C5 alpha' chain]	C5	-	XM_014174798.1,100,98.333,60,1.18e-22	-	complement component 5 (c5)
1312	WNvsCT	C186R120	0.50489	down	AKR1B1	AKR1B1	-	Aldo-keto reductase family 1 member B1 (EC 1.1.1.300) (EC 1.1.1.372) (EC 1.1.1.54) (Aldehyde reductase) (Aldose reductase) (AR) (EC 1.1.1.21)	LOC106609240	ALDR	XM_014207794.1,100,100.000,60,2.54e-24	XM_021577478.1,100,96.667,60,3.84e-21	aldose reductase-like (LOC106609240)
1313	WNvsCT	C023R021	0.504601	down	EPDR1	EPD	EPN	Ependymin (EPD)	LOC106608597	EPD	XM_014206628.1,100,100.000,60,2.54e-24	XM_021578209.1,100,91.935,62,3.86e-16	ependymin-like (LOC106608597)
1314	WNvsCT	C141R054	0.50407	down	GPD1	GPD1	LG3P	Glycerol-3-phosphate dehydrogenase [NAD(+)], cytoplasmic (GPD-C) (GPDH-C) (EC 1.1.1.8)	LOC106566713	-	XM_014135025.1,100,100.000,60,2.54e-24	XM_021566626.1,100,96.667,60,3.84e-21	glycerol-3-phosphate dehydrogenase [NAD[+]], cytoplasmic-like (LOC106566713), transcript variant X2
1315	WNvsCT	C193R092	0.503943	down	LYRM4	LYRM4A	-	LYR motif-containing protein 4A	LYRM4	LYRM4A	XM_014188368.1,100,100.000,60,2.54e-24	-	LYR motif containing 4 (lyrm4)
1316	WNvsCT	C041R046	0.503912	down	SLC5A9	SLC5A9	-	Sodium/glucose cotransporter 4 (Na(+)/glucose cotransporter 4) (Solute carrier family 5 member 9)	SLC5A9	-	XM_014216612.1,100,100.000,60,2.54e-24	XM_021604024.1,100,96.667,60,3.84e-21	solute carrier family 5 [sodium/sugar cotransporter], member 9 (slc5a9)
1317	WNvsCT	C135R014	0.503809	down	MRPL3	MRPL3	-	39S ribosomal protein L3, mitochondrial (L3mt) (MRP-L3)	MRPL3	RM03	XM_014178248.1,100,100.000,60,2.54e-24	XM_021572495.1,100,100.000,60,1.77e-24	mitochondrial ribosomal protein L3 (mrpl3)
1318	WNvsCT	C188R075	0.50378	down	PTP4A2	PTP4A2	PRL2	Protein tyrosine phosphatase type IVA 2 (EC 3.1.3.48) (Protein-tyrosine phosphatase 4a2) (Protein-tyrosine phosphatase of regenerating liver 2) (PRL-2)	-	-	-	-	0
1319	WNvsCT	C231R111	0.503742	down	TMED5	TMED5	-	Transmembrane emp24 domain-containing protein 5 (p24 family protein gamma-2) (p24gamma2)	LOC106613977	-	XM_014216869.1,100,100.000,60,2.54e-24	XM_021604235.1,100,96.667,60,3.84e-21	transmembrane emp24 domain-containing protein 5-like (LOC106613977)
1320	WNvsCT	C250R010	0.503727	down	NNT	NNT	-	NAD(P) transhydrogenase, mitochondrial (EC 7.1.1.1) (Nicotinamide nucleotide transhydrogenase) (Pyridine nucleotide transhydrogenase)	LOC106562460	-	XM_014127355.1,100,100.000,60,2.54e-24	XM_021586644.1,100,95.000,60,1.79e-19	NAD[P] transhydrogenase, mitochondrial-like (LOC106562460)
1321	WNvsCT	C234R032	0.503637	down	PSMB3	PSMB3	-	Proteasome subunit beta type-3 (EC 3.4.25.1) (Proteasome chain 13) (Proteasome component C10-II) (Proteasome theta chain)	LOC106587952	PSB3, PSMB3	XM_014176616.1,100,100.000,60,2.54e-24	NM_001124250.1,97,98.276,58,9.32e-24=XM_021568027.1,100,96.667,60,3.84e-21	proteasome subunit beta type-3 (LOC106587952)
1322	WNvsCT	C217R083	0.503633	down	-	-	-	-	-	-	-	-	0
1323	WNvsCT	C081R141	0.503244	down	-	-	-	-	-	-	-	-	0
1324	WNvsCT	C081R004	0.503165	down	PSMA2	PSMA2	-	Proteasome subunit alpha type-2 (EC 3.4.25.1) (Macropain subunit C3) (Multicatalytic endopeptidase complex subunit C3) (xC3) (Proteasome component C3)	WDYHV1	-	-	XM_021572703.1,65,100.000,39,8.36e-13	WDYHV motif containing 1 (wdyhv1)
1325	WNvsCT	C137R044	0.503158	down	LCAT	LCAT	-	Phosphatidylcholine-sterol acyltransferase (EC 2.3.1.43) (Lecithin-cholesterol acyltransferase) (Phospholipid-cholesterol acyltransferase)	LOC106573639	-	XM_014148871.1,100,100.000,60,2.54e-24	-	phosphatidylcholine-sterol acyltransferase-like (LOC106573639), transcript variant X3
1326	WNvsCT	C172R062	0.502872	down	PFKFB2	-	-	-	LOC106572354	-	XM_014146415.1,100,100.000,60,2.54e-24	-	6-phosphofructo-2-kinase/fructose-2,6-bisphosphatase 2-like (LOC106572354), transcript variant X3
1327	WNvsCT	C084R003	0.502278	down	SLC2A2	SLC2A2	GLUT-2 GLUT2	Solute carrier family 2, facilitated glucose transporter member 2 (Glucose transporter type 2, liver) (GLUT-2)	LOC106594064	-	XM_014185434.1,100,100.000,60,2.54e-24	NM_001124289.1,100,98.333,60,7.21e-25=XM_021610909.1,100,96.667,60,3.84e-21	solute carrier family 2, facilitated glucose transporter member 2-like (LOC106594064), transcript variant X2
1328	WNvsCT	C233R147	0.502085	down	MYBBP1A	MYBBP1A	-	Myb-binding protein 1A-like protein	LOC106603631	-	XM_014197519.1,100,100.000,60,2.54e-24	XM_021617861.1,100,98.333,60,8.25e-23	myb-binding protein 1A-like protein (LOC106603631)
1329	WNvsCT	C068R055	0.501829	down	PTP4A2	PTP4A2	PRL2	Protein tyrosine phosphatase type IVA 2 (EC 3.1.3.48) (Protein-tyrosine phosphatase 4a2) (Protein-tyrosine phosphatase of regenerating liver 2) (PRL-2)	LOC106588828	TP4A2	XM_014178288.1,100,100.000,60,2.54e-24	XM_021572522.1,100,96.667,60,3.84e-21	protein tyrosine phosphatase type IVA 2 (LOC106588828)
1330	WNvsCT	C024R009	0.50157	down	NCKAP1	NCKAP1	HEM2 KIAA0587 NAP1	Nck-associated protein 1 (NAP 1) (Membrane-associated protein HEM-2) (p125Nap1)	LOC106582262	-	XM_014165160.1,100,93.333,60,1.19e-17	XM_021608997.1,100,98.333,60,8.25e-23	nck-associated protein 1-like (LOC106582262), transcript variant X7
1331	WNvsCT	C200R119	0.501495	down	HNRNPA0	HNRNPA0	HNRPA0	Heterogeneous nuclear ribonucleoprotein A0 (hnRNP A0)	LOC106604941	ROA0	XM_014200088.1,100,100.000,60,2.54e-24	-	heterogeneous nuclear ribonucleoprotein A0-like (LOC106604941)
1332	WNvsCT	C045R156	0.501436	down	ABCG2	ABCG2	-	ATP-binding cassette sub-family G member 2 (Urate exporter) (CD antigen CD338)	LOC110515732	-	-	XR_002472291.1,98,96.610,59,1.38e-20	uncharacterized LOC110515732 (LOC110515732)
1333	WNvsCT	C015R050	0.501397	down	CHDH	-	-	-	CHDH	-	XM_014145595.1,100,100.000,60,2.54e-24	XM_021615673.1,100,96.667,60,3.84e-21	voltage-dependent L-type calcium channel subunit alpha-1D-like (LOC106571974), transcript variant X4
1334	WNvsCT	C192R064	0.501384	down	HEXA	HEXA	-	Beta-hexosaminidase subunit alpha (EC 3.2.1.52) (Beta-N-acetylhexosaminidase subunit alpha) (Hexosaminidase subunit A) (N-acetyl-beta-glucosaminidase subunit alpha)	HEXA	-	NM_001140458.1,100,100.000,60,5.18e-26	XM_021579111.1,100,100.000,60,1.77e-24	hexosaminidase A [alpha polypeptide] (hexa)
1335	WNvsCT	C137R022	0.501359	down	PSMA3	PSMA3	HC8 PSC8	Proteasome subunit alpha type-3 (EC 3.4.25.1) (Macropain subunit C8) (Multicatalytic endopeptidase complex subunit C8) (Proteasome component C8)	PSMA3	PSA3	XM_014194707.1,100,100.000,60,2.54e-24	XM_021573949.1,100,98.333,60,8.25e-23	proteasome subunit alpha 3 (psma3)
1336	WNvsCT	C009R072	0.501317	down	LRRC9	-	-	Transposable element Tcb1 transposase (Transposable element Barney transposase)	LOC110493843	-	-	XR_002469196.1,100,98.333,60,8.25e-23	uncharacterized LOC110493843 (LOC110493843)
1337	WNvsCT	C194R165	0.501169	down	PCLAF	PCLAF	PAF	PCNA-associated factor (PCNA-associated factor of 15 kDa) (PAF15) (p15PAF) (PCNA-clamp-associated factor)	LOC106573334	PAF	XM_014148295.1,100,100.000,60,2.54e-24	XM_021600877.1,100,95.000,60,1.79e-19	PCNA-associated factor-like (LOC106573334)
1338	WNvsCT	C056R005	0.501069	down	EBAG9	EBAG9	RCAS1	Receptor-binding cancer antigen expressed on SiSo cells (Cancer-associated surface antigen RCAS1) (Estrogen receptor-binding fragment-associated gene 9 protein)	LOC106605053	-	XM_014200309.1,100,100.000,60,2.54e-24	XM_021562812.1,97,96.552,58,4.96e-20	receptor-binding cancer antigen expressed on SiSo cells-like (LOC106605053)
1339	WNvsCT	C216R073	0.500954	down	AGL	AGL	-	Glycogen debranching enzyme (Glycogen debrancher) [Includes: 4-alpha-glucanotransferase (EC 2.4.1.25) (Oligo-1,4-1,4-glucantransferase); Amylo-alpha-1,6-glucosidase (Amylo-1,6-glucosidase) (EC 3.2.1.33) (Dextrin 6-alpha-D-glucosidase)]	LOC106578509	-	XM_014157391.1,100,100.000,60,2.54e-24	-	glycogen debranching enzyme-like (LOC106578509), transcript variant X2
1340	WNvsCT	C007R052	0.500838	down	ADAM23	-	-	-	ADAM23	-	XR_001324162.1,100,100.000,60,2.54e-24	XR_002472948.1,100,100.000,60,1.77e-24	disintegrin and metalloproteinase domain-containing protein 23-like (LOC106586256), transcript variant X5
1341	WNvsCT	C225R162	0.500605	down	NCOR1	-	-	-	NCOR1	-	XM_014137929.1,100,98.333,60,1.18e-22	XM_021623568.1,100,98.333,60,8.25e-23	nuclear receptor corepressor 1 (ncor1), transcript variant X10
1342	WNvsCT	C136R077	0.500436	down	ERG28	ERG28	C14ORF1	Probable ergosterol biosynthetic protein 28	ERG28	-	XR_001325165.1,100,100.000,60,2.54e-24	XM_021574396.1,100,96.667,60,3.84e-21	probable ergosterol biosynthetic protein 28 (LOC106591002), transcript variant X1
1343	WNvsCT	C127R072	0.500345	down	PEX19	PEX19	PXF	Peroxisomal biogenesis factor 19 (Peroxin-19) (Peroxisomal farnesylated protein)	LOC106600385	-	XM_014191691.1,100,100.000,60,2.54e-24	XM_021589061.1,97,98.276,58,1.07e-21	peroxisomal biogenesis factor 19-like (LOC106600385)
1344	WNvsCT	C186R021	0.499436	down	PSMB7	PSMB7	MMC14	Proteasome subunit beta type-7 (EC 3.4.25.1) (Macropain chain Z) (Multicatalytic endopeptidase complex chain Z) (Proteasome subunit Z)	LOC106569939	PSB7, PSMB7	XM_014141713.1,100,100.000,60,2.54e-24	XM_021560533.1,100,98.333,60,8.25e-23	proteasome subunit beta type-7-like (LOC106569939)
1345	WNvsCT	C210R077	0.499272	down	SPP2	SPP2	SPP24	Secreted phosphoprotein 24 (Spp-24) (Secreted phosphoprotein 2)	-	-	-	-	0
1346	WNvsCT	C149R140	0.499002	down	LOC106571902	-	-	-	LOC106571902	-	XM_014145448.1,100,93.333,60,1.19e-17	XM_021615546.1,100,96.667,60,3.84e-21	IQ motif and SEC7 domain-containing protein 1-like (LOC106571902), transcript variant X7
1347	WNvsCT	C217R119	0.498637	down	TERF2	TERF2	TRF2	Telomeric repeat-binding factor 2 (TTAGGG repeat-binding factor 2) (Telomeric DNA-binding protein)	COG8	LOC106588066	XM_014176733.1,100,100.000,60,2.54e-24	-	conserved oligomeric Golgi complex subunit 8-like (LOC106588066)
1348	WNvsCT	C192R039	0.498483	down	RPS23	RPS23	-	40S ribosomal protein S23	LOC106566598	RS23	XM_014134756.1,100,100.000,60,2.54e-24	XM_021566896.1,100,100.000,60,1.77e-24	40S ribosomal protein S23 (LOC106566598)
1349	WNvsCT	C024R015	0.498325	down	HS1BP3	HS1BP3	-	HCLS1-binding protein 3 (HS1-binding protein 3) (HSP1BP-3)	HS1BP3	-	XM_014211000.1,100,96.667,60,1.98e-20	-	HCLS1 binding protein 3 (hs1bp3)
1350	WNvsCT	C049R014	0.497941	down	AGXT2L2	AGXT2L2	PHYKPL	5-phosphohydroxy-L-lysine phospho-lyase (EC 4.2.3.134) (Alanine--glyoxylate aminotransferase 2-like 2)	PHYKPL	-	XM_014200055.1,100,100.000,60,2.54e-24	XM_021560864.1,100,98.333,60,8.25e-23	5-phosphohydroxy-L-lysine phospho-lyase (LOC100286425)
1351	WNvsCT	C120R031	0.497733	down	HMGB2	HMGB2	HMG2	High mobility group protein B2 (High mobility group protein 2) (HMG-2)	HMGB2	-	NM_001139698.1,100,98.333,60,2.41e-24=XM_014194993.1,100,98.333,60,1.18e-22	XM_021619375.1,100,98.333,60,8.25e-23	high-mobility group box 2 (hmgb2)
1352	WNvsCT	C088R008	0.49725	down	MAD2L2	MAD2L2	-	Mitotic spindle assembly checkpoint protein MAD2B (Mitotic arrest deficient 2-like protein 2) (MAD2-like protein 2)	MAD2L2	-	XM_014135438.1,100,100.000,60,2.54e-24	-	MAD2 mitotic arrest deficient-like 2 [yeast] (mad2l2), transcript variant X2
1353	WNvsCT	C081R047	0.496916	down	NKX6-3	-	-	-	NKX6-3	-	XM_014160094.1,100,100.000,60,2.54e-24	XM_021621537.1,100,98.333,60,8.25e-23	homeobox protein Nkx-6.3-like (LOC106579836), transcript variant X2
1354	WNvsCT	C064R113	0.496068	down	MAPRE3	MAPRE3	-	Microtubule-associated protein RP/EB family member 3 (EB1 protein family member 3) (EBF3) (End-binding protein 3) (EB3) (RP3)	MARE3	MARE1	NM_001139850.1,100,100.000,60,5.18e-26	XM_021616490.1,100,96.667,60,3.84e-21	Microtubule-associated protein RP/EB family member 3 (mare3)
1355	WNvsCT	C163R097	0.49606	down	GMPPB	-	-	-	GMPPB	-	XM_014168339.1,100,100.000,60,2.54e-24	-	GDP-mannose pyrophosphorylase B (gmppb), transcript variant X2
1356	WNvsCT	C134R029	0.496029	down	NPHP3	-	-	-	NPHP3	-	-	XM_021563007.1,100,95.000,60,1.79e-19	nephrocystin 3 (nphp3), transcript variant X3
1357	WNvsCT	C007R116	0.495442	down	X-ELEMENT\ORF2	X-ELEMENT\ORF2	ORF2	Probable RNA-directed DNA polymerase from transposon X-element (EC 2.7.7.49) (Reverse transcriptase)	-	-	-	-	0
1358	WNvsCT	C047R086	0.494711	down	RTN3	RTN3	-	Reticulon-3	RTN3	RTNT3	XM_014155629.1,100,100.000,60,2.54e-24	XM_021615315.1,98,98.305,59,2.97e-22	reticulon 3 (rtn3), transcript variant X2
1359	WNvsCT	C182R064	0.494035	down	-	-	-	-	-	-	-	-	0
1360	WNvsCT	C153R007	0.493801	down	RPAP3	RPAP3	-	RNA polymerase II-associated protein 3	RPAP3	-	NM_001141915.1,100,100.000,60,5.18e-26=XM_014153213.1,100,100.000,60,2.54e-24	XM_021563768.1,98,96.610,59,1.38e-20	RNA polymerase II-associated protein 3 (rpap3)
1361	WNvsCT	C016R138	0.493654	down	NUDT1	NUDT1	MTH1	7,8-dihydro-8-oxoguanine triphosphatase (EC 3.6.1.55) (2-hydroxy-dATP diphosphatase) (EC 3.6.1.56) (8-oxo-dGTPase) (Nucleoside diphosphate-linked moiety X motif 1) (Nudix motif 1)	8ODP	8ODP	NM_001140866.1,100,98.333,60,2.41e-24	NM_001165153.1,100,98.333,60,7.21e-25=XM_021622433.1,100,98.333,60,8.25e-23	7,8-dihydro-8-oxoguanine triphosphatase (8odp)
1362	WNvsCT	C219R085	0.493577	down	DUT	DUT	-	Deoxyuridine 5'-triphosphate nucleotidohydrolase, mitochondrial (dUTPase) (EC 3.6.1.23) (dUTP pyrophosphatase)	DUT	-	XM_014127388.1,100,96.667,60,5.50e-21	-	deoxyuridine triphosphatase (dut), transcript variant X2
1363	WNvsCT	C248R006	0.493545	down	PSMC3	PSMC3	TBP1	26S proteasome regulatory subunit 6A (26S proteasome AAA-ATPase subunit RPT5) (Proteasome 26S subunit ATPase 3) (Spermatogenic cell/sperm-associated Tat-binding protein homolog SATA) (Tat-binding protein 1) (TBP-1)	PRS6A	-	NM_001140593.1,100,98.333,60,2.41e-24=XM_014126458.1,100,100.000,60,2.54e-24	XM_021606998.1,92,100.000,55,1.07e-21	26S protease regulatory subunit 6A (prs6a)
1364	WNvsCT	C123R137	0.493232	down	LOC106575472	-	-	-	LOC106575472	-	XM_014151984.1,100,100.000,60,2.54e-24	XR_002474772.1,95,100.000,57,8.25e-23	disintegrin and metalloproteinase domain-containing protein 9-like (LOC106575472)
1365	WNvsCT	C156R115	0.492915	down	BRP44	BRP44	MPC2	Mitochondrial pyruvate carrier 2 (Brain protein 44)	LOC106586746	BR44, BRP44	XM_014174326.1,100,100.000,60,2.54e-24	XM_021597963.1,100,98.333,60,8.25e-23	mitochondrial pyruvate carrier 2-like (LOC106586746)
1366	WNvsCT	C064R009	0.492797	down	NT5C3	NT5C3	-	Cytosolic 5'-nucleotidase 3 (EC 3.1.3.5) (Cytosolic 5'-nucleotidase III) (cN-III)	LOC106581194	-	XM_014163103.1,100,100.000,60,2.54e-24	-	cytosolic 5'-nucleotidase 3-like (LOC106581194), transcript variant X2
1367	WNvsCT	C107R009	0.492537	down	LIN52	LIN52	-	Protein lin-52 homolog (12.5 kDa retinal tissue protein) (Rtp12.5)	LIN52	LOC106589484	XM_014179611.1,100,100.000,60,2.54e-24	XM_021574409.1,100,98.333,60,8.25e-23	protein lin-52 homolog (LOC106589484), transcript variant X2
1368	WNvsCT	C024R014	0.492458	down	FRRS1	-	-	Putative defense protein Hdd11 (Hyphantria differentially displayed gene 11)	LOC106563640	-	XM_014129398.1,100,100.000,60,2.54e-24	-	putative defense protein Hdd11 (LOC106563640)
1369	WNvsCT	C065R057	0.49237	down	SDR16C5	SDR16C5	RDHE2	Epidermal retinol dehydrogenase 2 (EPHD-2) (RDH-E2) (EC 1.1.1.105) (Retinal short-chain dehydrogenase reductase 2) (retSDR2) (Short-chain dehydrogenase/reductase family 16C member 5)	LOC106571445	-	XM_014144563.1,100,100.000,60,2.54e-24	XM_021612045.1,97,98.276,58,1.07e-21	epidermal retinol dehydrogenase 2-like (LOC106571445)
1370	WNvsCT	C196R011	0.492195	down	PSMA4	PSMA4	-	Proteasome subunit alpha type-4 (EC 3.4.25.1) (Macropain subunit C9) (Multicatalytic endopeptidase complex subunit C9) (Proteasome component C9) (Proteasome subunit L)	PSA4	-	NM_001141043.1,100,98.333,60,2.41e-24=XM_014127632.1,100,100.000,60,2.54e-24	XM_021607965.1,100,98.333,60,8.25e-23	Proteasome subunit alpha type-4 (psa4)
1371	WNvsCT	C118R134	0.492129	down	KDELC1	KDELC1	POGLUT2	Protein O-glucosyltransferase 2 (EC 2.4.1.-) (KDEL motif-containing protein 1) (Protein O-xylosyltransferase POGLUT2) (EC 2.4.2.26)	KDELC1	KDELC1	XM_014163995.1,100,100.000,60,2.54e-24	XM_021578998.1,100,100.000,60,1.77e-24	KDEL [Lys-Asp-Glu-Leu] containing 1 (kdelc1)
1372	WNvsCT	C241R160	0.492036	down	BIRC5	BIRC5.2-B	SIX	Baculoviral IAP repeat-containing protein 5.2-B (Survivin in Xenopus) (SIX) (Survivin2-B) (XSurvivin2B)	BIRC5	-	XM_014209101.1,100,100.000,60,2.54e-24	XM_021581282.1,95,100.000,57,8.25e-23	baculoviral IAP repeat containing 5 (birc5)
1373	WNvsCT	C151R016	0.49201	down	P4HB	P4HB	PDIA1	Protein disulfide-isomerase (PDI) (EC 5.3.4.1) (Cellular thyroid hormone-binding protein) (Prolyl 4-hydroxylase subunit beta) (p55)	PDIA1	-	NM_001141142.2,100,100.000,60,5.18e-26	XM_021568051.1,100,96.667,60,3.84e-21	disulfide-isomerase (pdia1)
1374	WNvsCT	C022R156	0.491736	down	MFSD14B	-	-	-	LOC110526125	-	-	XM_021606755.1,100,100.000,60,1.77e-24	hippocampus abundant transcript 1 protein-like (LOC110526125)
1375	WNvsCT	C259R059	0.491713	down	CA2	CAHZ	CAH-Z	Carbonic anhydrase (EC 4.2.1.1) (Carbonate dehydratase)	LOC100135827	-	-	NM_001124221.1,100,100.000,60,1.55e-26	carbonic anhydrase 2 (LOC100135827)
1376	WNvsCT	C233R022	0.491707	down	ARL8B	ARL8B	ARL8BA	ADP-ribosylation factor-like protein 8B-A	-	-	-	-	0
1377	WNvsCT	C236R100	0.491669	down	-	-	-	Immunoglobulin kappa light chain (Immunoglobulin kappa light chain EU)	-	-	-	-	0
1378	WNvsCT	C202R132	0.491547	down	TFPI	TFPI	-	Tissue factor pathway inhibitor (TFPI) (Extrinsic pathway inhibitor) (EPI) (Lipoprotein-associated coagulation inhibitor) (LACI)	LOC106581931	-	XM_014164438.1,100,100.000,60,2.54e-24	-	kunitz-type serine protease inhibitor bitisilin-3-like (LOC106581931), transcript variant X4
1379	WNvsCT	C096R055	0.491183	down	HSPA14	HSPA14	-	Heat shock 70 kDa protein 14	HSPA14	-	XR_001325768.1,47,100.000,28,1.56e-06	XM_021595331.1,100,100.000,60,1.77e-24	uncharacterized LOC106593041 (LOC106593041)
1380	WNvsCT	C235R108	0.490822	down	GUCA1B	GUCA1B	GCAP2	Guanylyl cyclase-activating protein 2 (GCAP 2) (Guanylate cyclase activator 1B)	LOC106567350	-	XM_014136489.1,100,100.000,60,2.54e-24	XM_021564448.1,98,98.305,59,2.97e-22	guanylyl cyclase-activating protein 2-like (LOC106567350)
1381	WNvsCT	C227R059	0.490384	down	H2AFX	H2AFX	-	Histone H2AX (H2a/x) (Histone H2A.X)	LOC110534249	-	-	XM_021618999.1,100,100.000,60,1.77e-24	histone H2AX (LOC110534249)
1382	WNvsCT	C014R006	0.490156	down	IGKC	IGKC	-	Immunoglobulin kappa constant (Ig kappa chain C region MOPC 21)	LOC106588302	IGL, KV3I, KV5B	XM_014177137.1,100,98.333,60,1.18e-22	-	uncharacterized LOC106588302 (LOC106588302)
1383	WNvsCT	C101R116	0.489333	down	EIF4A3	EIF4A3	DDX48	Eukaryotic initiation factor 4A-III (eIF-4A-III) (eIF4A-III) (EC 3.6.4.13) (ATP-dependent RNA helicase DDX48) (ATP-dependent RNA helicase eIF4A-3) (DEAD box protein 48) (Eukaryotic translation initiation factor 4A isoform 3)	-	-	-	-	0
1384	WNvsCT	C038R153	0.489324	down	NNT	NNT	-	NAD(P) transhydrogenase, mitochondrial (EC 7.1.1.1) (Nicotinamide nucleotide transhydrogenase) (Pyridine nucleotide transhydrogenase)	LOC106568155	NNTM	XM_014138232.1,100,100.000,60,2.54e-24	XM_021622925.1,100,96.667,60,3.84e-21	NAD[P] transhydrogenase, mitochondrial-like (LOC106568155), transcript variant X2
1385	WNvsCT	C224R136	0.489058	down	DIO3	DIO3	-	Thyroxine 5-deiodinase (EC 1.21.99.3) (5DIII) (DIOIII) (Type 3 DI) (Type III iodothyronine deiodinase)	LOC106571601	-	XR_001320949.1,100,100.000,60,2.54e-24	-	type III iodothyronine deiodinase-like (LOC106571601)
1386	WNvsCT	C079R030	0.487082	down	EGLN2	EGLN2	EIT6	Egl nine homolog 2 (EC 1.14.11.29) (Estrogen-induced tag 6) (EIT-6) (HPH-3) (Hypoxia-inducible factor prolyl hydroxylase 1) (HIF-PH1) (HIF-prolyl hydroxylase 1) (HPH-1) (Prolyl hydroxylase domain-containing protein 1) (PHD1)	EGLN2	-	NM_001165346.1,100,100.000,60,5.18e-26	XM_021581831.1,95,98.246,57,3.84e-21	Egl nine homolog 2 (egln2)
1387	WNvsCT	C252R161	0.487035	down	SHMT2	SHMT2	-	Serine hydroxymethyltransferase, mitochondrial (SHMT) (EC 2.1.2.1) (Glycine hydroxymethyltransferase) (Serine methylase)	SHMT2	GLYM	XM_014133973.1,100,100.000,60,2.54e-24	XM_021570103.1,100,98.333,60,8.25e-23	serine hydroxymethyltransferase 2 [mitochondrial] (shmt2), transcript variant X2
1388	WNvsCT	C047R090	0.487033	down	ORF2	X-ELEMENT\ORF2	ORF2	Probable RNA-directed DNA polymerase from transposon X-element (EC 2.7.7.49) (Reverse transcriptase)	LOC110527712	-	-	XM_021609168.1,100,95.000,60,1.79e-19	beta-1,3-galactosyltransferase 6-like (LOC110527712), transcript variant X2
1389	WNvsCT	C042R005	0.48674	down	MOCS2	MOCS2	-	Molybdopterin synthase catalytic subunit (EC 2.8.1.12) (Molybdenum cofactor synthesis protein 2 large subunit) (Molybdenum cofactor synthesis protein 2B) (MOCS2B)	MOCS2	-	XM_014126065.1,100,100.000,60,2.54e-24	XM_021603071.1,97,100.000,58,2.29e-23	molybdopterin synthase catalytic subunit-like (LOC106561814)
1390	WNvsCT	C093R141	0.486074	down	TUBA1C	TUBA1C	TUBA6	Tubulin alpha-1C chain (Alpha-tubulin 6) (Tubulin alpha-6 chain) [Cleaved into: Detyrosinated tubulin alpha-1C chain]	LOC100380681	TBA1C	XM_014167249.1,100,100.000,60,2.54e-24	XM_021610100.1,100,98.333,60,8.25e-23	tubulin alpha-1C chain (LOC100380681)
1391	WNvsCT	C256R128	0.485837	down	PWWP3B	PWWP3B	MUM1L1	PWWP domain-containing DNA repair factor 3B (PWWP3B) (Mutated melanoma-associated antigen 1-like protein 1) (MUM1-like protein 1) (PWWP domain-containing protein MUM1L1)	LOC106613618	-	XM_014216069.1,100,100.000,60,2.54e-24	-	PWWP domain-containing protein MUM1-like (LOC106613618), transcript variant X5
1392	WNvsCT	C187R082	0.485538	down	KIF2C	KIF2C	KNSL6	Kinesin-like protein KIF2C (Kinesin-like protein 6) (Mitotic centromere-associated kinesin) (MCAK)	LOC106599389	-	XM_014190599.1,100,100.000,60,2.54e-24	XM_021589491.1,100,96.667,60,3.84e-21	kinesin-like protein KIF2C (LOC106599389)
1393	WNvsCT	C026R029	0.485301	down	-	-	-	-	-	-	-	-	0
1394	WNvsCT	C225R009	0.485275	down	KDM1B	KDM1B	AOF1 C6ORF193 LSD2	Lysine-specific histone demethylase 1B (EC 1.-.-.-) (Flavin-containing amine oxidase domain-containing protein 1) (Lysine-specific histone demethylase 2)	KDM1B	-	XM_014178635.1,100,100.000,60,2.54e-24	XM_021572706.1,100,96.667,60,3.84e-21	lysine [K]-specific demethylase 1B (kdm1b), transcript variant X2
1395	WNvsCT	C058R056	0.485239	down	GPAM	GPAM	GPAT1 KIAA1560	Glycerol-3-phosphate acyltransferase 1, mitochondrial (GPAT-1) (EC 2.3.1.15)	GPAM	-	XM_014158745.1,100,100.000,60,2.54e-24	XM_021565308.1,100,100.000,60,1.77e-24	glycerol-3-phosphate acyltransferase, mitochondrial (gpam)
1396	WNvsCT	C035R010	0.484625	down	OCIAD1	OCIAD1	-	OCIA domain-containing protein 1	-	-	-	-	0
1397	WNvsCT	C154R041	0.484613	down	TMEM68	-	-	-	TMEM68	-	XR_001327429.1,100,100.000,60,2.54e-24	XR_002471349.1,100,98.333,60,8.25e-23	transmembrane protein 68 (tmem68), transcript variant X4
1398	WNvsCT	C228R031	0.484288	down	-	-	-	-	-	-	-	-	0
1399	WNvsCT	C083R167	0.483624	down	WFDC3	WAP	-	Whey acidic protein (tWAP)	LOC106572146	SLPI, WAP	XM_014146038.1,100,100.000,60,2.54e-24	-	perlwapin-like (LOC106572146)
1400	WNvsCT	C151R098	0.483398	down	GIN1	GIN1	-	Gypsy retrotransposon integrase-like protein 1 (GIN-1)	LOC106592686	-	XM_014184019.1,100,100.000,60,2.54e-24	XR_002471081.1,100,100.000,60,1.77e-24	uncharacterized LOC106592686 (LOC106592686)
1401	WNvsCT	C132R146	0.483251	down	AP1M2	AP1M2	-	AP-1 complex subunit mu-2 (AP-mu chain family member mu1B) (Adaptor protein complex AP-1 subunit mu-2) (Adaptor-related protein complex 1 subunit mu-2) (Clathrin assembly protein complex 1 mu-2 medium chain 2) (Golgi adaptor HA1/AP1 adaptin mu-2 subunit) (Mu-adaptin 2) (Mu1B-adaptin)	AP1M2	-	NM_001165294.1,100,98.333,60,2.41e-24=XM_014130620.1,100,95.082,61,2.56e-19	XM_021556744.1,100,96.721,61,3.84e-21	adaptor-related protein complex 1, mu 2 subunit (ap1m2)
1402	WNvsCT	C053R096	0.483053	down	ABRACL	ABRACL	-	Costars family protein ABRACL (ABRA C-terminal-like protein)	CF115	-	NM_001141162.1,100,100.000,60,5.18e-26=XM_014204735.1,100,100.000,60,2.54e-24	-	CF115 protein (cf115)
1403	WNvsCT	C025R007	0.482959	down	NOL7	NOL7	C6ORF90 NOP27	Nucleolar protein 7 (Nucleolar protein of 27 kDa)	NOL7	-	XM_014139115.1,100,100.000,60,2.54e-24	XM_021612616.1,100,98.333,60,8.25e-23	nucleolar protein 7, 27kDa (nol7)
1404	WNvsCT	C104R081	0.482878	down	METAP2	METAP2	MNPEP P67EIF2	Methionine aminopeptidase 2 (MAP 2) (MetAP 2) (EC 3.4.11.18) (Initiation factor 2-associated 67 kDa glycoprotein) (p67) (p67eIF2) (Peptidase M)	LOC106573055	AMPM2	XM_014147704.1,100,100.000,60,2.54e-24	XM_021605039.1,100,96.667,60,3.84e-21	methionine aminopeptidase 2-like (LOC106573055), transcript variant X3
1405	WNvsCT	C141R017	0.482848	down	HSD3B7	HSD3B7	-	3 beta-hydroxysteroid dehydrogenase type 7 (3 beta-hydroxysteroid dehydrogenase type VII) (3-beta-HSD VII) (3-beta-hydroxy-Delta(5)-C27 steroid oxidoreductase) (C(27) 3-beta-HSD) (EC 1.1.1.-) (Cholest-5-ene-3-beta,7-alpha-diol 3-beta-dehydrogenase) (EC 1.1.1.181)	HSD3B7	-	XM_014193874.1,100,100.000,60,2.54e-24	-	hydroxy-delta-5-steroid dehydrogenase, 3 beta- and steroid delta-isomerase 7 (hsd3b7)
1406	WNvsCT	C172R007	0.482816	down	MMD	MMD	MAF PAQR11	Monocyte to macrophage differentiation factor (Macrophage/microglia activation-associated factor) (MAF) (Progestin and adipoQ receptor family member 11) (Progestin and adipoQ receptor family member XI)	PAQRB	-	NM_001140326.1,98,98.305,59,8.67e-24=XM_014203444.1,100,100.000,60,2.54e-24	XM_021625458.1,97,96.552,58,4.96e-20	Monocyte to macrophage differentiation protein (paqrb)
1407	WNvsCT	C082R008	0.482676	down	ASPG	ASPG	-	60 kDa lysophospholipase (EC 3.1.1.5) [Includes: L-asparaginase (EC 3.5.1.1) (L-asparagine amidohydrolase); Platelet-activating factor acetylhydrolase (PAF acetylhydrolase) (EC 3.1.1.47)]	LOC106595288	-	XM_014186825.1,100,100.000,60,2.54e-24	XM_021574331.1,65,94.872,39,1.81e-09	60 kDa lysophospholipase-like (LOC106595288), transcript variant X4
1408	WNvsCT	C234R016	0.482668	down	GLS	-	-	-	LOC106586143	-	XM_014173046.1,100,100.000,60,2.54e-24	XM_021596986.1,100,100.000,60,1.77e-24	glutaminase kidney isoform, mitochondrial-like (LOC106586143), transcript variant X7
1409	WNvsCT	C017R066	0.482588	down	COMTD1	COMTD1	-	Catechol O-methyltransferase domain-containing protein 1 (EC 2.1.1.-)	-	-	-	-	0
1410	WNvsCT	C030R107	0.482399	down	STEAP4	STEAP4	-	Metalloreductase STEAP4 (EC 1.16.1.9) (Six-transmembrane epithelial antigen of prostate 4)	STEA4	-	NM_001173898.1,100,96.667,60,1.12e-22=XM_014160492.1,100,98.333,60,1.18e-22	XM_021557416.1,100,95.000,60,1.79e-19	Metalloreductase STEAP4 (stea4)
1411	WNvsCT	C143R077	0.481614	down	H1FX	H1FX	-	Histone H1x	LOC106565554	H1X	XM_014132812.1,100,100.000,60,2.54e-24	XM_021569240.1,100,98.333,60,8.25e-23	histone H1x (LOC106565554)
1412	WNvsCT	C081R093	0.481475	down	hba4	-	-	-	HBA4	-	XM_014204293.1,100,98.333,60,1.18e-22	XM_021557875.1,100,96.667,60,3.84e-21	hemoglobin subunit alpha-4 (LOC106607375)
1413	WNvsCT	C262R083	0.480792	down	RBM39	RBM39	-	RNA-binding protein 39 (RNA-binding motif protein 39)	RBM39	LOC106566652	XM_014134890.1,100,98.333,60,1.18e-22	-	RNA-binding protein 39-like (LOC106566652), transcript variant X3
1414	WNvsCT	C030R063	0.479559	down	TTN	-	-	-	-	-	BT072471.1	-	Titin putative
1415	WNvsCT	C124R089	0.479144	down	COX7A2L	COX7A2L	-	Cytochrome c oxidase subunit 7A-related protein, mitochondrial (Cytochrome c oxidase subunit VIIa-related protein)	LOC106605225	COX7R	XM_014200640.1,100,100.000,60,2.54e-24	XM_021580287.1,100,98.333,60,8.25e-23	cytochrome c oxidase subunit 7A-related protein, mitochondrial (LOC106605225)
1416	WNvsCT	C114R076	0.478492	down	GMNN	GMNN	-	Geminin	GMNN	-	XM_014178282.1,100,100.000,60,2.54e-24	XM_021572521.1,100,100.000,60,1.77e-24	geminin, DNA replication inhibitor (gmnn), transcript variant X2
1417	WNvsCT	C102R008	0.478181	down	SNRPD2	SNRPD2	SNRPD1	Small nuclear ribonucleoprotein Sm D2 (Sm-D2) (snRNP core protein D2)	LOC106603799	SMD2	XM_014197914.1,100,100.000,60,2.54e-24	XM_021617592.1,92,98.182,55,4.96e-20	small nuclear ribonucleoprotein Sm D2-like (LOC106603799)
1418	WNvsCT	C206R091	0.477423	down	CYP1A1	CYP1A1	-	Cytochrome P450 1A1 (EC 1.14.14.1) (CYP1A2) (CYPIA1)	CYP1A	CP1A1, CYP1A1	NM_001123687.1,100,96.667,60,1.12e-22=XM_014175977.1,100,96.667,60,5.50e-21	XM_021607648.1,100,100.000,60,1.77e-24	cytochrome P450 1A (cyp1a)
1419	WNvsCT	C057R044	0.477304	down	UCHL3	UCHL3	-	Ubiquitin carboxyl-terminal hydrolase isozyme L3 (UCH-L3) (EC 3.4.19.12) (Ubiquitin thioesterase L3)	UCHL3	-	-	XM_021578613.1,100,98.333,60,8.25e-23	ubiquitin C-terminal hydrolase L3 (uchl3)
1420	WNvsCT	C118R149	0.476465	down	AP5S1	-	-	-	AP5S1	-	XM_014211629.1,100,100.000,60,2.54e-24	-	adaptor-related protein complex 5, sigma 1 subunit (ap5s1)
1421	WNvsCT	C113R123	0.475665	down	ANP32E	ANP32E	-	Acidic leucine-rich nuclear phosphoprotein 32 family member E	LOC106569900	AN32E	XM_014141617.1,100,100.000,60,2.54e-24	XM_021560455.1,100,100.000,60,1.77e-24	acidic leucine-rich nuclear phosphoprotein 32 family member E-like (LOC106569900)
1422	WNvsCT	C125R081	0.475438	down	IDH3B	IDH3B	-	Isocitrate dehydrogenase [NAD] subunit beta, mitochondrial (Isocitric dehydrogenase subunit beta) (NAD(+)-specific ICDH subunit beta)	IDH3B	-	XM_014132056.1,100,100.000,60,2.54e-24	XM_021568640.1,100,96.667,60,3.84e-21	isocitrate dehydrogenase [NAD] subunit beta, mitochondrial-like (LOC106565197), transcript variant X2
1423	WNvsCT	C015R013	0.475346	down	LOC106612672	-	-	-	LOC106612672	-	XM_014214076.1,100,96.667,60,5.50e-21	XM_021580925.1,98,96.610,59,1.38e-20	bone morphogenetic protein 5-like (LOC106612672)
1424	WNvsCT	C165R037	0.474992	down	ACSS2	ACSS2	ACAS2 ACECS1	Acetyl-coenzyme A synthetase, cytoplasmic (EC 6.2.1.1) (Acetate--CoA ligase) (Acetyl-CoA synthetase) (ACS) (AceCS) (Acyl-CoA synthetase short-chain family member 2) (Acyl-activating enzyme)	LOC106596660	-	XM_014187934.1,100,100.000,60,2.54e-24	XM_021614142.1,100,98.333,60,8.25e-23	acetyl-coenzyme A synthetase, cytoplasmic-like (LOC106596660)
1425	WNvsCT	C240R083	0.474806	down	PSMC6	PSMC6	SUG2	26S proteasome regulatory subunit 10B (26S proteasome AAA-ATPase subunit RPT4) (Proteasome 26S subunit ATPase 6) (Proteasome subunit p42)	PRS10	-	NM_001140882.1,100,100.000,60,5.18e-26	XM_021612317.1,100,100.000,60,1.77e-24	26S protease regulatory subunit S10B (prs10)
1426	WNvsCT	C167R035	0.474743	down	ATP5G3	ATP5G3	ATP5MC3	ATP synthase F(0) complex subunit C3, mitochondrial (ATP synthase lipid-binding protein) (ATP synthase membrane subunit c locus 3) (ATP synthase proteolipid P3) (ATPase protein 9) (ATPase subunit c)	ATP5MC3	AT5G3, ATP5G1, ATP5G3	NM_001141699.1,100,100.000,60,5.18e-26=XM_014151209.1,100,100.000,60,2.54e-24	XM_021609002.1,95,96.491,57,1.79e-19	ATP synthase membrane subunit c locus 3 (atp5mc3)
1427	WNvsCT	C031R090	0.474311	down	CARS	CARS	-	Cysteine--tRNA ligase, cytoplasmic (EC 6.1.1.16) (Cysteinyl-tRNA synthetase) (CysRS)	SYCC	-	NM_001139920.1,100,100.000,60,5.18e-26=XM_014176405.1,100,100.000,60,2.54e-24	XM_021607987.1,100,95.000,60,1.79e-19	Cysteinyl-tRNA synthetase, cytoplasmic (sycc)
1428	WNvsCT	C054R046	0.473791	down	PTP4A2	PTP4A2	PRL2	Protein tyrosine phosphatase type IVA 2 (EC 3.1.3.48) (Protein-tyrosine phosphatase 4a2) (Protein-tyrosine phosphatase of regenerating liver 2) (PRL-2)	LOC106588828	TP4A2	XM_014178288.1,100,100.000,60,2.54e-24	XM_021572522.1,100,96.667,60,3.84e-21	protein tyrosine phosphatase type IVA 2 (LOC106588828)
1429	WNvsCT	C031R123	0.473605	down	CTSH	CTSH	-	Pro-cathepsin H [Cleaved into: Cathepsin H mini chain; Cathepsin H (EC 3.4.22.16); Cathepsin H heavy chain; Cathepsin H light chain]	LOC106561173	CATH	XM_014124844.1,100,98.333,60,1.18e-22	XM_021571425.1,100,98.333,60,8.25e-23	pro-cathepsin H-like (LOC106561173)
1430	WNvsCT	C244R084	0.473602	down	PGA5	PGA	PGNA	Pepsin A (EC 3.4.23.1)	LOC106598987	-	XM_014190021.1,100,100.000,60,2.54e-24	XM_021564698.1,97,96.552,58,4.96e-20	pepsin A-like (LOC106598987)
1431	WNvsCT	C107R130	0.473422	down	CIRBP	CIRBP	A18HNRNP CIRP	Cold-inducible RNA-binding protein (A18 hnRNP) (Glycine-rich RNA-binding protein CIRP)	CIRBP	LOC106573600	XR_001321380.1,100,100.000,60,2.54e-24	XM_021587853.1,100,100.000,60,1.77e-24	cold-inducible RNA-binding protein B-like (LOC106573600), transcript variant X8
1432	WNvsCT	C134R147	0.473223	down	MT2	MT	-	Metallothionein (MT)	MT	-	NM_001141338.1,100,100.000,60,5.18e-26=XR_001328031.1,100,100.000,60,2.54e-24	XR_002468288.1,100,96.667,60,3.84e-21	metallothionein (mt)
1433	WNvsCT	C194R029	0.472831	down	EWSR1	EWSR1	EWS	RNA-binding protein EWS (EWS oncogene) (Ewing sarcoma breakpoint region 1 protein)	LOC106563186	-	XM_014128504.1,100,100.000,60,2.54e-24	-	RNA-binding protein EWS-like (LOC106563186), transcript variant X2
1434	WNvsCT	C010R065	0.472572	down	NHP2L1	NHP2L1	SNU13	NHP2-like protein 1 (High mobility group-like nuclear protein 2 homolog 1) (U4/U6.U5 small nuclear ribonucleoprotein SNU13) (U4/U6.U5 tri-snRNP 15.5 kDa protein)	LOC106589607	NH2L1	XM_014179790.1,100,100.000,60,2.54e-24	XM_021576213.1,72,100.000,43,5.00e-15	NHP2-like protein 1 (LOC106589607)
1435	WNvsCT	C148R030	0.472037	down	NOSTRIN	NOSTRIN	-	Nostrin (BM247 homolog) (Nitric oxide synthase traffic inducer) (Nitric oxide synthase trafficker) (eNOS-trafficking inducer)	SPC25	-	XM_014164091.1,100,100.000,60,2.54e-24	XM_021579080.1,98,92.063,63,1.07e-16	SPC25, NDC80 kinetochore complex component (spc25)
1436	WNvsCT	C089R019	0.471732	down	IGHD	-	-	Immunoglobulin mu heavy chain (Immunoglobulin mu heavy chain OU)	IGHD	LOC110485215	-	XM_021556275.1,72,100.000,43,5.00e-15	uncharacterized LOC110485215 (LOC110485215)
1437	WNvsCT	C174R080	0.471702	down	PSMA7	PSMA7	-	Proteasome subunit alpha type-7 (EC 3.4.25.1) (Proteasome subunit alpha 4)	LOC106560346	PSA7	XM_014123186.1,100,100.000,60,2.54e-24	XM_021604480.1,100,98.333,60,8.25e-23	proteasome subunit alpha type-7-like (LOC106560346)
1438	WNvsCT	C013R134	0.471623	down	GPD1	GPD1	LG3P	Glycerol-3-phosphate dehydrogenase [NAD(+)], cytoplasmic (GPD-C) (GPDH-C) (EC 1.1.1.8)	LOC106571950	-	XM_014145551.1,100,100.000,60,2.54e-24	XM_021615627.1,100,100.000,60,1.77e-24	glycerol-3-phosphate dehydrogenase [NAD[+]], cytoplasmic (LOC106571950), transcript variant X2
1439	WNvsCT	C072R067	0.471303	down	CARD8	CARD8	KIAA0955 NDPP1	Caspase recruitment domain-containing protein 8 (Apoptotic protein NDPP1) (CARD-inhibitor of NF-kappa-B-activating ligand) (CARDINAL) (DACAR) (Tumor up-regulated CARD-containing antagonist of CASP9) (TUCAN)	LOC106565424	-	XM_014132546.1,100,100.000,60,2.54e-24	XM_021602528.1,100,95.000,60,1.79e-19	caspase recruitment domain-containing protein 8-like (LOC106565424)
1440	WNvsCT	C056R141	0.47118	down	CKS1B	CKS1B	CKS1	Cyclin-dependent kinases regulatory subunit 1 (CKS-1)	LOC106613791	CKS1	XM_014216407.1,100,100.000,60,2.54e-24	XM_021603850.1,100,96.667,60,3.84e-21	cyclin-dependent kinases regulatory subunit 1-like (LOC106613791)
1441	WNvsCT	C024R021	0.471148	down	NAA20	NAA20	NAT5	N-alpha-acetyltransferase 20 (EC 2.3.1.254) (Methionine N-acetyltransferase) (N-acetyltransferase 5) (N-terminal acetyltransferase B complex catalytic subunit NAA20) (N-terminal acetyltransferase B complex catalytic subunit NAT5) (NatB complex subunit NAT5) (NatB catalytic subunit)	LOC106607684	NAT5	XM_014204888.1,100,100.000,60,2.54e-24	-	N-alpha-acetyltransferase 20-like (LOC106607684)
1442	WNvsCT	C210R089	0.470555	down	ETS2	ETS2	-	Protein C-ets-2	ETS2	-	NM_001140089.1,100,100.000,60,5.18e-26=XM_014137248.1,100,95.000,60,2.56e-19	XR_002474982.1,100,100.000,60,1.77e-24	v-ets erythroblastosis virus E26 oncogene homolog 2 [avian] (ets2)
1443	WNvsCT	C198R158	0.470417	down	PSME2	PSME2	-	Proteasome activator complex subunit 2 (Proteasome activator 28 subunit beta) (PA28b) (PA28beta)	PSME2	-	NM_001141654.1,100,100.000,60,5.18e-26	XM_021562778.1,100,96.667,60,3.84e-21	proteasome activator subunit 2 (psme2)
1444	WNvsCT	C166R168	0.470413	down	PBK	PBK	TOPK	Lymphokine-activated killer T-cell-originated protein kinase homolog (EC 2.7.12.2) (PDZ-binding kinase)	LOC106607811	-	XM_014205179.1,100,98.333,60,4.25e-22	XM_021600453.1,100,98.333,60,2.97e-22	lymphokine-activated killer T-cell-originated protein kinase homolog (LOC106607811)
1445	WNvsCT	C152R129	0.470206	down	SPG11	SPG11	KIAA1840	Spatacsin (Spastic paraplegia 11 protein homolog)	-	-	-	-	0
1446	WNvsCT	C194R119	0.46985	down	LOC106591426	-	-	-	LOC106591426	-	XR_001325342.1,100,98.333,60,1.18e-22	-	uncharacterized LOC106591426 (LOC106591426)
1447	WNvsCT	C130R012	0.469459	down	CTSS	CTSS	-	Cathepsin S (EC 3.4.22.27)	-	-	-	-	0
1448	WNvsCT	C109R091	0.469299	down	SUGCT	SUGCT	C7ORF10 DERP13	Succinate--hydroxymethylglutarate CoA-transferase (EC 2.8.3.13) (Dermal papilla-derived protein 13) (SuccinylCoA:glutarate-CoA transferase)	SUGCT	-	XM_014180627.1,100,100.000,60,2.54e-24	XM_021563086.1,100,96.667,60,3.84e-21	succinate--hydroxymethylglutarate CoA-transferase-like (LOC106590081), transcript variant X3
1449	WNvsCT	C015R157	0.468947	down	WFDC3	WAP	-	WAP Four-Disulfide Core Domain 3	LOC106572146	SLPI, WAP	XM_014146038.1,100,100.000,60,2.54e-24	XM_021615939.1,100,95.000,60,1.79e-19	perlwapin-like (LOC106572146)
1450	WNvsCT	C033R009	0.468765	down	MTTP	MTTP	-	Microsomal triglyceride transfer protein	LOC106609996	-	XM_014209082.1,97,100.000,58,3.29e-23	XM_021573635.1,100,100.000,60,1.77e-24	microsomal triglyceride transfer protein large subunit-like (LOC106609996), transcript variant X4
1451	WNvsCT	C236R098	0.468726	down	HKDC1	HKDC1	-	Putative hexokinase HKDC1 (EC 2.7.1.1) (Hexokinase domain-containing protein 1)	LOC106612435	-	XM_014213559.1,100,100.000,60,2.54e-24	XM_021580981.1,100,96.667,60,3.84e-21	putative hexokinase HKDC1 (LOC106612435)
1452	WNvsCT	C256R061	0.468691	down	LOC106581121	-	-	-	LOC106581121	-	XM_014162917.1,92,98.182,55,7.11e-20	XM_021593793.1,92,100.000,55,1.07e-21	fucolectin-6-like (LOC106581121), transcript variant X4
1453	WNvsCT	C072R069	0.46867	down	TMED10	TMED10	TMP21	Transmembrane emp24 domain-containing protein 10 (21 kDa transmembrane-trafficking protein) (Transmembrane protein Tmp21) (p24 family protein delta-1) (p24delta1)	TMEDA	-	NM_001141383.2,100,91.667,60,1.13e-17=XM_014206155.1,100,100.000,60,2.54e-24	XM_021601114.1,100,100.000,60,1.77e-24	Transmembrane emp24 domain-containing protein 10 (tmeda)
1454	WNvsCT	C157R009	0.468414	down	DDX24	DDX24	-	ATP-dependent RNA helicase DDX24 (EC 3.6.4.13) (DEAD box protein 24)	DDX24	-	XM_014210796.1,100,100.000,60,2.54e-24	XM_021584910.1,100,100.000,60,1.77e-24	DEAD [Asp-Glu-Ala-Asp] box helicase 24 (ddx24), transcript variant X3
1455	WNvsCT	C205R071	0.468397	down	CF115	-	-	Costars family protein ABRACL (ABRA C-terminal-like protein)	CF115	-	NM_001141162.1,100,100.000,60,5.18e-26=XM_014204735.1,100,100.000,60,2.54e-24	-	CF115 protein (cf115)
1456	WNvsCT	C171R036	0.468199	down	KDELR2	KDELR2	-	ER lumen protein-retaining receptor 2 (KDEL endoplasmic reticulum protein retention receptor 2) (KDEL receptor 2)	LOC106609135	-	XM_014207612.1,100,100.000,60,2.54e-24	XM_021581183.1,100,96.667,60,3.84e-21	ER lumen protein-retaining receptor 2 (LOC106609135)
1457	WNvsCT	C061R061	0.468094	down	RDH12	RDH12	SDR7C2	Retinol dehydrogenase 12 (EC 1.1.1.300) (All-trans and 9-cis retinol dehydrogenase) (Short chain dehydrogenase/reductase family 7C member 2)	RDH12	LOC106598856	XR_001327351.1,100,100.000,60,2.54e-24	XM_021574919.1,100,98.333,60,8.25e-23	retinol dehydrogenase 12-like (LOC106598856), transcript variant X3
1458	WNvsCT	C224R087	0.467857	down	HMGCLL1	HMGCLL1	-	3-hydroxymethyl-3-methylglutaryl-CoA lyase, cytoplasmic (EC 4.1.3.4) (3-hydroxymethyl-3-methylglutaryl-CoA lyase-like protein 1)	LOC106613523	-	XM_014215888.1,100,100.000,60,2.54e-24	-	3-hydroxymethyl-3-methylglutaryl-CoA lyase, cytoplasmic-like (LOC106613523), transcript variant X3
1459	WNvsCT	C147R001	0.467696	down	RRN3	RRN3	-	RNA polymerase I-specific transcription initiation factor RRN3	LOC106600671	-	XM_014192191.1,100,100.000,60,2.54e-24	-	RNA polymerase I-specific transcription initiation factor RRN3-like (LOC106600671), transcript variant X2
1460	WNvsCT	C044R128	0.466955	down	REEP5	REEP5	DP1	Receptor expression-enhancing protein 5 (Polyposis locus protein 1 homolog)	REEP5	-	NM_001140957.1,100,100.000,60,5.18e-26	NM_001165180.1,100,96.667,60,3.35e-23	receptor accessory protein 5 (reep5)
1461	WNvsCT	C123R104	0.466736	down	CDC42	CDC42	-	Cell division control protein 42 homolog	CDC42	LOC106572399	XM_014146524.1,100,100.000,60,2.54e-24	XR_002474834.1,97,100.000,58,2.29e-23	cell division control protein 42 homolog (LOC106572399), transcript variant X2
1462	WNvsCT	C026R093	0.46641	down	PRDX1	-	-	Peroxiredoxin (EC 1.11.1.15) (Animal blastomere protein, 25 kDa) (ABP-25) (Thioredoxin peroxidase) (Thioredoxin-dependent peroxide reductase)	-	-	-	-	0
1463	WNvsCT	C158R127	0.466193	down	NDUFAF6	NDUFAF6	C8ORF38	NADH dehydrogenase (ubiquinone) complex I, assembly factor 6 (Putative phytoene synthase)	NDUFAF6	-	XM_014200914.1,100,100.000,60,2.54e-24	-	NADH dehydrogenase [ubiquinone] complex I, assembly factor 6 (ndufaf6)
1464	WNvsCT	C194R156	0.466075	down	CTSH	CTSH	-	Pro-cathepsin H [Cleaved into: Cathepsin H mini chain; Cathepsin H (EC 3.4.22.16); Cathepsin H heavy chain; Cathepsin H light chain]	LOC106561173	CATH	XM_014124844.1,100,100.000,60,2.54e-24	XM_021571425.1,100,96.667,60,3.84e-21	pro-cathepsin H-like (LOC106561173)
1465	WNvsCT	C092R005	0.466035	down	PYCRL	PYCRL	PYCR3	Pyrroline-5-carboxylate reductase 3 (P5C reductase 3) (P5CR 3) (EC 1.5.1.2) (Pyrroline-5-carboxylate reductase-like protein)	PYCR3	P5CR3, PYCRL	NM_001141183.1,100,100.000,60,5.18e-26=XM_014123205.1,100,100.000,60,2.54e-24	-	pyrroline-5-carboxylate reductase 3 (pycr3)
1466	WNvsCT	C226R145	0.465927	down	PSMA6	PSMA6	-	Proteasome subunit alpha type-6 (EC 3.4.25.1) (Macropain iota chain) (Multicatalytic endopeptidase complex iota chain) (Proteasome iota chain)	LOC106580837	PSA6	XM_014162314.1,100,100.000,60,2.54e-24	XM_021587640.1,98,98.305,59,2.97e-22	proteasome subunit alpha type-6-like (LOC106580837), transcript variant X2
1467	WNvsCT	C164R017	0.465827	down	LOC106565477	-	-	-	LOC106565477	-	XM_014132699.1,100,100.000,60,2.54e-24	XM_021569175.1,98,100.000,59,6.38e-24	class E basic helix-loop-helix protein 40-like (LOC106565477)
1468	WNvsCT	C236R069	0.465546	down	LOC106582217	-	-	-	LOC106582217	-	XM_014165072.1,100,100.000,60,2.54e-24	XM_021579448.1,100,96.667,60,3.84e-21	TSC22 domain family protein 1-like (LOC106582217)
1469	WNvsCT	C138R114	0.465133	down	KIF15	KIF15	KLP2 KNSL7	Kinesin-like protein KIF15 (Kinesin-like protein 2) (hKLP2) (Kinesin-like protein 7) (Serologically defined breast cancer antigen NY-BR-62)	KIF15	-	XM_014210754.1,100,100.000,60,2.54e-24	-	kinesin family member 15 (kif15)
1470	WNvsCT	C220R119	0.465122	down	PSMA6	PSMA6	-	Proteasome subunit alpha type-6 (EC 3.4.25.1) (Macropain iota chain) (Multicatalytic endopeptidase complex iota chain) (Proteasome iota chain)	LOC106580837	PSA6	XM_014162314.1,92,98.182,55,7.11e-20	XM_021582156.1,80,97.917,48,3.86e-16	proteasome subunit alpha type-6-like (LOC106580837), transcript variant X2
1471	WNvsCT	C129R072	0.465119	down	ADSL	ADSL	-	Adenylosuccinate lyase (ADSL) (ASL) (EC 4.3.2.2) (Adenylosuccinase) (ASase)	LOC106607442	-	XM_014204395.1,100,100.000,60,2.54e-24	XM_021557496.1,95,96.491,57,1.79e-19	adenylosuccinate lyase-like (LOC106607442), transcript variant X3
1472	WNvsCT	C047R151	0.464187	down	SERBP1	SERBP1	PAIRBP1	Plasminogen activator inhibitor 1 RNA-binding protein (PAI1 RNA-binding protein 1) (PAI-RBP1) (SERPINE1 mRNA-binding protein 1)	HABP4	-	NM_001146673.1,100,98.333,60,2.41e-24	-	Intracellular hyaluronan-binding protein 4 (habp4)
1473	WNvsCT	C108R018	0.463714	down	IDH2	IDH2	-	Isocitrate dehydrogenase [NADP], mitochondrial (IDH) (EC 1.1.1.42) (ICD-M) (IDP) (NADP(+)-specific ICDH) (Oxalosuccinate decarboxylase)	IDHP	-	NM_001139724.1,100,100.000,60,5.18e-26	XM_021598719.1,97,100.000,58,2.29e-23	isocitrate dehydrogenase 2-1 [NADP+], mitochondrial (idhp)
1474	WNvsCT	C239R001	0.463609	down	CSTB	-	-	Cystatin-B (RbCyt-B) (Stefin-B)	LOC106608599	CYTB, CYSTATIN-B	XM_014206629.1,100,100.000,60,2.54e-24	XM_021578208.1,100,100.000,60,1.77e-24	cystatin-B-like (LOC106608599)
1475	WNvsCT	C234R030	0.463388	down	-	-	-	-	-	-	-	-	0
1476	WNvsCT	C054R006	0.463135	down	PPP2R5C	PPP2R5C	-	Serine/threonine-protein phosphatase 2A 56 kDa regulatory subunit gamma isoform (PP2A B subunit isoform B'-alpha-3) (PP2A B subunit isoform B'-gamma) (PP2A B subunit isoform B56-gamma) (PP2A B subunit isoform PR61-gamma) (PP2A B subunit isoform R5-gamma)	LOC106588447	-	XM_014177491.1,58,100.000,35,2.01e-10	XR_002471140.1,60,100.000,36,3.89e-11	testis-expressed sequence 2 protein-like (LOC106588447), transcript variant X4
1477	WNvsCT	C261R079	0.463027	down	MFAP2	MFAP2	MAGP MAGP1	Microfibrillar-associated protein 2 (MFAP-2) (Microfibril-associated glycoprotein 1) (MAGP) (MAGP-1)	MFAP2	-	NM_001141303.1,100,100.000,60,5.18e-26=XM_014132915.1,100,100.000,60,2.54e-24	XM_021569373.1,100,98.333,60,8.25e-23	microfibrillar-associated protein 2 (mfap2)
1478	WNvsCT	C001R023	0.462967	down	SUCLG2	-	-	-	SUCLG2	-	XM_014133406.1,100,100.000,60,2.54e-24	-	succinyl-CoA ligase [GDP-forming] subunit beta, mitochondrial-like (LOC106565836)
1479	WNvsCT	C024R026	0.462917	down	PSMC3	PSMC3	TBP1	26S proteasome regulatory subunit 6A (26S proteasome AAA-ATPase subunit RPT5) (Proteasome 26S subunit ATPase 3) (Tat-binding protein 1) (TBP-1)	PRS6A	-	NM_001140593.1,100,98.333,60,2.41e-24=XM_014126459.1,100,100.000,60,2.54e-24	XM_021606999.1,100,96.667,60,3.84e-21	26S protease regulatory subunit 6A (prs6a)
1480	WNvsCT	C102R081	0.462491	down	TUBA1C	-	-	Tubulin alpha chain, testis-specific [Cleaved into: Detyrosinated tubulin alpha chain, testis-specific]	LOC106562989	-	XM_014128166.1,100,100.000,60,2.54e-24	NM_001124691.1,100,96.667,60,3.35e-23=XM_021590611.1,93,96.429,56,6.42e-19	tubulin alpha chain, testis-specific-like (LOC106562989)
1481	WNvsCT	C130R029	0.462472	down	CTDSP2	CTDSP2	NIF2 OS4 SCP2	Carboxy-terminal domain RNA polymerase II polypeptide A small phosphatase 2 (EC 3.1.3.16) (Nuclear LIM interactor-interacting factor 2) (NLI-interacting factor 2) (Protein OS-4) (Small C-terminal domain phosphatase 2) (Small CTD phosphatase 2) (SCP2)	LOC106583267	CTDS2	XM_014167220.1,100,100.000,60,2.54e-24	XM_021610128.1,100,98.333,60,8.25e-23	carboxy-terminal domain RNA polymerase II polypeptide A small phosphatase 2-like (LOC106583267), transcript variant X2
1482	WNvsCT	C074R030	0.46185	down	GDE1	GDE1	MIR16	Glycerophosphodiester phosphodiesterase 1 (EC 3.1.4.-) (EC 3.1.4.44) (Membrane-interacting protein of RGS16)	LOC106589785	-	XM_014180124.1,100,100.000,60,2.54e-24	XR_002467926.1,100,98.333,60,8.25e-23	glycerophosphodiester phosphodiesterase 1-like (LOC106589785)
1483	WNvsCT	C226R032	0.461719	down	ANAPC16	ANAPC16	C10ORF104 CENP-27	Anaphase-promoting complex subunit 16 (APC16) (Cyclosome subunit 16)	ANAPC16	-	XM_014185871.1,100,100.000,60,2.54e-24	NM_001160610.1,100,98.333,60,7.21e-25=XM_021596444.1,100,98.333,60,8.25e-23	anaphase-promoting complex subunit 16 (LOC106594500)
1484	WNvsCT	C081R082	0.461566	down	BRP44	BRP44	MPC2	Mitochondrial pyruvate carrier 2 (Brain protein 44)	LOC106586746	BR44, BRP44	XM_014174326.1,100,100.000,60,2.54e-24	XM_021597963.1,100,98.333,60,8.25e-23	mitochondrial pyruvate carrier 2-like (LOC106586746)
1485	WNvsCT	C139R117	0.461432	down	CAV2	CAV2	CAV-2	Caveolin-2	CAV2	-	XM_014147827.1,100,95.000,60,2.56e-19	-	caveolin 2 (cav2)
1486	WNvsCT	C209R032	0.4613	down	SLC35B4	SLC35B4	-	UDP-xylose and UDP-N-acetylglucosamine transporter (Solute carrier family 35 member B4)	LOC106561668	S35B4	XM_014125839.1,100,100.000,60,2.54e-24	-	UDP-xylose and UDP-N-acetylglucosamine transporter (LOC106561668), transcript variant X2
1487	WNvsCT	C126R097	0.460783	down	HSPD1	HSPD1	HSP60	60 kDa heat shock protein, mitochondrial (EC 5.6.1.7) (60 kDa chaperonin) (Chaperonin 60) (CPN60) (Heat shock protein 60) (HSP-60) (Hsp60)	-	-	-	-	0
1488	WNvsCT	C035R110	0.460491	down	TAF15	TAF15	RBP56 TAF2N	TATA-binding protein-associated factor 2N (68 kDa TATA-binding protein-associated factor) (TAF(II)68) (TAFII68) (RNA-binding protein 56)	LOC106612447	-	XM_014213576.1,100,100.000,60,2.54e-24	XM_021587292.1,100,100.000,60,1.77e-24	RNA-binding protein FUS-like (LOC106612447), transcript variant X3
1489	WNvsCT	C056R121	0.460469	down	-	-	-	Immunoglobulin kappa light chain (Immunoglobulin kappa light chain EU)	-	-	-	-	0
1490	WNvsCT	C202R008	0.459958	down	ADPRH	ADPRH	ARH1	[Protein ADP-ribosylarginine] hydrolase (ADP-ribosylarginine hydrolase) (EC 3.2.2.19) (ADP-ribose-L-arginine cleaving enzyme)	ADPRH	-	XM_014173511.1,98,98.305,59,4.25e-22	XM_021597319.1,100,100.000,60,1.77e-24	ADP-ribosylarginine hydrolase (adprh)
1491	WNvsCT	C262R018	0.459426	down	PTP4A2	PTP4A2	PRL2	Protein tyrosine phosphatase type IVA 2 (EC 3.1.3.48) (Protein-tyrosine phosphatase 4a2) (Protein-tyrosine phosphatase of regenerating liver 2) (PRL-2)	TP4A2	-	NM_001140107.1,100,100.000,60,5.18e-26	XM_021559857.1,100,100.000,60,1.77e-24	tyrosine phosphatase type IVA 2 (tp4a2)
1492	WNvsCT	C052R014	0.459407	down	RAB20	RAB20	-	Ras-related protein Rab-20	LOC106582135	-	XM_014164903.1,100,100.000,60,2.54e-24	-	ras-related protein Rab-20-like (LOC106582135)
1493	WNvsCT	C150R116	0.45937	down	LOC106605090	-	-	-	LOC106605090	-	XM_014200384.1,100,100.000,60,2.54e-24	-	cell division cycle-associated protein 3-like (LOC106605090)
1494	WNvsCT	C251R107	0.459321	down	BRP44	BRP44	MPC2	Mitochondrial pyruvate carrier 2 (Brain protein 44)	LOC106586746	BR44, BRP44	XM_014174326.1,100,100.000,60,2.54e-24	XM_021597963.1,100,98.333,60,8.25e-23	mitochondrial pyruvate carrier 2-like (LOC106586746)
[truncated: 417 more rows]

## Sheet: DEP_list_WH_fish
Additional file 1B: Results of Significance Analysis of Microarrays (SAM, FDR < 5%).
[truncated: 2,119 more rows]
