# Supplementary material for: The transcriptomic responses of Atlantic salmon (Salmo salar) to high temperature stress alone, and in combination with moderate hypoxia
Source: BMC Genomics. 2021 Apr 12;22:261. doi: 10.1186/s12864-021-07464-x (PMC8042886; doi:10.1186/s12864-021-07464-x)
Supplement: Supplementary file 3 — Additional file 3 Results of GO/pathway term network analysis (ClueGO) associated with up-regulated differentially expressed genes (DEGs) of the Warm & Normoxic (WN) treatment group. Listed are the significantly enriched Gene Ontology (GO) terms, and KEGG or Reactome pathways (hypergeometric test p < 0.05 with Benjamini-Hochberg correction). GO/pathway term annotations were obtained using the GO database for biological process, cellular component, molecular function, and immune processes, and the KEGG and Reactome pathway databases. The enriched GO/pathway terms are ordered according to ten functional themes: Heat Shock Response (#1), Cellular Stress (#2), Oxidative Stress (#3), Apoptosis (#4), Immune Response (#5), Protein Processing & Localization (#6), Transcription (#7), Proteolysis (#8), Catabolic Processes (#9) and Cellular Metabolic Processes (#10). The enriched GO/pathway terms are illustrated in corresponding network Fig. 3a. [file 12864_2021_7464_MOESM3_ESM.xlsx]

## Sheet: List_for_Figure_3a_WN_DEGs_UP
Additional file 3: Results of GO/pathway term network analysis (ClueGO) associated with up-regulated differentially expressed genes (DEGs) of the Warm & Normoxic (WN) treatment group.
Results are corresponding to network Figure 3a
Functional Theme1	General Process2	GO/Pathway ID Reflected in Network3	GO/Pathway Term Reflected in Network4	Enriched GO/Pathway ID5	Enriched GO/Pathway Term6	P-Value Corrected with Benjamini-Hochberg7	Network Groups8	Nr. of Associated DEGs9	Associated DEGs10
Theme (#1): Heat Shock Response (HSP)
(#1) Heat Shock Response	protein stability	GO:0061077	chaperone-mediated protein folding	GO:0061077	chaperone-mediated protein folding	0.0132455	Group02	8	[CLU, DNAJC7, FKBP1B, FKBP5, HSPA8, PPFIBP1, SUGT1, UNC45A]
(#1) Heat Shock Response	protein stability	GO:0061635	regulation of protein complex stability	GO:0061635	regulation of protein complex stability	0.0192421	Group03	3	[HSPA8, SCOC, TAPBP]
(#1) Heat Shock Response	protein stability	GO:1903332	regulation of protein folding	GO:1903332	regulation of protein folding	0.0443417	Group09	3	[PDCL, PPFIBP1, SUGT1]
(#1) Heat Shock Response	protein binding	GO:0032947	protein-containing complex scaffold activity	GO:0032947	protein-containing complex scaffold activity	0.0449379	Group20	8	[CAV3, DUSP19, EIF4A2, EIF4G1, ISCU, PDE4DIP, PPFIBP1, SUGT1]
(#1) Heat Shock Response	protein stability	GO:0050821	protein stabilization	GO:0050821	protein stabilization	0.0318657	Group23	13	[ATP1B1, CCT3, CDK7, CLU, GAPDH, GBA3, GOLGA7, HSP90AA1, PARK7, RASSF2, RBBP6, SUGT1, TBRG1]
(#1) Heat Shock Response	heat shock response	R-HSA:3371503	STIP1(HOP) binds HSP90 and HSP70:HSP40:nascent protein	R-HSA:3371503	STIP1(HOP) binds HSP90 and HSP70:HSP40:nascent protein	0.0064692	Group43	4	[DNAJA1, DNAJA4, HSP90AA1, HSPA8]
		R-HSA:3371422	ATP hydrolysis by HSP70	R-HSA:3371422	ATP hydrolysis by HSP70	0.0096479	Group43	3	[DNAJA1, DNAJA4, HSPA8]
		GO:0006986	response to unfolded protein	GO:0035966	response to topologically incorrect protein	0.0119766	Group43	16	[ATF3, CCND1, CLU, CTDSP2, CUL3, DDX11, DNAJA1, DNAJB6, DNAJB9, HERPUD2, HSF1, HSP90AA1, HSP90B1, HSPA8, NFE2L2, SERPINH1]
				GO:0055131	C3HC4-type RING finger domain binding	0.0127626	Group43	3	[DNAJA1, DNAJB6, HSPA8]
				R-HSA:3371590	HSP70 binds to HSP40:nascent protein	0.016479	Group43	3	[DNAJA1, DNAJA4, HSPA8]
				GO:0051082	unfolded protein binding	0.0170763	Group43	11	[CCT3, CLPX, DNAJA1, DNAJA4, DNAJB6, HSP90AA1, HSP90B1, HSPA8, SERPINH1, SRSF10, TAPBP]
				GO:0006986	response to unfolded protein	0.0182088	Group43	14	[ATF3, CCND1, CTDSP2, DDX11, DNAJA1, DNAJB6, DNAJB9, HERPUD2, HSF1, HSP90AA1, HSP90B1, HSPA8, NFE2L2, SERPINH1]
				R-HSA:3371497	HSP90 chaperone cycle for steroid hormone receptors (SHR)	0.0464178	Group43	5	[DNAJA1, DNAJA4, FKBP5, HSP90AA1, HSPA8]
Theme (#2): Response to Stress and Theme (#3): Oxidative Stress
(#2) Cellular Stress	response to stress	GO:0080134	regulation of response to stress	GO:0080134	regulation of response to stress	0.00525821	Group37	68	[ABAT, APOD, APOH, BAD, BCR, BMP2, CASP8, CAV3, CHCHD2, CLU, DDT, DDX11, DNAJA1, DNAJB6, DNAJB9, DNAJC7, DUSP19, EIF4A2, EIF4G1, FKBP1B, FZD8, GBA3, HSF1, HSP90AA1, HSP90B1, HSPA8, INSIG1, ISCU, JAK2, LPL, MATR3, MMP9, MUC2, MUC5AC, NFE2L1, NFE2L2, NLRC3, NME5, OS9, PARK7, PARP1, PGLYRP2, POP4, PPP3CA, PTGER2, RANBP2, RASSF2, RPL13, SAA1, SERPINE2, SRSF6, SUGT1, TAB2, TBXA2R, TFPI, TKFC, TMSB4X, …
		GO:0006952	defense response	GO:0006952	defense response	0.0149578	Group37	58	[APOD, BCR, BMP2, CAPG, CASP8, CCL25, CLU, DDT, EGR1, EIF4A2, EIF4G1, GAPDH, GBA3, GBP4, GYPC, HSF1, HSP90AA1, HSP90B1, IFIT5, IRF2, ISCU, JAK2, LGALS3, LPL, LTB4R, MATR3, MCOLN2, MMP9, MPO, MUC2, MUC5AC, NCBP3, NFE2L1, NFE2L2, NLRC3, NOTCH1, P2RX1, PARK7, PGLYRP2, PITX1, POLG2, POP4, PTGER2, RBMS3, RPL13, SAA1, SRPK1, TAB2, TBXA2R, TKFC, TMSB4X, TRIM23, TRIM29, TXNRD1, TYRO3, VCAM1, ZBTB7C, ZHX2]
				GO:1902532	negative regulation of intracellular signal transduction	0.0176252	Group37	30	[ATF3, CASP8, CAV3, CLU, CUL3, DEPTOR, DNAJA1, DNAJB6, DSC1, DUSP19, EPM2A, FKBP1B, GBA3, GNAI2, HSP90AA1, MMP9, NDRG2, NFE2L2, NLRC3, NME5, PARK7, PPP2CA, RASSF2, SERPINE2, SPINK1, STMN1, TKFC, TMSB4X, TPT1, ZBTB7C]
				GO:0048585	negative regulation of response to stimulus	0.0497336	Group37	62	[ABAT, APOD, APOH, ATF3, BCR, BMP2, CAPG, CASP8, CAV3, CLU, CUL3, DDT, DEPTOR, DNAJA1, DNAJB6, DNAJB9, DSC1, DUSP19, EGR1, EPM2A, FKBP1B, GBA3, GNAI2, HSF1, HSP90AA1, IGFBP2, INSIG1, LGALS3, LPL, MAZ, MMP9, NDRG2, NFE2L2, NLRC3, NME5, NOTCH1, OS9, PARK7, PBLD, PGLYRP2, PID1, POP4, PPP2CA, PTGER2, RASSF2, RBMS3, SAA1, SEMA3D, SERPINE2, SPINK1, STMN1, SUGT1, TFPI, TKFC, TMSB4X, TPT1, TSPAN8, TXN, T…
(#2) Cellular Stress	reponse to stimulus	GO:0009636	response to toxic substance	GO:0009636	response to toxic substance	0.00127419	Group41	24	[ABAT, BAD, CASP8, CCND1, CLU, CRAT, DDX11, EEF2, EGR1, FABP1, FKBP1B, HSF1, HSP90AA1, JAK2, KDM5B, NFE2L2, OXCT1, PARK7, POLG2, TBXA2R, TPI1, TXN, VCAM1, ZBTB7C]
				GO:0046677	response to antibiotic	0.00768574	Group41	30	[ABAT, BAD, CASP8, CCND1, CES2, CHKA, CHRNA1, CLU, CRAT, DDX11, EEF2, EGR1, FABP1, FKBP1B, HSF1, KDM5B, MPO, NFE2L2, OXCT1, PARK7, POLG2, PPP3CA, RANBP2, SELENOW, TBXA2R, TPI1, TXN, TXNRD1, VCAM1, ZBTB7C]
				GO:0007584	response to nutrient	0.0188329	Group41	18	[CCND1, CRAT, EEF2, FKBP1B, GNAI2, HSF1, HSP90B1, IGFBP2, LPL, MCAT, OXCT1, P2RX1, RBP1, SLC6A19, TBXA2R, VCAM1, VDR, ZBTB7C]
				GO:0045471	response to ethanol	0.0293867	Group41	11	[ABAT, BAD, CASP8, CCND1, CRAT, EEF2, OXCT1, POLG2, TBXA2R, VCAM1, ZBTB7C]
				GO:0031667	response to nutrient levels	0.0331111	Group41	28	[ATF3, CCND1, CRAT, CTSV, EEF2, EIF4A2, EIF4G1, FKBP1B, GBA3, GNAI2, HSF1, HSP90B1, HSPA8, IGFBP2, LPL, MAP1LC3B, MCAT, MPO, NFE2L2, OXCT1, P2RX1, PAGR1, RBP1, SLC6A19, TBXA2R, VCAM1, VDR, ZBTB7C]
				GO:0009991	response to extracellular stimulus	0.0345918	Group41	29	[ATF3, CCND1, CRAT, CTSV, EEF2, EIF4A2, EIF4G1, FKBP1B, GBA3, GNAI2, HSF1, HSP90B1, HSPA8, IGFBP2, LPL, MAP1LC3B, MCAT, MPO, NFE2L2, NOCT, OXCT1, P2RX1, PAGR1, RBP1, SLC6A19, TBXA2R, VCAM1, VDR, ZBTB7C]
				GO:0009725	response to hormone	0.0479503	Group41	44	[BAD, CASP8, CCND1, CDK7, CNPY2, CRAT, CTSV, DNAJA1, DNAJB6, EEF2, EGR1, EIF4A2, EIF4G1, ERVK-19, FOXA1, GBA3, GNAI2, HSF1, IGFBP2, JAK2, JUNB, JUND, LPL, NFE2L2, NOTCH1, NR5A2, OXCT1, PAGR1, PARK7, PARP1, PID1, PLPP1, PPP3CA, PRMT2, PTGER2, RAB10, SAFB2, SRSF6, STMN1, TBXA2R, TFPI, VDR, YY1, ZBTB7C]
(#2) Cellular Stress	response to stress	GO:0006950	response to stress	GO:0006950	response to stress	0.00237334	Group50	53	[ADNP2, BAD, BCR, CASP8, CCND1, CDK7, CLU, CNPY2, CRAT, CTSV, DNAJA1, DNAJB6, EEF2, EIF4A2, EIF4G1, ERVK-19, FOXA1, GBA3, GNAI2, HSF1, HSP90AA1, IGFBP2, INSIG1, JAK2, JUNB, JUND, LPL, MPO, NFE2L1, NOCT, NOTCH1, NR5A2, PAGR1, PARK7, PARP1, PDK3, PID1, PLPP1, PPP3CA, PRMT2, PTGER2, RBP1, SAFB2, SLC10A3, TAB2, TBXA2R, TFPI, TXNRD1, VCAM1, VDR, VPS4B, YY1, ZBTB7C]
(#3) Oxidative Stress	response to oxidative stress	GO:0006979	response to oxidative stress	GO:1990442	intrinsic apoptotic signaling pathway in response to nitrosative stress	0.00390345	Group50	3	[DNAJA1, DNAJB6, PARK7]
(#4) Apoptosis	apoptotic process			GO:1905258	regulation of nitrosative stress-induced intrinsic apoptotic signaling pathway	0.00390345	Group50	3	[DNAJA1, DNAJB6, PARK7]
				GO:1905259	negative regulation of nitrosative stress-induced intrinsic apoptotic signaling pathway	0.00390345	Group50	3	[DNAJA1, DNAJB6, PARK7]
				GO:0014070	response to organic cyclic compound	0.00639437	Group50	50	[ABAT, ADSS, AQP8, BAD, BMP2, CASP8, CCND1, CDK7, CHKA, CLU, CNPY2, CRAT, CTSV, DNAJA1, DNAJB6, EEF2, EGR1, EIF4A2, EIF4G1, ERVK-19, FKBP1B, FOXA1, GBA3, GNAI2, GPD1, HCN1, HSF1, HSP90B1, IGFBP2, INSIG1, JAK2, JUNB, JUND, MCAT, NFE2L1, NOTCH1, NR5A2, P2RX1, PAGR1, PARK7, PARP1, PLPP1, PPP3CA, PRMT2, PTGER2, SAFB2, TBXA2R, TFPI, VDR, ZBTB7C]
				GO:0046677	response to antibiotic	0.00768574	Group50	24	[ABAT, BAD, CASP8, CCND1, CLU, CRAT, DDX11, EEF2, EGR1, FABP1, FKBP1B, HSF1, HSP90AA1, JAK2, KDM5B, NFE2L2, OXCT1, PARK7, POLG2, TBXA2R, TPI1, TXN, VCAM1, ZBTB7C]
				GO:0009636	response to toxic substance	0.0127419	Group50	30	[ABAT, BAD, CASP8, CCND1, CES2, CHKA, CHRNA1, CLU, CRAT, DDX11, EEF2, EGR1, FABP1, FKBP1B, HSF1, KDM5B, MPO, NFE2L2, OXCT1, PARK7, POLG2, PPP3CA, RANBP2, SELENOW, TBXA2R, TPI1, TXN, TXNRD1, VCAM1, ZBTB7C]
				GO:0042493	response to drug	0.0163208	Group50	50	[ABAT, APOD, BAD, BANF1, CASP8, CCND1, CHKA, CHRNA1, CLU, COL18A1, CRAT, CYP2A6, DDX11, EEF2, EGLN1, EGR1, EIF4A2, EIF4G1, EPM2A, FABP1, FKBP1B, GBA3, GNAI2, HSF1, HSP90AA1, HSP90B1, IGFBP2, JUNB, JUND, LPL, MARCKSL1, NCKAP1L, NFE2L2, NOTCH1, NPC1L1, OXCT1, P2RX1, PARK7, PNP, POLG2, PPP3CA, PTGER2, RANBP2, SLC4A11, TBXA2R, TPI1, TXN, VAV3, VCAM1, ZBTB7C]
				GO:0010035	response to inorganic substance	0.0179642	Group50	32	[ABAT, BAD, CASP8, CCND1, CLU, COL18A1, CRAT, DDX11, EEF2, EGLN1, FABP1, FKBP1B, GNAI2, HSF1, IGFBP2, JUNB, KRT8, MELTF, MMP9, MPO, NFE2L1, NFE2L2, PARK7, PARP1, PPFIBP1, PPP2CA, PPP3CA, RANBP2, SELENOW, TPI1, TXN, VCAM1]
				GO:0048545	response to steroid hormone	0.0251788	Group50	25	[BAD, CCND1, CDK7, CTSV, DNAJA1, DNAJB6, EIF4A2, EIF4G1, ERVK-19, FOXA1, GBA3, IGFBP2, JAK2, NOTCH1, NR5A2, PAGR1, PARK7, PARP1, PLPP1, PRMT2, PTGER2, SAFB2, TFPI, VDR, ZBTB7C]
				GO:0030521	androgen receptor signaling pathway	0.0271606	Group50	7	[CDK7, DNAJA1, DNAJB6, PARK7, PLPP1, PRMT2, SAFB2]
				GO:0030522	intracellular receptor signaling pathway	0.0290135	Group50	19	[CASP8, CDK7, CREM, DNAJA1, DNAJB6, FOXA1, HSP90AA1, JAK2, NR5A2, PAGR1, PARK7, PARP1, PDK3, PLPP1, PRMT2, SAFB2, TAB2, TKFC, VDR]
				GO:0045471	response to ethanol	0.0293867	Group50	11	[ABAT, BAD, CASP8, CCND1, CRAT, EEF2, OXCT1, POLG2, TBXA2R, VCAM1, ZBTB7C]
				GO:0071407	cellular response to organic cyclic compound	0.0304742	Group50	31	[AQP8, BMP2, CASP8, CDK7, CLU, DNAJA1, DNAJB6, EGR1, EIF4A2, EIF4G1, ERVK-19, FOXA1, GPD1, HCN1, HSF1, HSP90B1, INSIG1, JAK2, MCAT, NFE2L1, NR5A2, PAGR1, PARK7, PARP1, PLPP1, PPP3CA, PRMT2, SAFB2, TFPI, VDR, ZBTB7C]
				GO:0071500	cellular response to nitrosative stress	0.0318837	Group50	3	[DNAJA1, DNAJB6, PARK7]
				GO:1901700	response to oxygen-containing compound	0.0327902	Group50	66	[ABAT, ADNP2, APOD, AQP8, BAD, BCR, CASP8, CCND1, CLU, CNPY2, COL18A1, COL4A1, CRAT, CTSV, DDX11, EEF2, EGLN1, EGR1, EIF4A2, EIF4G1, FABP1, FKBP1B, FOXA1, GBA3, GNAI2, GPD1, HCN1, HSF1, HSP90AA1, HSP90B1, IGFBP2, INSIG1, JAK2, JUNB, JUND, KRT8, LPL, MMP9, MPO, NFE2L1, NFE2L2, NOCT, NOTCH1, OXCT1, P2RX1, PARK7, PARP1, PDK3, PID1, POLG2, PPP3CA, PTGER2, RAB10, SLC10A3, SRSF6, TAB2, TBXA2R, TFPI, TP…
				GO:0031667	response to nutrient levels	0.0331111	Group50	28	[ATF3, CCND1, CRAT, CTSV, EEF2, EIF4A2, EIF4G1, FKBP1B, GBA3, GNAI2, HSF1, HSP90B1, HSPA8, IGFBP2, LPL, MAP1LC3B, MCAT, MPO, NFE2L2, OXCT1, P2RX1, PAGR1, RBP1, SLC6A19, TBXA2R, VCAM1, VDR, ZBTB7C]
				GO:0030518	intracellular steroid hormone receptor signaling pathway	0.0349009	Group50	11	[CDK7, DNAJA1, DNAJB6, FOXA1, JAK2, PAGR1, PARK7, PARP1, PLPP1, PRMT2, SAFB2]
				GO:0006979	response to oxidative stress	0.0379566	Group50	25	[ADNP2, APOD, BAD, CLU, CRAT, EEF2, EGLN1, FABP1, FKBP1B, HSF1, JAK2, MELTF, MMP9, MPO, NFE2L1, NFE2L2, NME5, PARK7, PARP1, PPP3CA, RBBP6, SGK2, TXN, TXNRD1, ZBTB7C]
				GO:0043401	steroid hormone mediated signaling pathway	0.0399525	Group50	14	[CDK7, DNAJA1, DNAJB6, ERVK-19, FOXA1, JAK2, NR5A2, PAGR1, PARK7, PARP1, PLPP1, PRMT2, SAFB2, VDR]
				GO:0071383	cellular response to steroid hormone stimulus	0.043844	Group50	17	[CDK7, DNAJA1, DNAJB6, EIF4A2, EIF4G1, ERVK-19, FOXA1, JAK2, NR5A2, PAGR1, PARK7, PARP1, PLPP1, PRMT2, SAFB2, TFPI, VDR]
				GO:0009725	response to hormone	0.0479503	Group50	44	[BAD, CASP8, CCND1, CDK7, CNPY2, CRAT, CTSV, DNAJA1, DNAJB6, EEF2, EGR1, EIF4A2, EIF4G1, ERVK-19, FOXA1, GBA3, GNAI2, HSF1, IGFBP2, JAK2, JUNB, JUND, LPL, NFE2L2, NOTCH1, NR5A2, OXCT1, PAGR1, PARK7, PARP1, PID1, PLPP1, PPP3CA, PRMT2, PTGER2, RAB10, SAFB2, SRSF6, STMN1, TBXA2R, TFPI, VDR, YY1, ZBTB7C]
Theme (#4): Apoptosis
(#4) Apoptosis	apoptotic process	GO:0044531	modulation of programmed cell death in other organism^	GO:0044531	modulation of programmed cell death in other organism	0.0127626	Group40	3	[BAD, CASP8, GAPDH]
	programmed cell death	GO:0044532	modulation of apoptotic process in other organism^^	GO:0044532	modulation of apoptotic process in other organism	0.0127626	Group40	3	[BAD, CASP8, GAPDH]
				GO:0052248	modulation of programmed cell death in other organism involved in symbiotic interaction	0.0127626	Group40	3	[BAD, CASP8, GAPDH]
				GO:0052040	modulation by symbiont of host programmed cell death	0.0127626	Group40	3	[BAD, CASP8, GAPDH]
			^ abbreviation: "modulation of programmed cell death"	GO:0052433	modulation by organism of apoptotic process in other organism involved in symbiotic interaction	0.0127626	Group40	3	[BAD, CASP8, GAPDH]
			^^ abbreviation: "modulation of apoptotic process"	GO:0031638	zymogen activation	0.0297478	Group40	6	[APOH, BAD, CASP8, MELTF, PERP, SERPINE2]
				GO:0097202	activation of cysteine-type endopeptidase activity	0.0382518	Group40	3	[BAD, CASP8, PERP]
(#4) Apoptosis	apoptotic process	GO:0051099	positive regulation of binding	GO:0051099	positive regulation of binding	0.0123829	Group42	16	[AKTIP, BMP2, DDX11, EIF4A2, EIF4G1, ELP4, HES1, HSF1, JAK2, LGALS3, MMP9, PARK7, PARP1, PPP2CA, STMN1, TXN]
		GO:2001267	regulation of cysteine-type endopeptidase activity involved in apoptotic signaling pathway^	GO:2001267	regulation of cysteine-type endopeptidase activity involved in apoptotic signaling pathway	0.0190082	Group42	4	[CASP8, JAK2, MMP9, PARK7]
				GO:0097199	cysteine-type endopeptidase activity involved in apoptotic signaling pathway	0.0281418	Group42	4	[CASP8, JAK2, MMP9, PARK7]
			^ abbreviation:"cysteine-type endopeptidase activity involved in apoptotic signaling"	GO:0036462	TRAIL-activated apoptotic signaling pathway	0.0288501	Group42	3	[ATF3, CASP8, PARK7]
				GO:0043388	positive regulation of DNA binding	0.0311831	Group42	7	[ELP4, HES1, JAK2, MMP9, PARK7, PARP1, TXN]
				GO:0043281	regulation of cysteine-type endopeptidase activity involved in apoptotic process	0.0340438	Group42	15	[APOPT1, BAD, CASP8, DNAJA1, DNAJB6, FABP1, HSF1, JAK2, LAMP3, MMP9, P2RX1, PARK7, PPP3CA, TXNRD1, ZHX2]
				GO:0097153	cysteine-type endopeptidase activity involved in apoptotic process	0.0356338	Group42	15	[APOPT1, BAD, CASP8, DNAJA1, DNAJB6, FABP1, HSF1, JAK2, LAMP3, MMP9, P2RX1, PARK7, PPP3CA, TXNRD1, ZHX2]
(#4) Apoptosis	protein processing	GO:0006470	protein dephosphorylation	GO:0006470	protein dephosphorylation	0.0033135	Group44	19	[CTDSP2, DSC1, DUSP19, EPM2A, FKBP1B, GBA3, GNAI2, HSP90B1, JAK2, LGALS3, NCEH1, NCKAP1L, PLPP1, PPP1R3C, PPP2CA, PPP3CA, RNF7, RPRD1B, TRIM23]
				GO:1902532	negative regulation of intracellular signal transduction	0.0176252	Group44	30	[ATF3, CASP8, CAV3, CLU, CUL3, DEPTOR, DNAJA1, DNAJB6, DSC1, DUSP19, EPM2A, FKBP1B, GBA3, GNAI2, HSP90AA1, MMP9, NDRG2, NFE2L2, NLRC3, NME5, PARK7, PPP2CA, RASSF2, SERPINE2, SPINK1, STMN1, TKFC, TMSB4X, TPT1, ZBTB7C]
				GO:0044092	negative regulation of molecular function	0.029697	Group44	48	[ATXN2, CASP8, CAV3, CDK7, CNN3, CRAT, DDX11, DEPTOR, DNAJA1, DNAJB6, DUSP19, EGLN1, EIF4A2, EIF4G1, FABP1, FKBP1B, GAPDH, GBA3, GNAI2, HSP90AA1, ILK, IQGAP2, JAK2, LAMP3, LGALS3, MED13, MMP9, NCKAP1L, NLRC3, NOTCH1, PARK7, POP4, PPP2CA, PPP3CA, PRMT2, RNF7, SERPINB1, SERPINE2, SERPINH1, SPINK1, STMN1, SUGT1, TAF3, TFPI, TMSB4X, TRIM23, ZBTB7C, ZHX2]
				GO:0010563	negative regulation of phosphorus metabolic process	0.031622	Group44	30	[ATF3, CAV3, CTDSP2, DEPTOR, DNAJA1, DNAJB6, DUSP19, EIF4A2, EIF4G1, ELP4, EPM2A, FAM129A, FKBP1B, GBA3, GNAI2, ILK, LGALS3, NCKAP1L, NDRG2, PARK7, PARP1, PBLD, PID1, POP4, PPP2CA, RASSF2, RNF7, SPINK1, TRIM23, ZBTB7C]
				GO:0045936	negative regulation of phosphate metabolic process	0.0320052	Group44	30	[ATF3, CAV3, CTDSP2, DEPTOR, DNAJA1, DNAJB6, DUSP19, EIF4A2, EIF4G1, ELP4, EPM2A, FAM129A, FKBP1B, GBA3, GNAI2, ILK, LGALS3, NCKAP1L, NDRG2, PARK7, PARP1, PBLD, PID1, POP4, PPP2CA, RASSF2, RNF7, SPINK1, TRIM23, ZBTB7C]
				GO:0043666	regulation of phosphoprotein phosphatase activity	0.0320257	Group44	10	[DSC1, FKBP1B, GNAI2, HSP90B1, JAK2, LGALS3, NCKAP1L, PPP1R3C, RNF7, TRIM23]
				GO:0035304	regulation of protein dephosphorylation	0.0336022	Group44	11	[DSC1, FKBP1B, GBA3, GNAI2, HSP90B1, JAK2, LGALS3, NCKAP1L, PPP1R3C, RNF7, TRIM23]
				GO:0048585	negative regulation of response to stimulus	0.0497336	Group44	62	[ABAT, APOD, APOH, ATF3, BCR, BMP2, CAPG, CASP8, CAV3, CLU, CUL3, DDT, DEPTOR, DNAJA1, DNAJB6, DNAJB9, DSC1, DUSP19, EGR1, EPM2A, FKBP1B, GBA3, GNAI2, HSF1, HSP90AA1, IGFBP2, INSIG1, LGALS3, LPL, MAZ, MMP9, NDRG2, NFE2L2, NLRC3, NME5, NOTCH1, OS9, PARK7, PBLD, PGLYRP2, PID1, POP4, PPP2CA, PTGER2, RASSF2, RBMS3, SAA1, SEMA3D, SERPINE2, SPINK1, STMN1, SUGT1, TFPI, TKFC, TMSB4X, TPT1, TSPAN8, TXN, T…
(#4) Apoptosis	apoptotic process	GO:1905258	regulation of nitrosative stress-induced intrinsic apoptotic signaling pathway ^	GO:1905258	regulation of nitrosative stress-induced intrinsic apoptotic signaling pathway	0.00390345	Group46	3	[DNAJA1, DNAJB6, PARK7]
	nitrosative stress	GO:1990442		GO:1990442	intrinsic apoptotic signaling pathway in response to nitrosative stress	0.00390345	Group46	3	[DNAJA1, DNAJB6, PARK7]
				GO:1905259	negative regulation of nitrosative stress-induced intrinsic apoptotic signaling pathway	0.00390345	Group46	3	[DNAJA1, DNAJB6, PARK7]
			^ abbreviation:"nitrosative stress-induced intrinsic apoptotic signaling pathway"	GO:0032507	maintenance of protein location in cell	0.0134472	Group46	9	[EPB41L3, HOOK1, INSIG1, OS9, PARK7, RNF7, TAF3, TMSB4X, TXN]
				GO:1903828	negative regulation of cellular protein localization	0.0166417	Group46	11	[APOD, CAV3, DNAJA1, DNAJB6, INSIG1, OS9, PARK7, PID1, TRIM29, TXN, ZBTB7C]
				GO:0072595	maintenance of protein localization in organelle	0.0267384	Group46	6	[HOOK1, INSIG1, OS9, PARK7, TAF3, TXN]
				GO:0090317	negative regulation of intracellular protein transport	0.0267384	Group46	6	[APOD, INSIG1, OS9, PARK7, TXN, ZBTB7C]
				GO:0051651	maintenance of location in cell	0.0301675	Group46	9	[EPB41L3, HOOK1, INSIG1, OS9, PARK7, RNF7, TAF3, TMSB4X, TXN]
				GO:0071500	cellular response to nitrosative stress	0.0318837	Group46	3	[DNAJA1, DNAJB6, PARK7]
				GO:0051051	negative regulation of transport	0.0338227	Group46	25	[ABAT, APOD, ATXN2, BCR, CAV3, FKBP1B, GNAI2, INSIG1, LGALS3, MMP9, NOTCH1, OS9, PACSIN2, PACSIN3, PARK7, PID1, PPP3CA, PTGER2, SERPINE2, SPINK1, TMSB4X, TXN, TXNRD1, VPS4B, ZBTB7C]
				GO:0045185	maintenance of protein location	0.0379883	Group46	9	[EPB41L3, HOOK1, INSIG1, OS9, PARK7, RNF7, TAF3, TMSB4X, TXN]
				GO:1904950	negative regulation of establishment of protein localization	0.0471308	Group46	13	[APOD, DNAJA1, DNAJB6, FKBP1B, INSIG1, OS9, PARK7, PPP3CA, PTGER2, TMSB4X, TXN, TXNRD1, ZBTB7C]
(#4) Apoptosis	catalytic activity	GO:0051336	regulation of hydrolase activity	GO:0051336	regulation of hydrolase activity	0.00600664	Group49	58	[APOH, APOPT1, ARHGAP11A, ATP1B1, BAD, BCR, BMP2, CASP8, CCL25, CHN2, CLPX, CNN3, DDX11, DNAJA1, DNAJB6, DOCK8, DSC1, EGLN1, EPHB3, FABP1, FKBP1B, GAPDH, GBA3, GM2A, GNAI2, GRTP1, HES1, HSF1, HSP90B1, HSPA8, IQGAP2, JAK2, LAMP3, LGALS3, LPL, MMP9, MSH2, NCKAP1L, P2RX1, PARK7, PERP, PPP1R3C, PPP3CA, RANBP2, RNF7, SERPINB1, SERPINE2, SERPINH1, SPINK1, TBC1D24, TFPI, TMSB4X, TPI1, TRIM23, TXNRD1, UN…
	peptidase activity			GO:1902532	negative regulation of intracellular signal transduction	0.0176252	Group49	30	[ATF3, CASP8, CAV3, CLU, CUL3, DEPTOR, DNAJA1, DNAJB6, DSC1, DUSP19, EPM2A, FKBP1B, GBA3, GNAI2, HSP90AA1, MMP9, NDRG2, NFE2L2, NLRC3, NME5, PARK7, PPP2CA, RASSF2, SERPINE2, SPINK1, STMN1, TKFC, TMSB4X, TPT1, ZBTB7C]
	hydrolase activity			GO:0052548	regulation of endopeptidase activity	0.017925	Group49	23	[APOPT1, BAD, CASP8, DNAJA1, DNAJB6, FABP1, GAPDH, GBA3, HSF1, JAK2, LAMP3, MMP9, P2RX1, PARK7, PERP, PPP3CA, SERPINB1, SERPINE2, SERPINH1, SPINK1, TFPI, TXNRD1, ZHX2]
				GO:2001267	regulation of cysteine-type endopeptidase activity involved in apoptotic signaling pathway	0.0190082	Group49	4	[CASP8, JAK2, MMP9, PARK7]
				GO:0052547	regulation of peptidase activity	0.019313	Group49	24	[APOPT1, BAD, CASP8, CLPX, DNAJA1, DNAJB6, FABP1, GAPDH, GBA3, HSF1, JAK2, LAMP3, MMP9, P2RX1, PARK7, PERP, PPP3CA, SERPINB1, SERPINE2, SERPINH1, SPINK1, TFPI, TXNRD1, ZHX2]
				GO:0050790	regulation of catalytic activity	0.0201764	Group49	87	[APOH, APOPT1, ARHGAP11A, ATP1B1, BAD, BCR, BMP2, CAPN1, CASP8, CAV3, CCL25, CCND1, CDK7, CHN2, CLPX, CLU, CNN3, DDX11, DEPTOR, DNAJA1, DNAJB6, DOCK8, DSC1, DUSP19, EGLN1, EGR1, EIF4A2, EIF4G1, ELP4, EPHB3, EPM2A, FABP1, FKBP1B, FZD8, GAPDH, GBA3, GM2A, GNAI2, GRTP1, HES1, HSF1, HSP90AA1, HSP90B1, HSPA8, ILK, IQGAP2, JAK2, LAMP3, LGALS3, LPL, MMP9, MSH2, NCKAP1L, NOTCH1, P2RX1, PARK7, PARP1, PERP…
				GO:0097199	cysteine-type endopeptidase activity involved in apoptotic signaling pathway	0.0281418	Group49	4	[CASP8, JAK2, MMP9, PARK7]
				GO:0030162	regulation of proteolysis	0.0296601	Group49	34	[APOPT1, ASTL, BAD, CASP8, CAV3, CLPX, CLU, DNAJA1, DNAJB6, EPM2A, FABP1, GAPDH, GBA3, HSF1, JAK2, LAMP3, MELTF, MMP9, NFE2L1, NFE2L2, OS9, P2RX1, PACSIN3, PARK7, PERP, PPP3CA, SERPINB1, SERPINE2, SERPINH1, SPINK1, SUGT1, TFPI, TXNRD1, ZHX2]
				GO:0044092	negative regulation of molecular function	0.029697	Group49	48	[ATXN2, CASP8, CAV3, CDK7, CNN3, CRAT, DDX11, DEPTOR, DNAJA1, DNAJB6, DUSP19, EGLN1, EIF4A2, EIF4G1, FABP1, FKBP1B, GAPDH, GBA3, GNAI2, HSP90AA1, ILK, IQGAP2, JAK2, LAMP3, LGALS3, MED13, MMP9, NCKAP1L, NLRC3, NOTCH1, PARK7, POP4, PPP2CA, PPP3CA, PRMT2, RNF7, SERPINB1, SERPINE2, SERPINH1, SPINK1, STMN1, SUGT1, TAF3, TFPI, TMSB4X, TRIM23, ZBTB7C, ZHX2]
				GO:2000116	regulation of cysteine-type endopeptidase activity	0.0301114	Group49	16	[APOPT1, BAD, CASP8, DNAJA1, DNAJB6, FABP1, HSF1, JAK2, LAMP3, MMP9, P2RX1, PARK7, PERP, PPP3CA, TXNRD1, ZHX2]
				GO:0044093	positive regulation of molecular function	0.0304019	Group49	70	[AKTIP, APOH, APOPT1, ARHGAP11A, ATP1B1, BAD, BCR, BMP2, CASP8, CCL25, CCND1, CDK7, CHN2, CLPX, CLU, CRAT, CRTC1, DDX11, DNAJA1, DNAJB6, DOCK8, DUSP19, EGR1, EIF4A2, EIF4G1, ELP4, FABP1, FOXA1, FZD8, GBA3, GM2A, GNAI2, GRTP1, HES1, HSF1, HSP90AA1, HSPA8, ILK, JAK2, LGALS3, MMP9, MSH2, NCKAP1L, P2RX1, PARK7, PARP1, PERP, PPP2CA, PPP3CA, RANBP2, RASSF2, RBBP6, RPS2, SAA1, SDC4, SGK2, STMN1, TAB2, T…
				GO:0010563	negative regulation of phosphorus metabolic process	0.031622	Group49	30	[ATF3, CAV3, CTDSP2, DEPTOR, DNAJA1, DNAJB6, DUSP19, EIF4A2, EIF4G1, ELP4, EPM2A, FAM129A, FKBP1B, GBA3, GNAI2, ILK, LGALS3, NCKAP1L, NDRG2, PARK7, PARP1, PBLD, PID1, POP4, PPP2CA, RASSF2, RNF7, SPINK1, TRIM23, ZBTB7C]
				GO:0045936	negative regulation of phosphate metabolic process	0.0320052	Group49	30	[ATF3, CAV3, CTDSP2, DEPTOR, DNAJA1, DNAJB6, DUSP19, EIF4A2, EIF4G1, ELP4, EPM2A, FAM129A, FKBP1B, GBA3, GNAI2, ILK, LGALS3, NCKAP1L, NDRG2, PARK7, PARP1, PBLD, PID1, POP4, PPP2CA, RASSF2, RNF7, SPINK1, TRIM23, ZBTB7C]
				GO:0004197	cysteine-type endopeptidase activity	0.0330386	Group49	19	[APOPT1, BAD, CAPN1, CASP8, CTSV, DNAJA1, DNAJB6, FABP1, HSF1, JAK2, LAMP3, MMP9, P2RX1, PARK7, PERP, PPP3CA, TXNRD1, USP1, ZHX2]
				GO:0051345	positive regulation of hydrolase activity	0.0334673	Group49	35	[APOH, APOPT1, ARHGAP11A, ATP1B1, BAD, BCR, BMP2, CASP8, CCL25, CHN2, CLPX, DDX11, DNAJA1, DNAJB6, DOCK8, FABP1, GBA3, GM2A, GRTP1, HES1, HSF1, HSPA8, JAK2, MSH2, NCKAP1L, P2RX1, PERP, PPP3CA, RANBP2, TBC1D24, TMSB4X, TPI1, TXNRD1, UNC45A, VAV3]
				GO:0051346	negative regulation of hydrolase activity	0.0338451	Group49	23	[CNN3, DNAJA1, DNAJB6, EGLN1, FABP1, FKBP1B, GAPDH, GBA3, GNAI2, IQGAP2, LAMP3, LGALS3, MMP9, NCKAP1L, PARK7, RNF7, SERPINB1, SERPINE2, SERPINH1, SPINK1, TFPI, TRIM23, ZHX2]
				GO:0043281	regulation of cysteine-type endopeptidase activity involved in apoptotic process	0.0340438	Group49	15	[APOPT1, BAD, CASP8, DNAJA1, DNAJB6, FABP1, HSF1, JAK2, LAMP3, MMP9, P2RX1, PARK7, PPP3CA, TXNRD1, ZHX2]
				GO:0043085	positive regulation of catalytic activity	0.0349582	Group49	58	[APOH, APOPT1, ARHGAP11A, ATP1B1, BAD, BCR, BMP2, CASP8, CCL25, CCND1, CDK7, CHN2, CLPX, CLU, DDX11, DNAJA1, DNAJB6, DOCK8, DUSP19, EGR1, FABP1, FZD8, GBA3, GM2A, GNAI2, GRTP1, HES1, HSF1, HSP90AA1, HSPA8, ILK, JAK2, MSH2, NCKAP1L, P2RX1, PARK7, PERP, PPP2CA, PPP3CA, RANBP2, RASSF2, RBBP6, RPS2, SAA1, SDC4, TAB2, TBC1D24, TMSB4X, TNIK, TPI1, TRIM23, TXN, TXNRD1, UNC45A, VAV3, VDR, ZBTB7C, ZHX2]
				GO:0010951	negative regulation of endopeptidase activity	0.0353023	Group49	14	[DNAJA1, DNAJB6, FABP1, GAPDH, GBA3, LAMP3, MMP9, PARK7, SERPINB1, SERPINE2, SERPINH1, SPINK1, TFPI, ZHX2]
				GO:0097153	cysteine-type endopeptidase activity involved in apoptotic process	0.0356338	Group49	15	[APOPT1, BAD, CASP8, DNAJA1, DNAJB6, FABP1, HSF1, JAK2, LAMP3, MMP9, P2RX1, PARK7, PPP3CA, TXNRD1, ZHX2]
				GO:0010466	negative regulation of peptidase activity	0.0384321	Group49	14	[DNAJA1, DNAJB6, FABP1, GAPDH, GBA3, LAMP3, MMP9, PARK7, SERPINB1, SERPINE2, SERPINH1, SPINK1, TFPI, ZHX2]
(#4) Apoptosis	apoptotic process	GO:1990442	intrinsic apoptotic signaling pathway in response to nitrosative stress^	GO:1990442	intrinsic apoptotic signaling pathway in response to nitrosative stress	0.00290345	Group51	3	[DNAJA1, DNAJB6, PARK7]
(#1) Heat Shock Response	cellular heat shock response	GO:1905258	regulation of nitrosative stress-induced intrinsic apoptotic signaling pathway^^	GO:1905258	regulation of nitrosative stress-induced intrinsic apoptotic signaling pathway	0.00390345	Group51	3	[DNAJA1, DNAJB6, PARK7]
				GO:1905259	negative regulation of nitrosative stress-induced intrinsic apoptotic signaling pathway	0.00390345	Group51	3	[DNAJA1, DNAJB6, PARK7]
				GO:0090083	regulation of inclusion body assembly	0.00391082	Group51	5	[CLU, DNAJA1, DNAJA4, DNAJB6, HSF1]
			^ abbreviation: "intrinsic apoptotic signaling pathway"	GO:0060715	syncytiotrophoblast cell differentiation involved in labyrinthine layer development	0.00534198	Group51	3	[CASP8, DNAJA1, DNAJB6]
			^^ abbreviation:"nitrosative stress-induced intrinsic apoptotic signaling pathway"	GO:0090084	negative regulation of inclusion body assembly	0.00537951	Group51	4	[DNAJA1, DNAJA4, DNAJB6, HSF1]
				R-HSA:3371503	STIP1(HOP) binds HSP90 and HSP70:HSP40:nascent protein	0.0064692	Group51	4	[DNAJA1, DNAJA4, HSP90AA1, HSPA8]
				GO:0070841	inclusion body assembly	0.00691333	Group51	5	[CLU, DNAJA1, DNAJA4, DNAJB6, HSF1]
				GO:0055131	C3HC4-type RING finger domain binding	0.0127626	Group51	3	[DNAJA1, DNAJB6, HSPA8]
				GO:1902949	positive regulation of tau-protein kinase activity	0.0127626	Group51	3	[CLU, EGR1, HSP90AA1]
				R-HSA:3371590	HSP70 binds to HSP40:nascent protein	0.016479	Group51	3	[DNAJA1, DNAJA4, HSPA8]
				R-HSA:5618105	FKBP5 binds HSP90:ATP:STIP1:HSP70:nascent protein	0.016479	Group51	3	[FKBP5, HSP90AA1, HSPA8]
				R-HSA:3371422	ATP hydrolysis by HSP70	0.016479	Group51	3	[DNAJA1, DNAJA4, HSPA8]
				GO:1903828	negative regulation of cellular protein localization	0.0166417	Group51	11	[APOD, CAV3, DNAJA1, DNAJB6, INSIG1, OS9, PARK7, PID1, TRIM29, TXN, ZBTB7C]
				GO:0051082	unfolded protein binding	0.0170763	Group51	11	[CCT3, CLPX, DNAJA1, DNAJA4, DNAJB6, HSP90AA1, HSP90B1, HSPA8, SERPINH1, SRSF10, TAPBP]
				GO:0060711	labyrinthine layer development	0.0180169	Group51	7	[CASP8, DNAJA1, DNAJB6, EGLN1, HES1, JUNB, PPP3CA]
				GO:0061684	chaperone-mediated autophagy	0.0190082	Group51	4	[CLU, EEF1A1, HSP90AA1, HSPA8]
				R-HSA:5618098	p23 (PTGES3) binds HSP90:ATP:FKBP5:nascent protein	0.0192421	Group51	3	[FKBP5, HSP90AA1, HSPA8]
				GO:0050750	low-density lipoprotein particle receptor binding	0.0196378	Group51	5	[CLU, DNAJA1, DNAJB6, HSP90B1, PITX1]
				GO:0042026	protein refolding	0.020478	Group51	5	[DNAJA4, FKBP1B, HSP90AA1, HSPA8, PDCL]
				R-HSA:8876725	Protein methylation	0.0220945	Group51	4	[EEF1A1, EEF2, HSPA8, RPS2]
				R-HSA:5082356	HSF1-mediated gene expression	0.0235713	Group51	3	[HSF1, HSP90AA1, HSPA8]
				GO:0070325	lipoprotein particle receptor binding	0.0270433	Group51	5	[CLU, DNAJA1, DNAJB6, HSP90B1, PITX1]
				GO:0030521	androgen receptor signaling pathway	0.0271606	Group51	7	[CDK7, DNAJA1, DNAJB6, PARK7, PLPP1, PRMT2, SAFB2]
				GO:0001892	embryonic placenta development	0.0283231	Group51	9	[CASP8, DNAJA1, DNAJB6, EGLN1, HES1, HSF1, JUNB, KRT8, PPP3CA]
				GO:1902947	regulation of tau-protein kinase activity	0.0288501	Group51	3	[CLU, EGR1, HSP90AA1]
				R-HSA:3371511	HSF1 activation	0.0318837	Group51	3	[EEF1A1, HSF1, HSP90AA1]
				GO:0023026	MHC class II protein complex binding	0.0318837	Group51	3	[ATP1B1, HSP90AA1, HSPA8]
				GO:0071500	cellular response to nitrosative stress	0.0318837	Group51	3	[DNAJA1, DNAJB6, PARK7]
				R-HSA:3371568	Attenuation phase	0.034542	Group51	3	[HSF1, HSP90AA1, HSPA8]
				GO:0023023	MHC protein complex binding	0.034542	Group51	3	[ATP1B1, HSP90AA1, HSPA8]
				GO:0060710	chorio-allantoic fusion	0.034542	Group51	3	[DNAJA1, DNAJB6, PPP3CA]
				GO:0030518	intracellular steroid hormone receptor signaling pathway	0.0349009	Group51	11	[CDK7, DNAJA1, DNAJB6, FOXA1, JAK2, PAGR1, PARK7, PARP1, PLPP1, PRMT2, SAFB2]
				GO:0001671	ATPase activator activity	0.0354446	Group51	4	[ATP1B1, DNAJA1, DNAJB6, HSPA8]
				R-HSA:3371497	HSP90 chaperone cycle for steroid hormone receptors (SHR)	0.0464178	Group51	5	[DNAJA1, DNAJA4, FKBP5, HSP90AA1, HSPA8]
				GO:0060706	cell differentiation involved in embryonic placenta development	0.0465608	Group51	4	[CASP8, DNAJA1, DNAJB6, KRT8]
				GO:2001243	negative regulation of intrinsic apoptotic signaling pathway	0.0498947	Group51	8	[CLU, DNAJA1, DNAJB6, MMP9, NFE2L2, NME5, PARK7, TPT1]
				R-HSA:5251959	HSP40s activate intrinsic ATPase activity of HSP70s in the cytosol	0.0499228	Group51	3	[DNAJB6, DNAJC7, HSPA8]
Theme (#5): Immune Response
(#5) Immune Response	cytokine stimulus	KEGG:04657	IL-17 signaling pathway	KEGG:04657	IL-17 signaling pathway	0.00664452	Group10	9	[CASP8, HSP90AA1, HSP90B1, JUND, MMP13, MMP9, MUC5AC, SRSF1, TAB2]
(#5) Immune Response	cytokine stimulus	GO:0071605	monocyte chemotactic protein-1 production	GO:0071605	monocyte chemotactic protein-1 production	0.0220945	Group24	4	[APOD, HSP90AA1, MCOLN2, ZBTB7C]
				GO:0071637	regulation of monocyte chemotactic protein-1 production	0.0220945	Group24	4	[APOD, HSP90AA1, MCOLN2, ZBTB7C]
(#5) Immune Response	cytokine stimulus	R-HSA:6785807	Interleukin-4 and Interleukin-13 signaling	R-HSA:6785807	Interleukin-4 and Interleukin-13 signaling	0.0167208	Group27	9	[CCND1, HSP90AA1, HSP90B1, HSPA8, JAK2, JUNB, MMP9, SAA1, VCAM1]
				GO:0071682	endocytic vesicle lumen	0.0220945	Group27	4	[HSP90AA1, HSP90B1, MPO, SAA1]
(#5) Immune Response	wound healing	GO:0030193	regulation of blood coagulation	GO:0030193	regulation of blood coagulation	0.0370068	Group35	8	[ABAT, APOH, NFE2L2, SERPINE2, TBXA2R, TFPI, TSPAN8, TXNRD1]
				GO:1900046	regulation of hemostasis	0.0380721	Group35	8	[ABAT, APOH, NFE2L2, SERPINE2, TBXA2R, TFPI, TSPAN8, TXNRD1]
				GO:0050818	regulation of coagulation	0.0415266	Group35	8	[ABAT, APOH, NFE2L2, SERPINE2, TBXA2R, TFPI, TSPAN8, TXNRD1]
(#5) Immune Response	extracellular matrix organization	R-HSA:1592389	activation of matrix metalloproteinases	R-HSA:1592389	Activation of Matrix Metalloproteinases	0.00296249	Group38	4	[COL18A1, CTSV, MMP13, MMP9]
	wound healing			R-HSA:2213200	Release of endostatin-like peptides	0.00537951	Group38	4	[COL18A1, CTSV, MMP13, MMP9]
				R-HSA:2168923	Collagen type XVIII endostatin release	0.016479	Group38	3	[COL18A1, MMP13, MMP9]
				GO:0022617	extracellular matrix disassembly	0.0234931	Group38	8	[CAPN1, CDK7, CTSV, EXOC8, MELTF, MMP13, MMP9, RANBP2]
				R-HSA:1454757	Gelatin degradation by MMP1, 2, 3, 7, 8, 9, 12, 13	0.034542	Group38	3	[COL4A1, MMP13, MMP9]
Theme (#6): Protein Processing and Protein Localization
(#6) Protein Localization	protein localization	GO:0070062	extracellular exosome	GO:0070062	extracellular exosome	0.00015462	Group36	98	[ADSS, APOD, APOH, ATP1B1, BCR, CAPG, CAPN1, CCT3, CDK7, CLU, CNPY2, COBLL1, COL18A1, CRAT, CUL3, DDT, DDX11, DNAJA1, DNAJB6, DNAJB9, DNAJC7, DSC1, EEF1A1, EEF2, EFEMP2, EIF4A2, EIF4G1, FABP1, FAM129A, FKBP5, FOLH1B, FXYD3, GAPDH, GBA3, GDPD3, GGCT, GM2A, GNAI2, GOLGA7, GPD1, HSP90AA1, HSP90B1, HSPA8, IGFBP2, IQGAP2, KRT8, LGALS3, LRRN4, MAATS1, MARCKSL1, MCAT, MELTF, MMP9, MPO, MTHFD1, MUC2, MUC…
				GO:0043230	extracellular organelle	0.00017523	Group36	99	[ADSS, APOD, APOH, ATP1B1, BCR, CAPG, CAPN1, CCT3, CDK7, CLU, CNPY2, COBLL1, COL18A1, CRAT, CUL3, DDT, DDX11, DNAJA1, DNAJB6, DNAJB9, DNAJC7, DSC1, EEF1A1, EEF2, EFEMP2, EIF4A2, EIF4G1, FABP1, FAM129A, FKBP5, FOLH1B, FXYD3, GAPDH, GBA3, GDPD3, GGCT, GM2A, GNAI2, GOLGA7, GPD1, HSP90AA1, HSP90B1, HSPA8, IGFBP2, IQGAP2, KRT8, LGALS3, LRRN4, MAATS1, MARCKSL1, MCAT, MELTF, MMP9, MPO, MTHFD1, MUC2, MUC…
				GO:1903561	extracellular vesicle	0.000346879	Group36	99	[ADSS, APOD, APOH, ATP1B1, BCR, CAPG, CAPN1, CCT3, CDK7, CLU, CNPY2, COBLL1, COL18A1, CRAT, CUL3, DDT, DDX11, DNAJA1, DNAJB6, DNAJB9, DNAJC7, DSC1, EEF1A1, EEF2, EFEMP2, EIF4A2, EIF4G1, FABP1, FAM129A, FKBP5, FOLH1B, FXYD3, GAPDH, GBA3, GDPD3, GGCT, GM2A, GNAI2, GOLGA7, GPD1, HSP90AA1, HSP90B1, HSPA8, IGFBP2, IQGAP2, KRT8, LGALS3, LRRN4, MAATS1, MARCKSL1, MCAT, MELTF, MMP9, MPO, MTHFD1, MUC2, MUC…
				GO:0005615	extracellular space	0.00210717	Group36	118	[ADSS, APOD, APOH, ATP1B1, BCR, BMP2, CAPG, CAPN1, CCL25, CCT3, CDK7, CES2, CLU, CNPY2, COBLL1, COL18A1, COL4A1, CPXM1, CRAT, CRELD2, CTSV, CUL3, CYP2A6, DDT, DDX11, DNAJA1, DNAJB6, DNAJB9, DNAJC7, DSC1, EEF1A1, EEF2, EFEMP2, EIF4A2, EIF4G1, FABP1, FAM129A, FKBP5, FOLH1B, FXYD3, GAPDH, GBA3, GDPD3, GGCT, GM2A, GNAI2, GOLGA7, GPD1, HSP90AA1, HSP90B1, HSPA8, IGFBP2, IQGAP2, KRT8, LGALS3, LPL, LRRN4…
(#6) Protein Processing	translation initiation	GO:0099170	postsynaptic modulation of chemical synaptic transmission ^	GO:0099170	postsynaptic modulation of chemical synaptic transmission	0.00691333	Group48	5	[EGLN1, EIF4A2, EIF4G1, NRGN, PPP3CA]
				R-HSA:156808	Formation of translation initiation complexes yielding circularized Ceruloplasmin mRNA in a 'closed-loop' conformation	0.0192465	Group48	7	[EIF4A2, EIF4G1, PABPC1, RPS18, RPS2, RPS5, RPS9]
				R-HSA:72649	Translation initiation complex formation	0.0192465	Group48	7	[EIF4A2, EIF4G1, PABPC1, RPS18, RPS2, RPS5, RPS9]
			^ summarizing description of group was used: "translation initiation"	R-HSA:156823	Association of phospho-L13a with GAIT element of Ceruloplasmin mRNA	0.0205388	Group48	7	[EIF4A2, EIF4G1, PABPC1, RPS18, RPS2, RPS5, RPS9]
				R-HSA:72662	Activation of the mRNA upon binding of the cap-binding complex and eIFs, and subsequent binding to 43S	0.0205388	Group48	7	[EIF4A2, EIF4G1, PABPC1, RPS18, RPS2, RPS5, RPS9]
				R-HSA:429992	PARN deadenylates mRNA	0.0235713	Group48	3	[EIF4A2, EIF4G1, PABPC1]
				R-HSA:450580	AUF1 (hnRNP D0) is ubiquitinylated	0.0235713	Group48	3	[EIF4G1, HSPA8, PABPC1]
				R-HSA:430021	PAN2-PAN3 complex partially deadenylates mRNA	0.0288501	Group48	3	[EIF4A2, EIF4G1, PABPC1]
				R-HSA:8941312	ZCCHC6, ZCCHC11 are mRNA uridyltransferases	0.0288501	Group48	3	[EIF4A2, EIF4G1, PABPC1]
				GO:0000339	RNA cap binding	0.0296249	Group48	4	[EIF4A2, EIF4G1, IFIT5, NCBP3]
				R-HSA:927830	Decay of mRNA in SMG6:SMG5:SMG7:mRNA complex	0.0318837	Group48	3	[EIF4G1, PABPC1, PPP2CA]
				R-HSA:157849	Formation of translation initiation complexes containing mRNA that does not circularize	0.0376922	Group48	6	[EIF4A2, EIF4G1, RPS18, RPS2, RPS5, RPS9]
				R-HSA:72621	Ribosomal scanning	0.0376922	Group48	6	[EIF4A2, EIF4G1, RPS18, RPS2, RPS5, RPS9]
				R-HSA:72619	eIF2:GTP is hydrolyzed, eIFs are released	0.0399281	Group48	6	[EIF4A2, EIF4G1, RPS18, RPS2, RPS5, RPS9]
				R-HSA:72697	Start codon recognition	0.0399281	Group48	6	[EIF4A2, EIF4G1, RPS18, RPS2, RPS5, RPS9]
				R-HSA:72702	Ribosomal scanning and start codon recognition	0.0399281	Group48	6	[EIF4A2, EIF4G1, RPS18, RPS2, RPS5, RPS9]
				GO:0000340	RNA 7-methylguanosine cap binding	0.0443417	Group48	3	[EIF4A2, EIF4G1, NCBP3]
(#6) Protein Localization	protein processing ER	GO:0070972	protein localization to endoplasmic reticulum ^	GO:0070972	protein localization to endoplasmic reticulum	0.00199209	Group52	16	[INSIG1, OS9, PPFIBP1, PTGES2, RAB10, RPL13, RPL19, RPL23A, RPL32, RPL7, RPS18, RPS2, RPS5, RPS9, SRP9, SUGT1]
(#6) Protein Processing	protein localization ER			GO:0044445	cytosolic part	0.00411137	Group52	21	[APOD, CASP8, CCT3, EIF4A2, EIF4G1, HPS3, HSPA8, IFIT5, MCAT, PPFIBP1, RPL13, RPL19, RPL23A, RPL32, RPL7, RPS18, RPS2, RPS5, RPS9, SNAP47, SUGT1]
(#7) Transcription				R-HSA:156902	Peptide chain elongation	0.0042047	Group52	11	[EEF1A1, EEF2, RPL13, RPL19, RPL23A, RPL32, RPL7, RPS18, RPS2, RPS5, RPS9]
				R-HSA:156915	Translocation of ribosome by 3 bases in the 3' direction	0.0042047	Group52	11	[EEF1A1, EEF2, RPL13, RPL19, RPL23A, RPL32, RPL7, RPS18, RPS2, RPS5, RPS9]
			^ summarizing description of group was used: "protein processing"	R-HSA:927836	SMG6 hydrolyzes mRNA with premature termination codon	0.00465079	Group52	12	[EIF4G1, PABPC1, PPP2CA, RPL13, RPL19, RPL23A, RPL32, RPL7, RPS18, RPS2, RPS5, RPS9]
				R-HSA:927789	Formation of UPF1:eRF3 complex on mRNA with a premature termination codon and no Exon Junction Complex	0.00468358	Group52	11	[EIF4G1, PABPC1, RPL13, RPL19, RPL23A, RPL32, RPL7, RPS18, RPS2, RPS5, RPS9]
				R-HSA:975956	Nonsense Mediated Decay (NMD) independent of the Exon Junction Complex (EJC)	0.00468358	Group52	11	[EIF4G1, PABPC1, RPL13, RPL19, RPL23A, RPL32, RPL7, RPS18, RPS2, RPS5, RPS9]
				GO:0022626	cytosolic ribosome	0.0046993	Group52	13	[APOD, EIF4A2, EIF4G1, MCAT, RPL13, RPL19, RPL23A, RPL32, RPL7, RPS18, RPS2, RPS5, RPS9]
				R-HSA:156842	Eukaryotic Translation Elongation	0.00491177	Group52	11	[EEF1A1, EEF2, RPL13, RPL19, RPL23A, RPL32, RPL7, RPS18, RPS2, RPS5, RPS9]
				R-HSA:156827	L13a-mediated translational silencing of Ceruloplasmin expression	0.00501057	Group52	12	[EIF4A2, EIF4G1, PABPC1, RPL13, RPL19, RPL23A, RPL32, RPL7, RPS18, RPS2, RPS5, RPS9]
				R-HSA:927802	Nonsense-Mediated Decay (NMD)	0.0051556	Group52	12	[EIF4G1, PABPC1, PPP2CA, RPL13, RPL19, RPL23A, RPL32, RPL7, RPS18, RPS2, RPS5, RPS9]
				R-HSA:927813	p-4S-UPF1 recruits SMG5, SMG7, SMG6, PNRC2, DCP1A, and PP2A	0.0051556	Group52	12	[EIF4G1, PABPC1, PPP2CA, RPL13, RPL19, RPL23A, RPL32, RPL7, RPS18, RPS2, RPS5, RPS9]
				R-HSA:975957	Nonsense Mediated Decay (NMD) enhanced by the Exon Junction Complex (EJC)	0.0051556	Group52	12	[EIF4G1, PABPC1, PPP2CA, RPL13, RPL19, RPL23A, RPL32, RPL7, RPS18, RPS2, RPS5, RPS9]
				GO:0072599	establishment of protein localization to endoplasmic reticulum	0.00535549	Group52	13	[PPFIBP1, RAB10, RPL13, RPL19, RPL23A, RPL32, RPL7, RPS18, RPS2, RPS5, RPS9, SRP9, SUGT1]
				R-HSA:9014610	Translation of ROBO3.2 mRNA initiates NMD	0.00573042	Group52	11	[EIF4G1, PABPC1, RPL13, RPL19, RPL23A, RPL32, RPL7, RPS18, RPS2, RPS5, RPS9]
				R-HSA:9014652	Translation of ROBO3.2 mRNA is negatively regulated by NMD	0.00573042	Group52	11	[EIF4G1, PABPC1, RPL13, RPL19, RPL23A, RPL32, RPL7, RPS18, RPS2, RPS5, RPS9]
				R-HSA:927832	UPF1 binds an mRNP with a termination codon preceding an Exon Junction Complex	0.00626299	Group52	11	[EIF4G1, PABPC1, RPL13, RPL19, RPL23A, RPL32, RPL7, RPS18, RPS2, RPS5, RPS9]
				R-HSA:927889	SMG1 phosphorylates UPF1 (enhanced by Exon Junction Complex)	0.00626299	Group52	11	[EIF4G1, PABPC1, RPL13, RPL19, RPL23A, RPL32, RPL7, RPS18, RPS2, RPS5, RPS9]
				R-HSA:72613	Eukaryotic Translation Initiation	0.00638621	Group52	12	[EIF4A2, EIF4G1, PABPC1, RPL13, RPL19, RPL23A, RPL32, RPL7, RPS18, RPS2, RPS5, RPS9]
				R-HSA:72737	Cap-dependent Translation Initiation	0.00638621	Group52	12	[EIF4A2, EIF4G1, PABPC1, RPL13, RPL19, RPL23A, RPL32, RPL7, RPS18, RPS2, RPS5, RPS9]
				R-HSA:156907	Aminoacyl-tRNA binds to the ribosome at the A-site	0.00640156	Group52	10	[EEF1A1, RPL13, RPL19, RPL23A, RPL32, RPL7, RPS18, RPS2, RPS5, RPS9]
				R-HSA:156923	Hydrolysis of eEF1A:GTP	0.00640156	Group52	10	[EEF1A1, RPL13, RPL19, RPL23A, RPL32, RPL7, RPS18, RPS2, RPS5, RPS9]
				GO:0000184	nuclear-transcribed mRNA catabolic process, nonsense-mediated decay	0.00769347	Group52	13	[EIF4A2, EIF4G1, PABPC1, PPP2CA, RPL13, RPL19, RPL23A, RPL32, RPL7, RPS18, RPS2, RPS5, RPS9]
				R-HSA:1799332	Nascent polypeptide:mRNA:ribosome complex binds signal recognition particle (SRP)	0.00857016	Group52	10	[RPL13, RPL19, RPL23A, RPL32, RPL7, RPS18, RPS2, RPS5, RPS9, SRP9]
				GO:0016071	mRNA metabolic process	0.00885495	Group52	46	[CARHSP1, CDK7, CWC15, EIF4A2, EIF4G1, FASTKD3, GEMIN7, HSF1, HSP90B1, HSPA8, LGALS3, MARCKSL1, NCBP3, NOCT, PABPC1, PABPC4, PLPP1, PPP2CA, RBBP6, RBM38, RBMX, RPL13, RPL19, RPL23A, RPL32, RPL7, RPRD1B, RPS18, RPS2, RPS5, RPS9, SAFB2, SARNP, SLC4A11, SNRPD3, SRPK1, SRSF1, SRSF10, SRSF2, SRSF6, STMN1, TRIM23, U2AF1, XAB2, ZC3H13, ZHX2]
				GO:0045047	protein targeting to ER	0.00901995	Group52	12	[PPFIBP1, RPL13, RPL19, RPL23A, RPL32, RPL7, RPS18, RPS2, RPS5, RPS9, SRP9, SUGT1]
				R-HSA:1799330	The SRP receptor binds the SRP:nascent peptide:ribosome complex	0.00946593	Group52	10	[RPL13, RPL19, RPL23A, RPL32, RPL7, RPS18, RPS2, RPS5, RPS9, SRP9]
				R-HSA:72706	GTP hydrolysis and joining of the 60S ribosomal subunit	0.00948444	Group52	11	[EIF4A2, EIF4G1, RPL13, RPL19, RPL23A, RPL32, RPL7, RPS18, RPS2, RPS5, RPS9]
				R-HSA:156912	Peptide transfer from P-site tRNA to the A-site tRNA	0.0158165	Group52	9	[RPL13, RPL19, RPL23A, RPL32, RPL7, RPS18, RPS2, RPS5, RPS9]
				R-HSA:1799335	Synthesis of nascent polypeptide containing signal sequence	0.0158165	Group52	9	[RPL13, RPL19, RPL23A, RPL32, RPL7, RPS18, RPS2, RPS5, RPS9]
				R-HSA:192704	Synthesis of PB1-F2	0.0158165	Group52	9	[RPL13, RPL19, RPL23A, RPL32, RPL7, RPS18, RPS2, RPS5, RPS9]
				R-HSA:72671	eIF5B:GTP is hydrolyzed and released	0.0165823	Group52	9	[RPL13, RPL19, RPL23A, RPL32, RPL7, RPS18, RPS2, RPS5, RPS9]
				R-HSA:72672	The 60S subunit joins the translation initiation complex	0.0165823	Group52	9	[RPL13, RPL19, RPL23A, RPL32, RPL7, RPS18, RPS2, RPS5, RPS9]
				R-HSA:72673	Release of 40S and 60S subunits from the 80S ribosome	0.0165823	Group52	9	[RPL13, RPL19, RPL23A, RPL32, RPL7, RPS18, RPS2, RPS5, RPS9]
				R-HSA:141671	Polypeptide release from the eRF3-GDP:eRF1:mRNA:80S Ribosome complex	0.0167208	Group52	9	[RPL13, RPL19, RPL23A, RPL32, RPL7, RPS18, RPS2, RPS5, RPS9]
				R-HSA:141673	GTP Hydrolysis by eRF3 bound to the eRF1:mRNA:polypeptide:80S Ribosome complex	0.0167208	Group52	9	[RPL13, RPL19, RPL23A, RPL32, RPL7, RPS18, RPS2, RPS5, RPS9]
				R-HSA:141691	GTP bound eRF3:eRF1 complex binds the peptidyl tRNA:mRNA:80S Ribosome complex	0.0167208	Group52	9	[RPL13, RPL19, RPL23A, RPL32, RPL7, RPS18, RPS2, RPS5, RPS9]
				R-HSA:192823	Viral mRNA Translation	0.0167208	Group52	9	[RPL13, RPL19, RPL23A, RPL32, RPL7, RPS18, RPS2, RPS5, RPS9]
				R-HSA:192841	Viral Protein Synthesis	0.0167208	Group52	9	[RPL13, RPL19, RPL23A, RPL32, RPL7, RPS18, RPS2, RPS5, RPS9]
				R-HSA:2408529	Sec-tRNA(Sec):EEFSEC:GTP binds to 80S Ribosome	0.0167208	Group52	9	[RPL13, RPL19, RPL23A, RPL32, RPL7, RPS18, RPS2, RPS5, RPS9]
				R-HSA:5333615	80S:Met-tRNAi:mRNA:SECISBP2:Sec-tRNA(Sec):EEFSEC:GTP is hydrolysed to 80S:Met-tRNAi:mRNA:SECISBP2:Sec and EEFSEC:GDP by EEFSEC	0.0167208	Group52	9	[RPL13, RPL19, RPL23A, RPL32, RPL7, RPS18, RPS2, RPS5, RPS9]
				R-HSA:1799326	Signal-containing nascent peptide translocates to endoplasmic reticulum	0.0169663	Group52	10	[RPL13, RPL19, RPL23A, RPL32, RPL7, RPS18, RPS2, RPS5, RPS9, SRP9]
				GO:0022627	cytosolic small ribosomal subunit	0.0180169	Group52	7	[EIF4A2, EIF4G1, MCAT, RPS18, RPS2, RPS5, RPS9]
				R-HSA:1799339	SRP-dependent cotranslational protein targeting to membrane	0.0180463	Group52	10	[RPL13, RPL19, RPL23A, RPL32, RPL7, RPS18, RPS2, RPS5, RPS9, SRP9]
				R-HSA:2408557	Selenocysteine synthesis	0.018222	Group52	9	[RPL13, RPL19, RPL23A, RPL32, RPL7, RPS18, RPS2, RPS5, RPS9]
				GO:0044403	symbiont process	0.0182322	Group52	45	[BAD, BANF1, CAPG, CASP8, CDK7, CRTC1, DDX11, EIF4A2, EIF4G1, ERVK-19, GAPDH, HSPA8, IFIT5, KRT8, LAMP3, MCAT, MPDZ, MPO, NFE2L2, NOTCH1, NR5A2, PABPC1, PGLYRP2, PPP3CA, PTGES2, RANBP2, RBBP6, RPL13, RPL19, RPL23A, RPL32, RPL7, RPS18, RPS2, RPS5, RPS9, SLC4A11, SRPK1, STOM, SUGT1, TRIM23, TSPAN7, TXN, TYRO3, VPS4B]
				R-HSA:72764	Eukaryotic Translation Termination	0.0184235	Group52	9	[RPL13, RPL19, RPL23A, RPL32, RPL7, RPS18, RPS2, RPS5, RPS9]
				GO:0016032	viral process	0.0184606	Group52	42	[BAD, BANF1, CAPG, CASP8, CDK7, CRTC1, DDX11, EIF4A2, EIF4G1, ERVK-19, HSPA8, IFIT5, KRT8, LAMP3, MCAT, MPDZ, NFE2L2, NOTCH1, NR5A2, PABPC1, PPP3CA, PTGES2, RANBP2, RBBP6, RPL13, RPL19, RPL23A, RPL32, RPL7, RPS18, RPS2, RPS5, RPS9, SLC4A11, SRPK1, STOM, SUGT1, TRIM23, TSPAN7, TXN, TYRO3, VPS4B]
				KEGG:03010	Ribosome	0.019012	Group52	11	[MRPL27, MRPS16, RPL13, RPL19, RPL23A, RPL32, RPL7, RPS18, RPS2, RPS5, RPS9]
				R-HSA:156808	Formation of translation initiation complexes yielding circularized Ceruloplasmin mRNA in a 'closed-loop' conformation	0.0192465	Group52	7	[EIF4A2, EIF4G1, PABPC1, RPS18, RPS2, RPS5, RPS9]
				R-HSA:72649	Translation initiation complex formation	0.0192465	Group52	7	[EIF4A2, EIF4G1, PABPC1, RPS18, RPS2, RPS5, RPS9]
				GO:0006614	SRP-dependent cotranslational protein targeting to membrane	0.0193919	Group52	10	[RPL13, RPL19, RPL23A, RPL32, RPL7, RPS18, RPS2, RPS5, RPS9, SRP9]
				R-HSA:168273	Influenza Viral RNA Transcription and Replication	0.0202504	Group52	11	[HSP90AA1, RANBP2, RPL13, RPL19, RPL23A, RPL32, RPL7, RPS18, RPS2, RPS5, RPS9]
				GO:0033365	protein localization to organelle	0.0204116	Group52	46	[APOD, BAD, CASP8, CCT3, CDK7, CLU, CRAT, CTDSP2, DNAJA1, DNAJB6, ELP4, HOOK1, HSP90AA1, HSPA8, INSIG1, MARCH5, MARCKSL1, MSH2, MUC2, NUTF2, OS9, PACSIN2, PARK7, PARP1, PPFIBP1, PPP3CA, PTGES2, RAB10, RAD21, RANBP2, RPL13, RPL19, RPL23A, RPL32, RPL7, RPS18, RPS2, RPS5, RPS9, SRP9, SUGT1, TAF3, TBRG1, TNPO3, TRIM29, TXN]
				R-HSA:156823	Association of phospho-L13a with GAIT element of Ceruloplasmin mRNA	0.0205388	Group52	7	[EIF4A2, EIF4G1, PABPC1, RPS18, RPS2, RPS5, RPS9]
				R-HSA:72662	Activation of the mRNA upon binding of the cap-binding complex and eIFs, and subsequent binding to 43S	0.0205388	Group52	7	[EIF4A2, EIF4G1, PABPC1, RPS18, RPS2, RPS5, RPS9]
				R-HSA:2408522	Selenoamino acid metabolism	0.0219163	Group52	10	[RPL13, RPL19, RPL23A, RPL32, RPL7, RPS18, RPS2, RPS5, RPS9, TXNRD1]
				GO:0006613	cotranslational protein targeting to membrane	0.0219163	Group52	10	[RPL13, RPL19, RPL23A, RPL32, RPL7, RPS18, RPS2, RPS5, RPS9, SRP9]
				R-HSA:72766	Translation	0.0227703	Group52	18	[EEF1A1, EEF2, EIF4A2, EIF4G1, MRPL27, MRPS16, MTFMT, PABPC1, RPL13, RPL19, RPL23A, RPL32, RPL7, RPS18, RPS2, RPS5, RPS9, SRP9]
				R-HSA:429992	PARN deadenylates mRNA	0.0235713	Group52	3	[EIF4A2, EIF4G1, PABPC1]
				GO:0090150	establishment of protein localization to membrane	0.0237292	Group52	21	[ATP1B1, BAD, CASP8, GOLGA7, HSP90AA1, HSPA8, PPFIBP1, RAB10, RPL13, RPL19, RPL23A, RPL32, RPL7, RPS18, RPS2, RPS5, RPS9, SNAP47, SRP9, STOM, SUGT1]
				R-HSA:72689	Formation of a pool of free 40S subunits	0.0254543	Group52	9	[RPL13, RPL19, RPL23A, RPL32, RPL7, RPS18, RPS2, RPS5, RPS9]
				GO:0044391	ribosomal subunit	0.0254577	Group52	14	[EIF4A2, EIF4G1, MCAT, MRPL27, MRPS16, RPL13, RPL19, RPL23A, RPL32, RPL7, RPS18, RPS2, RPS5, RPS9]
				R-HSA:1799329	Signal peptidase hydrolyzes signal peptide from ribosome-associated nascent protein	0.0267571	Group52	9	[RPL13, RPL19, RPL23A, RPL32, RPL7, RPS18, RPS2, RPS5, RPS9]
				R-HSA:168255	Influenza Life Cycle	0.0273651	Group52	11	[HSP90AA1, RANBP2, RPL13, RPL19, RPL23A, RPL32, RPL7, RPS18, RPS2, RPS5, RPS9]
				GO:0015935	small ribosomal subunit	0.0285593	Group52	8	[EIF4A2, EIF4G1, MCAT, MRPS16, RPS18, RPS2, RPS5, RPS9]
				R-HSA:430021	PAN2-PAN3 complex partially deadenylates mRNA	0.0288501	Group52	3	[EIF4A2, EIF4G1, PABPC1]
				R-HSA:8941312	ZCCHC6, ZCCHC11 are mRNA uridyltransferases	0.0288501	Group52	3	[EIF4A2, EIF4G1, PABPC1]
				GO:0003729	mRNA binding	0.029269	Group52	16	[CARHSP1, EIF4A2, EIF4G1, NCBP3, NOCT, PABPC1, PABPC4, PARK7, RBM38, RBMS3, RBMX, RPL7, RPS2, RPS5, SRSF1, TRIM23]
				GO:0005840	ribosome	0.0294666	Group52	16	[APOD, EEF2, EIF4A2, EIF4G1, MCAT, MRPL27, MRPS16, RPL13, RPL19, RPL23A, RPL32, RPL7, RPS18, RPS2, RPS5, RPS9]
				GO:0043603	cellular amide metabolic process	0.0303015	Group52	51	[ATXN2, B3GALT2, CES2, CLU, CPXM1, CRAT, EEF1A1, EEF2, EIF4A2, EIF4G1, FAM129A, FASTKD3, FOLH1B, GAPDH, GBA2, GBA3, GGCT, GM2A, HSP90AA1, HSPA8, MAZ, MCAT, MRPL27, MRPS16, MTFMT, MTHFD1, NFE2L1, NFE2L2, P2RX1, PABPC1, PABPC4, PARK7, PDK3, PGLYRP2, PPP2CA, PPP3CA, RBMS3, RPL13, RPL19, RPL23A, RPL32, RPL7, RPS18, RPS2, RPS5, RPS9, SARNP, SRP9, TAPBP, TRNAU1AP, ZNF540]
				GO:0034613	cellular protein localization	0.0317251	Group52	76	[APOD, ATP1B1, BAD, BCR, CASP8, CAV3, CCT3, CDK7, CLU, CRAT, CTDSP2, DNAJA1, DNAJB6, EFR3A, EIF4A2, EIF4G1, ELP4, EPB41L3, EPM2A, EXOC8, GOLGA7, GRTP1, HES1, HOOK1, HSP90AA1, HSP90B1, HSPA8, INSIG1, LGALS3, LHFPL4, MARCH5, MARCKSL1, MAZ, MSH2, MUC2, NUTF2, OS9, PACSIN2, PARK7, PARP1, PID1, PPFIBP1, PPP3CA, PTGES2, RAB10, RAD21, RANBP2, RNF7, RPL13, RPL19, RPL23A, RPL32, RPL7, RPS18, RPS2, RPS5, R…
				R-HSA:168254	Influenza Infection	0.0319158	Group52	11	[HSP90AA1, RANBP2, RPL13, RPL19, RPL23A, RPL32, RPL7, RPS18, RPS2, RPS5, RPS9]
				GO:0070727	cellular macromolecule localization	0.0347558	Group52	76	[APOD, ATP1B1, BAD, BCR, CASP8, CAV3, CCT3, CDK7, CLU, CRAT, CTDSP2, DNAJA1, DNAJB6, EFR3A, EIF4A2, EIF4G1, ELP4, EPB41L3, EPM2A, EXOC8, GOLGA7, GRTP1, HES1, HOOK1, HSP90AA1, HSP90B1, HSPA8, INSIG1, LGALS3, LHFPL4, MARCH5, MARCKSL1, MAZ, MSH2, MUC2, NUTF2, OS9, PACSIN2, PARK7, PARP1, PID1, PPFIBP1, PPP3CA, PTGES2, RAB10, RAD21, RANBP2, RNF7, RPL13, RPL19, RPL23A, RPL32, RPL7, RPS18, RPS2, RPS5, R…
				GO:0006518	peptide metabolic process	0.034776	Group52	40	[ATXN2, CES2, CLU, CPXM1, EEF1A1, EEF2, EIF4A2, EIF4G1, FAM129A, FASTKD3, GAPDH, GGCT, HSP90AA1, HSPA8, MAZ, MCAT, MRPL27, MRPS16, MTFMT, NFE2L1, NFE2L2, PABPC1, PABPC4, PARK7, PGLYRP2, RBMS3, RPL13, RPL19, RPL23A, RPL32, RPL7, RPS18, RPS2, RPS5, RPS9, SARNP, SRP9, TAPBP, TRNAU1AP, ZNF540]
				GO:0072657	protein localization to membrane	0.0353556	Group52	31	[ATP1B1, BAD, CASP8, CAV3, EFR3A, EPB41L3, EPM2A, GOLGA7, HSP90AA1, HSPA8, LGALS3, LHFPL4, PID1, PPFIBP1, RAB10, RPL13, RPL19, RPL23A, RPL32, RPL7, RPS18, RPS2, RPS5, RPS9, SLA, SNAP47, SRP9, STOM, SUGT1, TNIK, ZBTB7C]
				GO:0006413	translational initiation	0.0367993	Group52	14	[EIF4A2, EIF4G1, MCAT, MTFMT, PABPC1, RPL13, RPL19, RPL23A, RPL32, RPL7, RPS18, RPS2, RPS5, RPS9]
				R-HSA:157849	Formation of translation initiation complexes containing mRNA that does not circularize	0.0376922	Group52	6	[EIF4A2, EIF4G1, RPS18, RPS2, RPS5, RPS9]
				R-HSA:72621	Ribosomal scanning	0.0376922	Group52	6	[EIF4A2, EIF4G1, RPS18, RPS2, RPS5, RPS9]
				GO:0006612	protein targeting to membrane	0.0377714	Group52	14	[GOLGA7, PPFIBP1, RPL13, RPL19, RPL23A, RPL32, RPL7, RPS18, RPS2, RPS5, RPS9, SRP9, STOM, SUGT1]
				R-HSA:72619	eIF2:GTP is hydrolyzed, eIFs are released	0.0399281	Group52	6	[EIF4A2, EIF4G1, RPS18, RPS2, RPS5, RPS9]
				R-HSA:72697	Start codon recognition	0.0399281	Group52	6	[EIF4A2, EIF4G1, RPS18, RPS2, RPS5, RPS9]
				R-HSA:72702	Ribosomal scanning and start codon recognition	0.0399281	Group52	6	[EIF4A2, EIF4G1, RPS18, RPS2, RPS5, RPS9]
				GO:0000340	RNA 7-methylguanosine cap binding	0.0443417	Group52	3	[EIF4A2, EIF4G1, NCBP3]
				R-HSA:9010553	Regulation of expression of SLITs and ROBOs	0.0444173	Group52	11	[EIF4G1, PABPC1, RPL13, RPL19, RPL23A, RPL32, RPL7, RPS18, RPS2, RPS5, RPS9]
				GO:0072594	establishment of protein localization to organelle	0.0499669	Group52	29	[APOD, BAD, CASP8, CCT3, CLU, CRAT, CTDSP2, DNAJA1, DNAJB6, HOOK1, HSP90AA1, HSPA8, NUTF2, PPFIBP1, PPP3CA, RAB10, RANBP2, RPL13, RPL19, RPL23A, RPL32, RPL7, RPS18, RPS2, RPS5, RPS9, SRP9, SUGT1, TNPO3]
Theme (#7): Transcription
(#7) Transcription	RNA metabolic process	GO:0008266	RNA binding	GO:0008266	RNA binding	0.0354446		4	[IFIT5, PABPC1, PABPC4, RBMS3]
				GO:0008187	poly-pyrimidine tract binding	0.0465608		4	[IFIT5, PABPC1, PABPC4, RBMS3]
(#7) Transcription	mRNA metabolic process	GO:0000184	nuclear-transcribed mRNA catabolic process, nonsense-mediated decay ^	GO:0000184	nuclear-transcribed mRNA catabolic process, nonsense-mediated decay	0.00769347	Group47	13	[EIF4A2, EIF4G1, PABPC1, PPP2CA, RPL13, RPL19, RPL23A, RPL32, RPL7, RPS18, RPS2, RPS5, RPS9]
				GO:0016071	mRNA metabolic process	0.00885495	Group47	46	[CARHSP1, CDK7, CWC15, EIF4A2, EIF4G1, FASTKD3, GEMIN7, HSF1, HSP90B1, HSPA8, LGALS3, MARCKSL1, NCBP3, NOCT, PABPC1, PABPC4, PLPP1, PPP2CA, RBBP6, RBM38, RBMX, RPL13, RPL19, RPL23A, RPL32, RPL7, RPRD1B, RPS18, RPS2, RPS5, RPS9, SAFB2, SARNP, SLC4A11, SNRPD3, SRPK1, SRSF1, SRSF10, SRSF2, SRSF6, STMN1, TRIM23, U2AF1, XAB2, ZC3H13, ZHX2]
				GO:0003723	RNA binding	0.0107837	Group47	72	[ABT1, ATXN2, CARHSP1, CCT3, CWC15, DDX11, DHX32, DMGDH, EEF1A1, EEF2, EIF4A2, EIF4G1, ERVK-19, FASTKD3, HSP90AA1, HSP90B1, HSPA8, IBA57, IFIT5, LGALS3, MAK16, MARCKSL1, MATR3, MAZ, MCAT, MRPL27, NCBP3, NOCT, NSUN6, PABPC1, PABPC4, PARK7, PARP1, PLPP1, POP4, PRRC2C, RANBP2, RBBP6, RBM38, RBMS3, RBMX, RPL13, RPL19, RPL23A, RPL32, RPL7, RPS18, RPS2, RPS5, RPS9, SAA1, SAFB2, SARNP, SERPINH1, SLC4A11…
			^ summarizing description of group was used: "mRNA metabolic process"	GO:0006397	mRNA processing	0.0179066	Group47	30	[CDK7, CWC15, GEMIN7, HSF1, HSP90B1, HSPA8, LGALS3, MARCKSL1, NCBP3, NOCT, PABPC1, PLPP1, RBBP6, RBM38, RBMX, RPRD1B, SAFB2, SARNP, SLC4A11, SNRPD3, SRPK1, SRSF1, SRSF10, SRSF2, SRSF6, STMN1, TRIM23, U2AF1, XAB2, ZC3H13]
				GO:0050733	RS domain binding	0.0192421	Group47	3	[SRSF1, SRSF10, U2AF1]
				GO:0071013	catalytic step 2 spliceosome	0.0254543	Group47	9	[CWC15, HSP90B1, PABPC1, RBMX, SNRPD3, SRSF1, STMN1, U2AF1, XAB2]
				GO:0003729	mRNA binding	0.029269	Group47	16	[CARHSP1, EIF4A2, EIF4G1, NCBP3, NOCT, PABPC1, PABPC4, PARK7, RBM38, RBMS3, RBMX, RPL7, RPS2, RPS5, SRSF1, TRIM23]
				KEGG:03040	Spliceosome	0.0300175	Group47	10	[CWC15, HSPA8, RBMX, SNRPD3, SRSF1, SRSF10, SRSF2, SRSF6, U2AF1, XAB2]
				R-HSA:72107	Formation of the Spliceosomal E complex	0.0315155	Group47	7	[RBMX, SNRPD3, SRSF1, SRSF10, SRSF2, SRSF6, U2AF1]
				GO:0045292	mRNA cis splicing, via spliceosome	0.0316418	Group47	5	[CWC15, SRSF1, SRSF10, SRSF2, SRSF6]
				GO:0051028	mRNA transport	0.0339809	Group47	12	[EIF4A2, EIF4G1, ERVK-19, HSF1, NCBP3, NUTF2, RANBP2, SARNP, SRSF1, SRSF2, SRSF6, U2AF1]
				R-HSA:159101	NXF1:NXT1 (TAP:p15) binds capped mRNA:CBC:EJC:TREX (minus DDX39B)	0.0353458	Group47	5	[SARNP, SRSF1, SRSF2, SRSF6, U2AF1]
				GO:0050658	RNA transport	0.0399525	Group47	14	[ATXN2, EIF4A2, EIF4G1, ERVK-19, HSF1, MAZ, NCBP3, NUTF2, RANBP2, SARNP, SRSF1, SRSF2, SRSF6, U2AF1]
				GO:0050657	nucleic acid transport	0.0399525	Group47	14	[ATXN2, EIF4A2, EIF4G1, ERVK-19, HSF1, MAZ, NCBP3, NUTF2, RANBP2, SARNP, SRSF1, SRSF2, SRSF6, U2AF1]
				GO:0051236	establishment of RNA localization	0.0447262	Group47	14	[ATXN2, EIF4A2, EIF4G1, ERVK-19, HSF1, MAZ, NCBP3, NUTF2, RANBP2, SARNP, SRSF1, SRSF2, SRSF6, U2AF1]
				GO:0000380	alternative mRNA splicing, via spliceosome	0.0472421	Group47	7	[MARCKSL1, RBMX, SLC4A11, SRSF1, SRSF10, SRSF2, SRSF6]
				GO:0008380	RNA splicing	0.0485165	Group47	23	[CWC15, GEMIN7, HSP90B1, HSPA8, LGALS3, MARCKSL1, PABPC1, PPP2CA, RBM38, RBMX, SARNP, SLC4A11, SNRPD3, SRPK1, SRSF1, SRSF10, SRSF2, SRSF6, STMN1, TRIM23, U2AF1, XAB2, ZC3H13]
GO/Pathway Terms Not Reflected In Network Figure 3a 11
	cell cycle	GO:0008284	positive regulation of cell population proliferation	GO:0008284	positive regulation of cell population proliferation	0.0412086	Group14	40	[ATF3, BAD, BMP2, CAPG, CAPN1, CAV3, CCND1, CDK7, COL18A1, CUL3, EGR1, EIF4A2, EIF4G1, ELP4, GNAI2, HES1, HSF1, IGFBP2, ILK, JAK2, KDM5B, MARCKSL1, MAZ, MCAT, MMP9, MUC2, NCKAP1L, NOTCH1, PGGT1B, PID1, PNP, PPP3CA, RPRD1B, RPS9, SLC4A11, SRSF6, TXNRD1, UBE2A, VAV3, VCAM1]
	cell cycle	GO:0000922	spindle pole	GO:0000922	spindle pole	0.0302101	Group15	12	[CDK7, CUL3, DDX11, FBF1, FOLH1B, HSF1, PPP2CA, RAD21, TACC3, TPT1, VPS4B, YPEL5]
	cell cycle	GO:0031468	nuclear envelope reassembly	GO:0031468	nuclear envelope reassembly	0.0443417	Group19	3	[BANF1, PPP2CA, UBXN2A]
	cell cycle	GO:0002692	negative regulation of cellular extravasation	GO:0002692	negative regulation of cellular extravasation	0.0318837	Group01	3	[BCR, CCL25, PTGER2]
	cell cycle	GO:0045876	positive regulation of sister chromatid cohesion	GO:0045876	positive regulation of sister chromatid cohesion	0.0382518	Group05	3	[DDX11, RAD21, SMC5]
	cell cycle	GO:0098589	membrane region	GO:0098589	membrane region	0.0297915	Group06	20	[ATP1B1, CAPG, CASP8, CAV3, EEF2, GNAI2, HOOK1, JAK2, LTB4R, P2RX1, PACSIN2, PARK7, PPP2CA, RANBP2, RNF7, SDC4, SERPINH1, STOM, TFPI, TXNRD1]
	cell cycle	GO:0098641	cadherin binding involved in cell-cell adhesion	GO:0098641	cadherin binding involved in cell-cell adhesion	0.0354446	Group07	4	[CDC42EP1, CNN3, RAB10, TRIM29]
	binding	GO:0042301	phosphate ion binding	GO:0042301	phosphate ion binding	0.0382518	Group21	3	[ADSS, NCEH1, PNP]
	cellular metabolism	GO:1901575	organic substance catabolic process	GO:1901575	organic substance catabolic process	0.0172993	Group08	87	[ABAT, ABHD4, AFMID, BAD, BCO1, CAPN1, CARHSP1, CASP8, CAV3, CDK7, CES2, CLPX, CLU, CRAT, CSAD, CTDSP2, CTSV, CUL3, CYP2A6, DAGLB, DMGDH, DNAJB9, EEF1A1, EGLN1, EIF4A2, EIF4G1, EPM2A, FABP1, FASTKD3, GAPDH, GBA2, GBA3, GDPD3, GM2A, GPD1, HOOK1, HSF1, HSP90AA1, HSP90B1, HSPA8, INPP1, LAMP3, LPL, MAATS1, MCAT, MYORG, NCEH1, NFE2L1, NFE2L2, NOCT, NT5C2, OS9, OXCT1, PABPC1, PABPC4, PACSIN3, PARK7, PG…
	cellular metabolic process	GO:0046835	carbohydrate phosphorylation	GO:0046835	carbohydrate phosphorylation	0.0325678	Group22	5	[BAD, GNE, HOOK1, RANBP2, TKFC]
	response to stimulus	GO:0070542	response to fatty acid	GO:0070542	response to fatty acid	0.0370068	Group04	8	[BAD, CRAT, LPL, PDK3, PID1, PTGER2, YY1, ZBTB7C]
	response to toxin	R-HSA:5336415	uptake and function of diphtheria toxin	R-HSA:5336415	Uptake and function of diphtheria toxin	0.0127626	Group11	3	[EEF2, HSP90AA1, TXNRD1]
	signaling	R-HSA:8939211	ESR-mediated signaling	R-HSA:8939211	ESR-mediated signaling	0.0498947	Group12	8	[CCND1, FKBP5, FOXA1, HSP90AA1, JUND, NR5A2, RAD21, YY1]
	cellular metabolic process	GO:0046415	urate metabolic process	GO:0046415	urate metabolic process	0.0382518	Group13	3	[BANF1, PNP, SLC2A9]
	cellular metabolic process	GO:0010605	negative regulation of macromolecule metabolic process	GO:0010605	negative regulation of macromolecule metabolic process	0.0125951	Group16	103	[APOD, ATF3, ATXN2, BMP2, BRD7, CAPG, CARHSP1, CAV3, CCND1, CDK7, CLU, CNPY2, CREM, CTDSP2, CUL3, DEPTOR, DNAJA1, DNAJB6, DUSP19, E2F4, EGR1, EIF4A2, EIF4G1, ELP4, EPM2A, FABP1, FAM129A, FASTKD3, FKBP1B, FOXA1, FZD8, GAPDH, GBA3, GFI1B, GNAI2, HES1, HSF1, HSPA8, ILK, IRF2, JUNB, JUND, KDM5B, LAMP3, LGALS3, MAZ, MMP9, MSH2, NCKAP1L, NDRG2, NOCT, NOTCH1, OS9, PABPC1, PABPC4, PARK7, PARP1, PBLD, PGG…
	cellular metabolic process	GO:0016139	glycoside catabolic process	GO:0016139	glycoside catabolic process	0.0318837	Group17	3	[GBA2, GBA3, MYORG]
	development	GO:0022612	gland morphogenesis	GO:0022612	gland morphogenesis	0.0367702	Group18	10	[CAPN1, CAV3, CDK7, CUL3, ELP4, FOXA1, KDM5B, NOTCH1, POLG2, VDR]
	binding	GO:0042301	phosphate ion binding	GO:0042301	phosphate ion binding	0.0382518	Group21	3	[ADSS, NCEH1, PNP]
	cellular metabolic process	GO:0046835	carbohydrate phosphorylation	GO:0046835	carbohydrate phosphorylation	0.0325678	Group22	5	[BAD, GNE, HOOK1, RANBP2, TKFC]
	cellular process	GO:0005925	focal adhesion	GO:0005925	focal adhesion	0.033691	Group25	25	[CAPG, CAPN1, CAV3, CDC42EP1, CNN3, CRAT, FHL1, HSP90B1, HSPA8, ILK, IRF2, JAK2, PABPC1, PACSIN2, PPFIBP1, RAB10, RPL19, RPL7, RPS18, RPS2, RPS5, RPS9, SDC4, SORBS3, TSPAN4]
				GO:0005924	cell-substrate adherens junction	0.0337691	Group25	25	[CAPG, CAPN1, CAV3, CDC42EP1, CNN3, CRAT, FHL1, HSP90B1, HSPA8, ILK, IRF2, JAK2, PABPC1, PACSIN2, PPFIBP1, RAB10, RPL19, RPL7, RPS18, RPS2, RPS5, RPS9, SDC4, SORBS3, TSPAN4]
	cellular process	R-HSA:391903	eicosanoid ligand-binding receptors	R-HSA:391903	Eicosanoid ligand-binding receptors	0.0288501	Group26	3	[LTB4R, PTGER2, TBXA2R]
				GO:0004953	icosanoid receptor activity	0.0288501	Group26	3	[LTB4R, PTGER2, TBXA2R]
	cell cycle	R-HSA:69231	cyclin D associated events in G1	R-HSA:69231	Cyclin D associated events in G1	0.0436112	Group28	5	[CCND1, CDK7, E2F4, JAK2, PPP2CA]
				R-HSA:69236	G1 Phase	0.0436112	Group28	5	[CCND1, CDK7, E2F4, JAK2, PPP2CA]
	cell cycle	GO:0016226	iron-sulfur cluster assembly	GO:0031163	metallo-sulfur cluster assembly	0.0354446	Group30	4	[BOLA2, IBA57, ISCU, NFU1]
				GO:0016226	iron-sulfur cluster assembly	0.0354446	Group30	4	[BOLA2, IBA57, ISCU, NFU1]
	cell	GO:0042910	xenobiotic transmembrane transporter activity	GO:0042908	xenobiotic transport	0.0318837	Group31	3	[BANF1, MARCKSL1, SLC6A6]
				GO:0042910	xenobiotic transmembrane transporter activity	0.016479	Group31	3	[BANF1, MARCKSL1, SLC6A6]
	cell	GO:0044703	multi-organism reproductive process	GO:0044703	multi-organism reproductive process	0.0303225	Group32	41	[ABAT, ASTL, BAD, CAPG, CCT3, CDK7, CREM, CTDSP2, CTSV, DNAJA1, DNAJB6, FOLH1B, GNAI2, HERPUD2, HOOK1, HSF1, IGFBP2, JUNB, KDM5B, MEA1, MEI1, MMP9, MSH2, NME5, NOTCH1, P2RX1, PARK7, PLPP1, PTGER2, RBP1, SERPINE2, SPIN3, SPINK1, SRPK1, TSPAN8, TYRO3, UBAP2L, UBE2A, VDR, YY1, ZFP41]
				GO:0019953	sexual reproduction	0.0481561	Group32	34	[ABAT, ASTL, BAD, CAPG, CCT3, CREM, CTDSP2, CTSV, DNAJA1, DNAJB6, FOLH1B, HERPUD2, HOOK1, HSF1, KDM5B, MEA1, MEI1, MSH2, NME5, NOTCH1, P2RX1, PARK7, PLPP1, PTGER2, RBP1, SERPINE2, SPIN3, SPINK1, SRPK1, TSPAN8, TYRO3, UBAP2L, YY1, ZFP41]
	cell	GO:0042592	homeostatic process	GO:0042592	homeostatic process	0.022986	Group33	74	[ABAT, ABHD4, ATP1B1, BAD, BANF1, BCR, CAV3, CCT3, CDK7, CHRNA1, CLU, CRTC1, E2F4, EGLN1, EGR1, EIF4A2, EIF4G1, ELP4, FHL1, FKBP1B, FOXA1, GBA3, GNAI2, HOOK1, HSF1, HSP90AA1, HSP90B1, INSIG1, ISCU, JAK2, LPL, MARCKSL1, MCAT, MCOLN2, MED13, MELTF, MPO, MTHFD1, MUC2, NCKAP1L, NFE2L1, NFE2L2, NOTCH1, NR5A2, OXCT1, P2RX1, PARK7, PARP1, PBLD, PDK3, POLG2, PPP3CA, PTGER2, PTGES2, RANBP2, RASSF2, RBP1, …
				GO:0048878	chemical homeostasis	0.0431327	Group33	46	[ABHD4, ATP1B1, BAD, BANF1, CAV3, CLU, EGLN1, ELP4, FHL1, FKBP1B, FOXA1, GBA3, GNAI2, HOOK1, HSP90B1, INSIG1, ISCU, JAK2, LPL, MARCKSL1, MCAT, MCOLN2, MED13, MELTF, MUC2, NFE2L1, NR5A2, OXCT1, P2RX1, PARK7, PARP1, PDK3, PPP3CA, PTGER2, RANBP2, RBP1, SAA1, SLA, SLC4A11, STMN1, TBXA2R, TPT1, TXNRD1, VDR, ZBTB7C, ZHX2]
	mechanical stimulus	GO:0070701	mucus layer	GO:0070701	mucus layer	0.0127626	Group34	3	[MARCKSL1, MUC2, MUC5AC]
				GO:0035995	detection of muscle stretch	0.0192421	Group34	3	[CAV3, MARCKSL1, MUC2]
				GO:0035994	response to muscle stretch	0.0465608	Group34	4	[CAV3, MARCKSL1, MUC2, ZHX2]
	cell differentiation	GO:1901533	negative regulation of hematopoietic progenitor cell differentiation	GO:1901533	negative regulation of hematopoietic progenitor cell differentiation	0.0235713	Group39	3	[HES1, NFE2L2, NOTCH1]
				GO:2000737	negative regulation of stem cell differentiation	0.0316201	Group39	4	[HES1, NFE2L2, NOTCH1, SLC4A11]
				GO:1902742	apoptotic process involved in development	0.0341359	Group39	5	[HSF1, NOTCH1, PPP3CA, VDR, XKR8]
				GO:0010667	negative regulation of cardiac muscle cell apoptotic process	0.038192	Group39	4	[HSF1, ILK, JAK2, NFE2L2]
				GO:0060561	apoptotic process involved in morphogenesis	0.0465608	Group39	4	[HSF1, NOTCH1, PPP3CA, VDR]
				GO:0036003	positive regulation of transcription from RNA polymerase II promoter in response to stress	0.0465608	Group39	4	[ATF3, HSF1, NFE2L2, NOTCH1]
	cell differentiation	GO:0048505	regulation of timing of cell differentiation	GO:0048505	regulation of timing of cell differentiation	0.0171543	Group45	4	[ELP4, HES1, NOTCH1, SERPINE2]
				GO:0040034	regulation of development, heterochronic	0.0189094	Group45	4	[ELP4, HES1, NOTCH1, SERPINE2]
				GO:0002328	pro-B cell differentiation	0.0189228	Group45	3	[CDK7, HES1, NOTCH1]
				GO:0048711	positive regulation of astrocyte differentiation	0.0190082	Group45	4	[BMP2, HES1, NOTCH1, SERPINE2]
				GO:1901533	negative regulation of hematopoietic progenitor cell differentiation	0.0235713	Group45	3	[HES1, NFE2L2, NOTCH1]
				GO:2000737	negative regulation of stem cell differentiation	0.0316201	Group45	4	[HES1, NFE2L2, NOTCH1, SLC4A11]
				GO:0002067	glandular epithelial cell differentiation	0.0348522	Group45	6	[BAD, BMP2, ELP4, FOXA1, HES1, NOTCH1]
				GO:0036003	positive regulation of transcription from RNA polymerase II promoter in response to stress	0.0465608	Group45	4	[ATF3, HSF1, NFE2L2, NOTCH1]
				GO:0014009	glial cell proliferation	0.0495934	Group45	5	[CLU, EEF2, EPM2A, HES1, NOTCH1]
1 The enriched GO/pathway term network groups are ordered according to ten functional themes: heat shock response (#1), stress response (#2), oxidative stress response (#3), apoptosis (#4), immune response (#5), protein processing & localization (#6), and transcription (#7) as illustrated in corresponding network Figure 3a.
2 General biological process describing the enriched GO/pathway term reflected in corresponding network Figure 3a.
3 GO/pathway identification number of the enriched GO/pathway term reflected in corresponding network Figure 3a.
4 GO/pathway term reflected in corresponding network Figure 3a. ^The additional note indicates a specific abbreviation or summarizing description used for simplification purpose.
5 Significantly enriched GO/pathway identification number Gene Ontology (GO), KEGG or Reactome pathway] associated with up-regulated differentially expressed genes (DEGs) of the Warm & Normoxic (WN) treatment group. The GO/pathway terms are sorted according to the significance level of enrichment and the most significantly enriched leading terms of each functional group are indicated in bold.
6 Significantly enriched GO/pathway term [Gene Ontology (GO), KEGG or Reactome pathway] associated with down-regulated differentially expressed genes (DEGs) of the Warm & Normoxic (WN) treatment group. The GO/pathway terms are sorted according to the significance level of enrichment and the most significantly enriched leading term of each functional group is indicated in bold.
7 The results of a two-sided enrichment/depletion test (hypergeometric distribution) with Benjamini-Hochberg correction of p-values. The color gradient indicates highly significant p-values in red color tones and less significant p-values in blue color tones.
8 The functional associated GO/pathway term network groups.
9 The total number of differentially expressed genes (DEGs) associated with the specific GO/pathway term.
10 Gene Symbol description of differentially expressed genes (DEGs) associated with the specific GO/pathway term.
11 GO/pathway terms that were not included for visualization purpose in network Figure 3a.
