# Supplementary material for: The transcriptomic responses of Atlantic salmon (Salmo salar) to high temperature stress alone, and in combination with moderate hypoxia
Source: BMC Genomics. 2021 Apr 12;22:261. doi: 10.1186/s12864-021-07464-x (PMC8042886; doi:10.1186/s12864-021-07464-x)
Supplement: Supplementary file 4 — Additional file 4 Results of GO/pathway term network analysis (ClueGO) associated with up-regulated differentially expressed genes (DEGs) of the Warm & Hypoxic (WH) treatment group. Listed are the significantly enriched Gene Ontology (GO) terms, and KEGG or Reactome pathways (hypergeometric test p < 0.05 with Benjamini-Hochberg correction). GO/pathway term anotations were obtained using the GO database for biological process, cellular component, molecular function, and immune processes, and the KEGG and Reactome pathway databases. The enriched GO/pathway terms are ordered according to ten functional themes: Heat Shock Response (#1), Cellular Stress (#2), Oxidative Stress (#3), Apoptosis (#4), Immune Response (#5), Protein Processing & Localization (#6), Transcription (#7), Proteolysis (#8), Catabolic Processes (#9) and Cellular Metabolic Processes (#10). The enriched GO/pathway terms are illustrated in corresponding network Fig. 4a. [file 12864_2021_7464_MOESM4_ESM.xlsx]

## Sheet: List_for_Figure_4a_WH_UP
Additional file 4: Results of GO/pathway term network analysis (ClueGO) associated with up-regulated differentially expressed genes (DEGs) of the Warm & Hypoxic (WH) treatment group.
Results are corresponding to network Figure 4a
Functional Theme1	General Process2	GO/Pathway ID Reflected in Network3	GO/Pathway Term Reflected in Network4	Enriched GO/Pathway ID5	Enriched GO/Pathway Term6	P-Value Corrected with Benjamini-Hochberg7	Network Groups8	Nr. of Associated DEGs9	Associated DEGs10
Theme (1): Heat Shock Response (HSP)
(1) Heat Shock Response	protein transport	GO:0061741	chaperone-mediated protein transport involved in chaperone-mediated autophagy	GO:0061741	chaperone-mediated protein transport involved in chaperone-mediated autophagy	0.0296784	Group17	5	[CLU, HSPA8,HSP90AA1, HSP90AB1, SERPINH1]
(1) Heat Shock Response	protein processing	GO:1903051	negative regulation of proteolysis involved in cellular protein catabolic process^	GO:1903051	negative regulation of proteolysis involved in cellular protein catabolic process	0.0307728	Group34	11	[ALAD, HSP90AB1, LAMP3, NOP53, OS9, PARK7, PDCL3, RPL5, SUGT1, TRIM39, WAC]
			^ abbreviation: "cellular protein catabolic process"	GO:1903363	negative regulation of cellular protein catabolic process	0.0464381	Group34	12	[ALAD, HSP90AB1, LAMP3, NOP53, NRP1, OS9, PARK7, PDCL3, RPL5, SUGT1, TRIM39, WAC]
(1) Heat Shock Response	response to unfolded protein	KEGG:04141	protein processing in endoplasmic reticulum^	KEGG:04141	Protein processing in endoplasmic reticulum	0.0015078	Group46	23	[ATF4, BAX, CALR, CAPN1, CRYAB, DNAJA1, EIF2AK1, GANAB, HSP90AA1, HSP90AB1, HSP90B1, HSPA4L, HSPA8, LMAN2, NFE2L2, OS9, PDIA6, SEC31A, SEC61B, SEC62, TUSC3, VCP, XBP1]
		R-HSA:381119	unfolded protein response (upr)	R-HSA:381119	Unfolded Protein Response (UPR)	0.00423845	Group46	15	[ATF3, ATF4, CALR, CREB3L3, CTDSP2, CXCL8, DNAJB9, FKBP14, HSP90B1, NFYA, PDIA6, SEC31A, SEC61B, SEC62, XBP1]
				R-HSA:381183	ATF6 (ATF6-alpha) activates chaperone genes	0.00451746	Group46	5	[ATF4, CALR, HSP90B1, NFYA, XBP1]
			^ abbreviation: "protein processing in ER"	R-HSA:381033	ATF6 (ATF6-alpha) activates chaperones	0.00687603	Group46	5	[ATF4, CALR, HSP90B1, NFYA, XBP1]
				GO:0030968	endoplasmic reticulum unfolded protein response	0.0155052	Group46	17	[ATF3, ATF4, BAX, CALR, CCL4, CCND1, CREB3L3, CTDSP2, CXCL8, DNAJB9, FKBP14, HSP90B1, NFE2L2, PDIA6, SEC31A, VCP, XBP1]
				R-HSA:381038	XBP1(S) activates chaperone genes	0.0441476	Group46	8	[CTDSP2, DNAJB9, FKBP14, PDIA6, SEC31A, SEC61B, SEC62, XBP1]
(1) Heat Shock Response	heat shock response	R-HSA:5618107	ATP binding to HSP90 triggers conformation change	R-HSA:5618107	ATP binding to HSP90 triggers conformation change	0.00300305	Group53	3	[HSP90AA1, HSP90AB1, HSPA8]
		R-HSA:5324632	Dissociation of cytosolic HSF1:HSP90:HDAC6:PTGES3 upon sensing protein aggregates^	R-HSA:5324632	Dissociation of cytosolic HSF1:HSP90:HDAC6:PTGES3 upon sensing protein aggregates	0.00490729	Group53	4	[HSP90AA1, HSP90AB1, PTGES3, VCP]
		R-HSA:3371503	STIP1(HOP) binds HSP90 and HSP70:HSP40:nascent protein	R-HSA:3371503	STIP1(HOP) binds HSP90 and HSP70:HSP40:nascent protein	0.00497786	Group53	6	[DNAJA1, DNAJA4, HSP90AA1, HSP90AB1, HSPA8,SERPINH1]
				GO:1902947	regulation of tau-protein kinase activity	0.00497786	Group53	5	[C5AR1, CLU, EGR1, HSP90AA1, HSP90AB1]
				R-HSA:5336415	Uptake and function of diphtheria toxin	0.00534673	Group53	4	[EEF2, HSP90AA1, HSP90AB1, TXNRD1]
			^ abbreviation: " Dissociation of cytosolic HSF1:HSP90 complex"	GO:1902949	positive regulation of tau-protein kinase activity	0.00534673	Group53	4	[CLU, EGR1, HSP90AA1, HSP90AB1]
				R-HSA:3371511	HSF1 activation	0.00687603	Group53	5	[EEF1A1, HSP90AA1, HSP90AB1, PTGES3, VCP]
				R-HSA:5618098	p23 (PTGES3) binds HSP90:ATP:FKBP5:nascent protein	0.0122148	Group53	4	[HSP90AA1, HSP90AB1, HSPA8, PTGES3]
				R-HSA:5618110	p23 (PTGES3) binds HSP90:ATP:FKBP4:nascent protein	0.0122148	Group53	4	[HSP90AA1, HSP90AB1, HSPA8, PTGES3]
				R-HSA:3371586	Dissociation of cytosolic HSF1:HSP90 complex	0.0131344	Group53	3	[HSP90AA1, HSP90AB1, PTGES3]
				R-HSA:5082409	Dissociation of HSF1:HSP90 complex in the nucleus	0.0131344	Group53	3	[HSP90AA1, HSP90AB1, PTGES3]
				R-HSA:5082356	HSF1-mediated gene expression	0.0160339	Group53	4	[CRYAB, HSP90AA1, HSP90AB1, HSPA8]
				R-HSA:5324617	HSP90:FKBP4:PTGES3 binds HSF1 trimer	0.0207643	Group53	3	[HSP90AA1, HSP90AB1, PTGES3]
				R-HSA:5336420	DT fragment B transports DT fragment A from target cell endosome membrane	0.0207643	Group53	3	[HSP90AA1, HSP90AB1, TXNRD1]
				R-HSA:5618073	FKBP4 replaces FKBP5 within HSP90:ATP:FKBP5:unfolded protein	0.0207643	Group53	3	[HSP90AA1, HSP90AB1, PTGES3]
				KEGG:04612	Antigen processing and presentation	0.0236924	Group53	8	[CALR, HLA-A, HLA-DPA1, HSP90AA1, HSP90AB1, HSPA8, NFYA, TAPBP]
				R-HSA:9038161	Progesterone stimulation promotes PGR:P4 binding to ESR1:ESTG	0.0300305	Group53	3	[HSP90AA1, HSP90AB1, PTGES3]
				R-HSA:3371568	Attenuation phase	0.0313236	Group53	4	[HSP90AA1, HSP90AB1, HSPA8, PTGES3]
				R-HSA:3371422	ATP hydrolysis by HSP70	0.0385236	Group53	3	[DNAJA1, DNAJA4, HSPA8]
				R-HSA:3371590	HSP70 binds to HSP40:nascent protein	0.0385236	Group53	3	[DNAJA1, DNAJA4, HSPA8]
				R-HSA:5618085	FKBP4 binds HSP90:ATP:STIP1:HSP70:nascent protein	0.0385236	Group53	3	[HSP90AA1, HSP90AB1, HSPA8]
				R-HSA:5618105	FKBP5 binds HSP90:ATP:STIP1:HSP70:nascent protein	0.0385236	Group53	3	[HSP90AA1, HSP90AB1, HSPA8]
				R-HSA:6800434	Exocytosis of ficolin-rich granule lumen proteins	0.0405075	Group53	14	[ALAD, CAPN1, CAT, EEF1A1, EEF2, FGL2, HSP90AA1, HSP90AB1, HSPA8, LRG1, MMP9, PGM1, PPIA, VCP]
				R-HSA:3371571	HSF1-dependent transactivation	0.0461035	Group53	5	[CRYAB, HSP90AA1, HSP90AB1, HSPA8, PTGES3]
Theme (#2): Response to Stress and (#3) Oxidative Stress
(#2) Response to Stres, (#3) Oxidative Stress	cellular responses to stress	GO:0016209	antioxidant activity	GO:0016209	antioxidant activity	0.0426372	Group05	12	[ALOX5AP, CAT, CRAT, FABP1, GPX4, MPO, PARK7, SELENOW, SOD3, TXN, TXNDC17, TXNRD1]
(#2) Response to Stres, (#3) Oxidative Stress	cellular responses to stress	R-HSA:73646	thioredoxin	R-HSA:73646	thioredoxin, oxidized + NADPH + H+ => thioredoxin, reduced + NADP+	0.0296784	Group06	2	[TXN, TXNRD1]
(#2) Response to Stres, (#3) Oxidative Stress	mitochondria	GO:0090200	positive regulation of release of cytochrome c from mitochondria	GO:0090200	positive regulation of release of cytochrome c from mitochondria	0.0163419	Group21	7	[APOPT1, BAX, BNIP3, CHCHD10, MMP9, PPIF, TP53]
(#2) Response to Stres	ER stress	GO:1990440	positive regulation of transcription from RNA polymerase II promoter in response to endoplasmic reticulum stress^	GO:1990440	positive regulation of transcription from RNA polymerase II promoter in response to endoplasmic reticulum stress	0.0206322	Group29	4	[ATF3, ATF4, CREB3L3, TP53]
			^ abbreviation: "response to endoplasmic reticulum stress"	R-HSA:1791173	Expression of ATF3	0.0296784	Group29	2	[ATF3, ATF4]
(#2) Response to Stres	cellular metabolic process	GO:0045915	positive regulation of catecholamine metabolic process	GO:0045915	positive regulation of catecholamine metabolic process	0.0300305	Group32	3	[ABAT, HPRT1, PARK7]
				GO:0045964	positive regulation of dopamine metabolic process	0.0300305	Group32	3	[ABAT, HPRT1, PARK7]
Theme (#4): Apoptosis
(#4) Apoptosis	regulation of transcription	GO:0035976	transcription factor AP-1 complex ^ abbreviation: AP1-complex	GO:0035976	transcription factor AP-1 complex	0.0207643	Group12	3	[JUN, JUNB, JUND]
(#4) Apoptosis	apoptotic process	GO:2000353	positive regulation of endothelial cell apoptotic process	GO:2000353	positive regulation of endothelial cell apoptotic process	0.0404599	Group23	5	[ANO6, CCL4, COL18A1, PDCD4, TDRD7]
(#4) Apoptosis	apoptotic process	GO:2001242	regulation of intrinsic apoptotic signaling pathway	GO:2001242	regulation of intrinsic apoptotic signaling pathway	0.0247349	Group24	20	[BAX, CLU, DNAJA1, DNAJB6, FIS1, HNRNPK, KAT5, MMP9, NFE2L2, NME5, PARK7, PARP1, PPIF, PRPS1, RBBP6, SBNO2, TMBIM6, TP53, TPT1, XBP1]
(#4) Apoptosis	apoptotic process	GO:0097296	activation of cysteine-type endopeptidase activity involved in apoptotic signaling pathway^	GO:0097296	activation of cysteine-type endopeptidase activity involved in apoptotic signaling pathway	0.0131344	Group38	3	[BAX, CASP8, JAK2]
			^ abbreviation:'cysteine-type endopeptidase activity involved in apoptotic signaling'	GO:2001267	regulation of cysteine-type endopeptidase activity involved in apoptotic signaling pathway	0.0238437	Group38	5	[BAX, CASP8, JAK2, MMP9, PARK7]
				GO:0097199	cysteine-type endopeptidase activity involved in apoptotic signaling pathway	0.0352487	Group38	5	[BAX, CASP8, JAK2, MMP9, PARK7]
(#4) Apoptosis	apoptotic process	GO:1905258	regulation of nitrosative stress-induced intrinsic apoptotic signaling pathway	GO:1905258	regulation of nitrosative stress-induced intrinsic apoptotic signaling pathway	0.00612196	Group41	3	[DNAJA1, DNAJB6, PARK7]
				GO:1990442	intrinsic apoptotic signaling pathway in response to nitrosative stress	0.00612196	Group41	3	[DNAJA1, DNAJB6, PARK7]
				GO:1905259	negative regulation of nitrosative stress-induced intrinsic apoptotic signaling pathway	0.00612196	Group41	3	[DNAJA1, DNAJB6, PARK7]
				GO:0060715	syncytiotrophoblast cell differentiation involved in labyrinthine layer development	0.0131344	Group41	3	[CASP8, DNAJA1, DNAJB6]
Theme (#5): Immune Response
(#5) Immune Response	cytokine stimulus	R-HSA:6785807	Interleukin-4 and Interleukin-13 signaling	R-HSA:6785807	Interleukin-4 and Interleukin-13 signaling	0.00769597	Group01	14	[CCND1, CXCL8, FN1, HSP90AA1, HSP90B1, HSPA8, JAK2, JUNB, MMP9, SAA1, SOCS1, TP53, TYK2, VCAM1]
(#5) Immune Response	lytic process	GO:0043202	lysosomal lumen	GO:0043202	lysosomal lumen	0.047213	Group13	13	[ACP2, CTSO, CTSV, GBA3, GM2A, GPX4, HEXB, HSP90AA1, HSPA8, HYAL1, PANK2, SDC4, VCAN]
(#5) Immune Response	protein-containg complex assembly	GO:0002397	MHC class I protein complex assembly	GO:0002397	MHC class I protein complex assembly	0.0296784	Group20	2	[CALR, TAPBP]
(#5) Immune Response	phagocytosis	KEGG:04145	phagosome	KEGG:04145	Phagosome	0.0458547	Group25	13	[ATP6V0E2, CALR, CLEC4M, COLEC11, HLA-A, HLA-DPA1, MPO, NCF4, SEC61B, STX12, THBS3, THBS4, TUBB]
(#5) Immune Response	response to virus	KEGG:05168	herpes simplex virus 1 infection	KEGG:05168	Herpes simplex virus 1 infection	0.002947	Group26	21	[CASP8, EIF2AK1, HLA-A, HLA-DPA1, HNRNPK, JAK2, JUN, MAVS, NECTIN1, NFKBIA, NOP53, PPP1CB, RNASEL, SRPK1, SRSF1, SRSF2, SRSF3, SRSF6, TAF3, TP53, TYK2]
(#5) Immune Response	wound healing	GO:0007598	blood coagulation, extrinsic pathway	GO:0007598	blood coagulation, extrinsic pathway	0.0385236	Group28	3	[F10, PCID2, TFPI]
(#5) Immune Response	cytokine stimulus	KEGG:04657	IL-17 signaling pathway	KEGG:04657	IL-17 signaling pathway	0.00202748	Group39	15	[CASP8, CCL20, CXCL2, CXCL8, ELAVL1, HSP90AA1, HSP90AB1, HSP90B1, JUN, JUND, MMP13, MMP9, MUC5AC, NFKBIA, SRSF1]
				R-HSA:874087	SGT1 binds HSP90	0.0296784	Group39	2	[HSP90AB1, SUGT1]
				R-HSA:844456	The NLRP3 inflammasome	0.0446235	Group39	4	[HSP90AB1, MEFV, SUGT1, TXN]
				KEGG:04621	NOD-like receptor signaling pathway	0.0449484	Group39	15	[CAMP, CASP8, CXCL2, CXCL8, GBP4, HSP90AA1, HSP90AB1, JUN, MAVS, MEFV, NFKBIA, RNASEL, SUGT1, TXN, TYK2]
(#5) Immune Response	cell migration	GO:1990266	neutrophil migration	GO:1990266	neutrophil migration	0.0297458	Group43	13	[C5AR1, CCL20, CCL25, CCL4, CXCL2, CXCL8, FCER1G, MCOLN2, NCKAP1L, RIPOR2, SAA1, THBS4, VAV3]
		GO:0097530	granulocyte migration	GO:0030593	neutrophil chemotaxis	0.0312241	Group43	12	[C5AR1, CCL20, CCL25, CCL4, CXCL2, CXCL8, FCER1G, NCKAP1L, RIPOR2, SAA1, THBS4, VAV3]
				GO:0097530	granulocyte migration	0.0328087	Group43	15	[C5AR1, CCL20, CCL25, CCL4, CXCL2, CXCL8, FCER1G, HNRNPK, MCOLN2, NCKAP1L, PTGER2, RIPOR2, SAA1, THBS4, VAV3]
				R-HSA:6784160	IL10 negatively regulates extracellular inflammatory mediators	0.0346235	Group43	4	[CCL20, CCL4, CXCL2, CXCL8]
				GO:0071621	granulocyte chemotaxis	0.047213	Group43	13	[C5AR1, CCL20, CCL25, CCL4, CXCL2, CXCL8, FCER1G, HNRNPK, NCKAP1L, RIPOR2, SAA1, THBS4, VAV3]
(#5) Immune Response	cytokine stimulus	R-HSA:913531	interferon signaling	R-HSA:913531	Interferon Signaling	0.00754927	Group44	20	[EGR1, EIF4A1, EIF4A2, EIF4G1, GBP4, HLA-A, HLA-DPA1, IRF2, JAK2, KPNA4, MID1, PPM1B, RNASEL, RSAD2, SOCS1, TRIM25, TRIM29, TRIM8, TYK2, VCAM1]
				R-HSA:877300	Interferon gamma signaling	0.0140068	Group44	11	[GBP4, HLA-A, HLA-DPA1, IRF2, JAK2, MID1, SOCS1, TRIM25, TRIM29, TRIM8, VCAM1]
				R-HSA:1031716	Expression of IFNG-stimulated genes	0.0164267	Group44	9	[GBP4, HLA-A, HLA-DPA1, IRF2, MID1, TRIM25, TRIM29, TRIM8, VCAM1]
				GO:0060333	interferon-gamma-mediated signaling pathway	0.0166532	Group44	12	[CSDE1, HLA-A, HLA-DPA1, HSP90AB1, IRF2, JAK2, MID1, MYO1C, SOCS1, TRIM25, TRIM8, VCAM1]
				R-HSA:909733	Interferon alpha/beta signaling	0.0464315	Group44	7	[EGR1, HLA-A, IRF2, RNASEL, RSAD2, SOCS1, TYK2]
(#5) Immune Response	extracellular matrix organization	R-HSA:2213200	release of endostatin-like peptides	R-HSA:2213200	Release of endostatin-like peptides	0.0160339	Group48	4	[COL18A1, CTSV, MMP13, MMP9]
		R-HSA:1474213	Collagen type III degradation by MMP1,8,9,13	R-HSA:1474213	Collagen type III degradation by MMP1,8,9,13	0.0296784	Group48	2	[MMP13, MMP9]
				R-HSA:1604732	Autocatalytic activation of proMMP13	0.0296784	Group48	2	[COL18A1, MMP13]
				R-HSA:3827958	E-cadherin degradation by MMP9, KLK7	0.0296784	Group48	2	[CDH1, MMP9]
				R-HSA:1454781	MMP1,3,13 (2, 7-12, 19) binding by Alpha-2 macroglubulin	0.0385236	Group48	3	[A2M, MMP13, MMP9]
				R-HSA:2168923	Collagen type XVIII endostatin release	0.0385236	Group48	3	[COL18A1, MMP13, MMP9]
(#5) Immune Response	secretion, degranulation	R-HSA:6798695	neutrophil degranulation	R-HSA:6798695	Neutrophil degranulation	0.0105829	Group49	39	[ALAD, ANO6, C5AR1, CAMP, CAPN1, CAT, DEGS1, DSG1, EEF1A1, EEF2, FCER1G, FGL2, FRK, GM2A, HEXB, HSP90AA1, HSP90AB1, HSPA8, IQGAP1, IQGAP2, LRG1, MMP9, MPO, NCKAP1L, OLFM4, P2RX1, PGM1, PPIA, QSOX1, RAB10, RHOG, SERPINB1, STBD1, STOM, SURF4, TMEM30A, TTR, TUBB, VCP]
				R-HSA:3371511	HSF1 activation	0.010603	Group49	5	[EEF1A1, HSP90AA1, HSP90AB1, PTGES3, VCP]
				KEGG:05134	Legionellosis	0.0112265	Group49	9	[BNIP3, CASP8, CXCL2, CXCL8, EEF1A1, EEF1A2, HSPA8, NFKBIA, VCP]
				R-HSA:8876725	Protein methylation	0.0278103	Group49	5	[EEF1A1, EEF2, HSPA8, RPS2, VCP]
				GO:0101002	ficolin-1-rich granule	0.0334236	Group49	17	[ALAD, CAPN1, CAT, CRAT, EEF1A1, EEF1A2, EEF2, FGL2, HNRNPK, HSP90AA1, HSP90AB1, HSPA8, LRG1, MMP9, PGM1, PPIA, VCP]
				GO:1904813	ficolin-1-rich granule lumen	0.0334236	Group49	17	[ALAD, CAPN1, CAT, CRAT, EEF1A1, EEF1A2, EEF2, FGL2, HNRNPK, HSP90AA1, HSP90AB1, HSPA8, LRG1, MMP9, PGM1, PPIA, VCP]
				R-HSA:6800434	Exocytosis of ficolin-rich granule lumen proteins	0.0405075	Group49	14	[ALAD, CAPN1, CAT, EEF1A1, EEF2, FGL2, HSP90AA1, HSP90AB1, HSPA8, LRG1, MMP9, PGM1, PPIA, VCP]
(#5) Immune Response	growth hormone receptor signaling	R-HSA:6784189	JAKs bind LIFR ^	R-HSA:6784189	JAKs bind LIFR	0.0111344	Group50	3	[JAK2, LIFR, TYK2]
				R-HSA:5696482	CTF1 binds LIFR:JAKs	0.0131344	Group50	3	[JAK2, LIFR, TYK2]
				R-HSA:6783552	OSM binds LIFR:JAKs,OSMR:JAKs	0.0131344	Group50	3	[JAK2, LIFR, TYK2]
				R-HSA:6783681	LIF binds LIFR	0.0134134	Group50	3	[JAK2, LIFR, TYK2]
			^ summarizing description of this group was used: "JAK2 signaling"	R-HSA:6785821	SOCS5,(SOCS1) bind IL4RA	0.0131348	Group50	3	[JAK2, SOCS1, TYK2]
				R-HSA:6783524	OSM,LIF,CTF1 receptor complex binds gp130	0.0207643	Group50	3	[JAK2, LIFR, TYK2]
				R-HSA:6786114	IL13:IL13RA:TYK2 binds IL4R:JAK2	0.0296784	Group50	2	[JAK2, TYK2]
				R-HSA:982775	Growth hormone receptor dimerizes	0.0296784	Group50	2	[GHR, JAK2]
				R-HSA:982792	Growth hormone receptor binds JAK2	0.0296784	Group50	2	[GHR, JAK2]
				R-HSA:6786070	IL4:IL4R:JAK2 binds IL13RA1:TYK2	0.0296784	Group50	2	[JAK2, TYK2]
				R-HSA:6783556	LIFR:JAKs bind gp130:JAKs:CNTFR	0.0300305	Group50	3	[JAK2, LIFR, TYK2]
Theme (#6): Protein Processing and Protein Localization
(#6) Protein Localization	locomotion	GO:0030134	COPII-coated ER to Golgi transport vesicle	GO:0030134	COPII-coated ER to Golgi transport vesicle	0.037719	Group07	12	[ECPAS, F5, HLA-A, HLA-DPA1, IQGAP1, LMAN2, LMAN2L, PITX1, SEC31A, SREBF1, STX5, YIPF5]
(#6) Protein Localization	protein localization	GO:0032527	protein exit from endoplasmic reticulum	GO:0032527	protein exit from endoplasmic reticulum	0.0279081	Group08	8	[HSP90B1, INSIG1, IQGAP1, OS9, RHBDD1, SEC61B, TMEM30A, VCP]
(#6) Protein Localization	locomotion	GO:0071682	endocytic vesicle lumen	GO:0071682	endocytic vesicle lumen	0.0278103	Group18	5	[CALR, HSP90AA1, HSP90B1, MPO, SAA1]
(#6) Protein Localization	protein localization	GO:0006620	posttranslational protein targeting to endoplasmic reticulum membrane	GO:0006620	posttranslational protein targeting to endoplasmic reticulum membrane	0.0372982	Group19	4	[PPFIBP1, SEC61B, SEC62, SUGT1]
(#6) Protein Localization	protein localization	GO:1900182	positive regulation of protein localization to nucleus	GO:1900182	positive regulation of protein localization to nucleus	0.0180512	Group37	13	[CCT3, CCT7, CDH1, EEF1A2, FZR1, HNRNPK, MAVS, PARK7, PARP1, TERT, TRIM8, UBR5, ZPR1]
				GO:1900180	regulation of protein localization to nucleus	0.0353231	Group37	15	[APOD, CCT3, CCT7, CDH1, EEF1A2, FZR1, HNRNPK, MAVS, PARK7, PARP1, TERT, TRIM29, TRIM8, UBR5, ZPR1]
				GO:1904589	regulation of protein import	0.0465567	Group37	10	[APOD, CDH1, EEF1A2, FZR1, HNRNPK, HSPA8, MAVS, TPI1, UBR5, ZPR1]
(#6) Protein Localization	translation initiation	R-HSA:450551	AUF1 binds translation and heat shock proteins	R-HSA:450551	AUF1 binds translation and heat shock proteins	0.00207643	Group52	3	[EIF4G1, HSPA8, PABPC1]
(#6) Protein Processing		R-HSA:72649	Translation initiation complex formation^	R-HSA:156808	Formation of translation initiation complexes yielding circularized Ceruloplasmin mRNA in a 'closed-loop' conformation	0.00421054	Group52	12	[EIF3K, EIF3L, EIF3M, EIF4A1, EIF4A2, EIF4G1, PABPC1, RPS13, RPS18, RPS2, RPS5, RPS6]
(#7) Transcription				R-HSA:72649	Translation initiation complex formation	0.00421054	Group52	12	[EIF3K, EIF3L, EIF3M, EIF4A1, EIF4A2, EIF4G1, PABPC1, RPS13, RPS18, RPS2, RPS5, RPS6]
				R-HSA:156823	Association of phospho-L13a with GAIT element of Ceruloplasmin mRNA	0.00437904	Group52	12	[EIF3K, EIF3L, EIF3M, EIF4A1, EIF4A2, EIF4G1, PABPC1, RPS13, RPS18, RPS2, RPS5, RPS6]
				R-HSA:72662	Activation of the mRNA upon binding of the cap-binding complex and eIFs, and subsequent binding to 43S	0.00437904	Group52	12	[EIF3K, EIF3L, EIF3M, EIF4A1, EIF4A2, EIF4G1, PABPC1, RPS13, RPS18, RPS2, RPS5, RPS6]
				R-HSA:157849	Formation of translation initiation complexes containing mRNA that does not circularize	0.00763577	Group52	11	[EIF3K, EIF3L, EIF3M, EIF4A1, EIF4A2, EIF4G1, RPS13, RPS18, RPS2, RPS5, RPS6]
			^ summarizing description of this group was used: "translation initiation complex"	R-HSA:72621	Ribosomal scanning	0.00763577	Group52	11	[EIF3K, EIF3L, EIF3M, EIF4A1, EIF4A2, EIF4G1, RPS13, RPS18, RPS2, RPS5, RPS6]
				R-HSA:72619	eIF2:GTP is hydrolyzed, eIFs are released	0.00810606	Group52	11	[EIF3K, EIF3L, EIF3M, EIF4A1, EIF4A2, EIF4G1, RPS13, RPS18, RPS2, RPS5, RPS6]
				R-HSA:72697	Start codon recognition	0.00810606	Group52	11	[EIF3K, EIF3L, EIF3M, EIF4A1, EIF4A2, EIF4G1, RPS13, RPS18, RPS2, RPS5, RPS6]
				R-HSA:72702	Ribosomal scanning and start codon recognition	0.00810606	Group52	11	[EIF3K, EIF3L, EIF3M, EIF4A1, EIF4A2, EIF4G1, RPS13, RPS18, RPS2, RPS5, RPS6]
				GO:0099170	postsynaptic modulation of chemical synaptic transmission	0.0112296	Group52	6	[CDH1, EGLN1, EIF4A2, EIF4G1, FZR1, NRGN]
				R-HSA:72631	Formation of the cap-binding eIF4F complex	0.0131344	Group52	3	[EIF4A1, EIF4A2, EIF4G1]
				R-HSA:72635	eIF4F binds to mRNP	0.0131344	Group52	3	[EIF4A1, EIF4A2, EIF4G1]
				R-HSA:429992	PARN deadenylates mRNA	0.0160339	Group52	4	[EIF4A1, EIF4A2, EIF4G1, PABPC1]
				R-HSA:430021	PAN2-PAN3 complex partially deadenylates mRNA	0.0206322	Group52	4	[EIF4A1, EIF4A2, EIF4G1, PABPC1]
				R-HSA:8941312	ZCCHC6, ZCCHC11 are mRNA uridyltransferases	0.0206322	Group52	4	[EIF4A1, EIF4A2, EIF4G1, PABPC1]
				GO:0099576	regulation of protein catabolic process at postsynapse, modulating synaptic transmission	0.0207643	Group52	3	[CDH1, EGLN1, FZR1]
				R-HSA:72647	Cap-bound mRNA is activated by helicases	0.0300305	Group52	3	[EIF4A1, EIF4A2, EIF4G1]
				GO:0001172	transcription, RNA-templated	0.0300305	Group52	3	[EIF4A2, EIF4G1, TERT]
				GO:0003968	RNA-directed 5'-3' RNA polymerase activity	0.0300305	Group52	3	[EIF4A2, EIF4G1, TERT]
				R-HSA:429955	CCR4-NOT complex deadenylates mRNA	0.0311505	Group52	5	[CNOT9, EIF4A1, EIF4A2, EIF4G1, PABPC1]
				R-HSA:1678842	Competitive inhibition of translation initiation by ISGylated 4EHP	0.0313236	Group52	4	[EIF4A1, EIF4A2, EIF4G1, TRIM25]
				GO:1902808	positive regulation of cell cycle G1/S phase transition	0.0466511	Group52	8	[ADAMTS1, CCND1, CDC73, EIF4A2, EIF4G1, HYAL1, PAGR1, TERT]
(#6) Protein Localization	protein processing ER	R-HSA:72613	Eukaryotic Translation Initiation^	GO:0072599	establishment of protein localization to endoplasmic reticulum	0.00292707	Group54	19	[PMM2, PPFIBP1, RAB10, RPL13, RPL23A, RPL32, RPL36, RPL4, RPL5, RPL7, RPS13, RPS18, RPS2, RPS5, RPS6, SEC61B, SEC62, SRP9, SUGT1]
(#6) Protein Processing	protein localization ER	GO:0072599	establishment of protein localization to endoplasmic reticulum^^	R-HSA:72613	Eukaryotic Translation Initiation	0.00338614	Group54	19	[EIF3K, EIF3L, EIF3M, EIF4A1, EIF4A2, EIF4G1, PABPC1, RPL13, RPL23A, RPL32, RPL36, RPL4, RPL5, RPL7, RPS13, RPS18, RPS2, RPS5, RPS6]
(#7) Transcription				R-HSA:72737	Cap-dependent Translation Initiation	0.00338614	Group54	19	[EIF3K, EIF3L, EIF3M, EIF4A1, EIF4A2, EIF4G1, PABPC1, RPL13, RPL23A, RPL32, RPL36, RPL4, RPL5, RPL7, RPS13, RPS18, RPS2, RPS5, RPS6]
				R-HSA:72706	GTP hydrolysis and joining of the 60S ribosomal subunit	0.00408411	Group54	18	[EIF3K, EIF3L, EIF3M, EIF4A1, EIF4A2, EIF4G1, RPL13, RPL23A, RPL32, RPL36, RPL4, RPL5, RPL7, RPS13, RPS18, RPS2, RPS5, RPS6]
				R-HSA:156808	Formation of translation initiation complexes yielding circularized Ceruloplasmin mRNA in a 'closed-loop' conformation	0.00421054	Group54	12	[EIF3K, EIF3L, EIF3M, EIF4A1, EIF4A2, EIF4G1, PABPC1, RPS13, RPS18, RPS2, RPS5, RPS6]
				R-HSA:72649	Translation initiation complex formation	0.00421054	Group54	12	[EIF3K, EIF3L, EIF3M, EIF4A1, EIF4A2, EIF4G1, PABPC1, RPS13, RPS18, RPS2, RPS5, RPS6]
				R-HSA:156823	Association of phospho-L13a with GAIT element of Ceruloplasmin mRNA	0.00437904	Group54	12	[EIF3K, EIF3L, EIF3M, EIF4A1, EIF4A2, EIF4G1, PABPC1, RPS13, RPS18, RPS2, RPS5, RPS6]
				R-HSA:72662	Activation of the mRNA upon binding of the cap-binding complex and eIFs, and subsequent binding to 43S	0.00437904	Group54	12	[EIF3K, EIF3L, EIF3M, EIF4A1, EIF4A2, EIF4G1, PABPC1, RPS13, RPS18, RPS2, RPS5, RPS6]
				R-HSA:156827	L13a-mediated translational silencing of Ceruloplasmin expression	0.0047209	Group54	19	[EIF3K, EIF3L, EIF3M, EIF4A1, EIF4A2, EIF4G1, PABPC1, RPL13, RPL23A, RPL32, RPL36, RPL4, RPL5, RPL7, RPS13, RPS18, RPS2, RPS5, RPS6]
			^ abbreviation: "translation initiation"	R-HSA:156842	Eukaryotic Translation Elongation	0.00515816	Group54	15	[EEF1A1, EEF1A2, EEF2, RPL13, RPL23A, RPL32, RPL36, RPL4, RPL5, RPL7, RPS13, RPS18, RPS2, RPS5, RPS6]
			^^ abbreviation: "protein localization to ER"	GO:0045047	protein targeting to ER	0.00734498	Group54	18	[PMM2, PPFIBP1, RPL13, RPL23A, RPL32, RPL36, RPL4, RPL5, RPL7, RPS13, RPS18, RPS2, RPS5, RPS6, SEC61B, SEC62, SRP9, SUGT1]
				R-HSA:157849	Formation of translation initiation complexes containing mRNA that does not circularize	0.00763577	Group54	11	[EIF3K, EIF3L, EIF3M, EIF4A1, EIF4A2, EIF4G1, RPS13, RPS18, RPS2, RPS5, RPS6]
				R-HSA:72621	Ribosomal scanning	0.00763577	Group54	11	[EIF3K, EIF3L, EIF3M, EIF4A1, EIF4A2, EIF4G1, RPS13, RPS18, RPS2, RPS5, RPS6]
				R-HSA:156902	Peptide chain elongation	0.00769597	Group54	14	[EEF1A1, EEF2, RPL13, RPL23A, RPL32, RPL36, RPL4, RPL5, RPL7, RPS13, RPS18, RPS2, RPS5, RPS6]
				R-HSA:156915	Translocation of ribosome by 3 bases in the 3' direction	0.00769597	Group54	14	[EEF1A1, EEF2, RPL13, RPL23A, RPL32, RPL36, RPL4, RPL5, RPL7, RPS13, RPS18, RPS2, RPS5, RPS6]
				R-HSA:72619	eIF2:GTP is hydrolyzed, eIFs are released	0.00810606	Group54	11	[EIF3K, EIF3L, EIF3M, EIF4A1, EIF4A2, EIF4G1, RPS13, RPS18, RPS2, RPS5, RPS6]
				R-HSA:72697	Start codon recognition	0.00810606	Group54	11	[EIF3K, EIF3L, EIF3M, EIF4A1, EIF4A2, EIF4G1, RPS13, RPS18, RPS2, RPS5, RPS6]
				R-HSA:72702	Ribosomal scanning and start codon recognition	0.00810606	Group54	11	[EIF3K, EIF3L, EIF3M, EIF4A1, EIF4A2, EIF4G1, RPS13, RPS18, RPS2, RPS5, RPS6]
				R-HSA:72689	Formation of a pool of free 40S subunits	0.00901724	Group54	15	[EIF3K, EIF3L, EIF3M, RPL13, RPL23A, RPL32, RPL36, RPL4, RPL5, RPL7, RPS13, RPS18, RPS2, RPS5, RPS6]
				R-HSA:927789	Formation of UPF1:eRF3 complex on mRNA with a premature termination codon and no Exon Junction Complex	0.0107955	Group54	14	[EIF4G1, PABPC1, RPL13, RPL23A, RPL32, RPL36, RPL4, RPL5, RPL7, RPS13, RPS18, RPS2, RPS5, RPS6]
				R-HSA:975956	Nonsense Mediated Decay (NMD) independent of the Exon Junction Complex (EJC)	0.0107955	Group54	14	[EIF4G1, PABPC1, RPL13, RPL23A, RPL32, RPL36, RPL4, RPL5, RPL7, RPS13, RPS18, RPS2, RPS5, RPS6]
				R-HSA:927836	SMG6 hydrolyzes mRNA with premature termination codon	0.0129397	Group54	15	[EIF4G1, PABPC1, PPP2CA, RPL13, RPL23A, RPL32, RPL36, RPL4, RPL5, RPL7, RPS13, RPS18, RPS2, RPS5, RPS6]
				R-HSA:72631	Formation of the cap-binding eIF4F complex	0.0131344	Group54	3	[EIF4A1, EIF4A2, EIF4G1]
				R-HSA:72635	eIF4F binds to mRNP	0.0131344	Group54	3	[EIF4A1, EIF4A2, EIF4G1]
				R-HSA:156907	Aminoacyl-tRNA binds to the ribosome at the A-site	0.0146088	Group54	13	[EEF1A1, RPL13, RPL23A, RPL32, RPL36, RPL4, RPL5, RPL7, RPS13, RPS18, RPS2, RPS5, RPS6]
				R-HSA:156923	Hydrolysis of eEF1A:GTP	0.0146088	Group54	13	[EEF1A1, RPL13, RPL23A, RPL32, RPL36, RPL4, RPL5, RPL7, RPS13, RPS18, RPS2, RPS5, RPS6]
				R-HSA:429992	PARN deadenylates mRNA	0.0160339	Group54	4	[EIF4A1, EIF4A2, EIF4G1, PABPC1]
				GO:0006413	translational initiation	0.016611	Group54	24	[ATF4, DAZ2, EIF2AK1, EIF3K, EIF3L, EIF3M, EIF4A1, EIF4A2, EIF4G1, MCAT, PABPC1, RPL13, RPL23A, RPL32, RPL36, RPL4, RPL5, RPL7, RPS13, RPS18, RPS2, RPS5, RPS6, YTHDF1]
				R-HSA:9014610	Translation of ROBO3.2 mRNA initiates NMD	0.0166343	Group54	14	[EIF4G1, PABPC1, RPL13, RPL23A, RPL32, RPL36, RPL4, RPL5, RPL7, RPS13, RPS18, RPS2, RPS5, RPS6]
				R-HSA:9014652	Translation of ROBO3.2 mRNA is negatively regulated by NMD	0.0166343	Group54	14	[EIF4G1, PABPC1, RPL13, RPL23A, RPL32, RPL36, RPL4, RPL5, RPL7, RPS13, RPS18, RPS2, RPS5, RPS6]
				R-HSA:927802	Nonsense-Mediated Decay (NMD)	0.0167119	Group54	15	[EIF4G1, PABPC1, PPP2CA, RPL13, RPL23A, RPL32, RPL36, RPL4, RPL5, RPL7, RPS13, RPS18, RPS2, RPS5, RPS6]
				R-HSA:927813	p-4S-UPF1 recruits SMG5, SMG7, SMG6, PNRC2, DCP1A, and PP2A	0.0167119	Group54	15	[EIF4G1, PABPC1, PPP2CA, RPL13, RPL23A, RPL32, RPL36, RPL4, RPL5, RPL7, RPS13, RPS18, RPS2, RPS5, RPS6]
				R-HSA:975957	Nonsense Mediated Decay (NMD) enhanced by the Exon Junction Complex (EJC)	0.0167119	Group54	15	[EIF4G1, PABPC1, PPP2CA, RPL13, RPL23A, RPL32, RPL36, RPL4, RPL5, RPL7, RPS13, RPS18, RPS2, RPS5, RPS6]
				R-HSA:72766	Translation	0.0181712	Group54	29	[EEF1A1, EEF1A2, EEF2, EIF3K, EIF3L, EIF3M, EIF4A1, EIF4A2, EIF4G1, MRPL16, MRPL27, MRPL36, MRPS16, MRPS36, PABPC1, RPL13, RPL23A, RPL32, RPL36, RPL4, RPL5, RPL7, RPS13, RPS18, RPS2, RPS5, RPS6, SEC61B, SRP9]
				GO:0090079	translation regulator activity, nucleic acid binding	0.0182313	Group54	16	[CELF1, DAZ2, EEF1A1, EEF1A2, EEF2, EIF3K, EIF3L, EIF3M, EIF4A1, EIF4A2, EIF4G1, EIF5A, MAZ, MCAT, PABPC1, ZNF540]
				GO:0022626	cytosolic ribosome	0.0185944	Group54	16	[APOD, EIF4A2, EIF4G1, MCAT, RPL13, RPL23A, RPL32, RPL36, RPL4, RPL5, RPL7, RPS13, RPS18, RPS2, RPS5, RPS6]
				R-HSA:1799332	Nascent polypeptide:mRNA:ribosome complex binds signal recognition particle (SRP)	0.0187692	Group54	13	[RPL13, RPL23A, RPL32, RPL36, RPL4, RPL5, RPL7, RPS13, RPS18, RPS2, RPS5, RPS6, SRP9]
				R-HSA:927832	UPF1 binds an mRNP with a termination codon preceding an Exon Junction Complex	0.0193255	Group54	14	[EIF4G1, PABPC1, RPL13, RPL23A, RPL32, RPL36, RPL4, RPL5, RPL7, RPS13, RPS18, RPS2, RPS5, RPS6]
				R-HSA:927889	SMG1 phosphorylates UPF1 (enhanced by Exon Junction Complex)	0.0193255	Group54	14	[EIF4G1, PABPC1, RPL13, RPL23A, RPL32, RPL36, RPL4, RPL5, RPL7, RPS13, RPS18, RPS2, RPS5, RPS6]
				GO:0006613	cotranslational protein targeting to membrane	0.0205805	Group54	15	[RPL13, RPL23A, RPL32, RPL36, RPL4, RPL5, RPL7, RPS13, RPS18, RPS2, RPS5, RPS6, SEC61B, SEC62, SRP9]
				R-HSA:430021	PAN2-PAN3 complex partially deadenylates mRNA	0.0206322	Group54	4	[EIF4A1, EIF4A2, EIF4G1, PABPC1]
				R-HSA:8941312	ZCCHC6, ZCCHC11 are mRNA uridyltransferases	0.0206322	Group54	4	[EIF4A1, EIF4A2, EIF4G1, PABPC1]
				R-HSA:1799330	The SRP receptor binds the SRP:nascent peptide:ribosome complex	0.0213769	Group54	13	[RPL13, RPL23A, RPL32, RPL36, RPL4, RPL5, RPL7, RPS13, RPS18, RPS2, RPS5, RPS6, SRP9]
				R-HSA:1799326	Signal-containing nascent peptide translocates to endoplasmic reticulum	0.0217121	Group54	14	[RPL13, RPL23A, RPL32, RPL36, RPL4, RPL5, RPL7, RPS13, RPS18, RPS2, RPS5, RPS6, SEC61B, SRP9]
				KEGG:03010	Ribosome	0.0247768	Group54	16	[MRPL16, MRPL27, MRPL36, MRPS16, RPL13, RPL23A, RPL32, RPL36, RPL4, RPL5, RPL7, RPS13, RPS18, RPS2, RPS5, RPS6]
				GO:0000184	nuclear-transcribed mRNA catabolic process, nonsense-mediated decay	0.0248902	Group54	17	[EIF4A2, EIF4G1, HELZ2, PABPC1, PPP2CA, RPL13, RPL23A, RPL32, RPL36, RPL4, RPL5, RPL7, RPS13, RPS18, RPS2, RPS5, RPS6]
				R-HSA:156912	Peptide transfer from P-site tRNA to the A-site tRNA	0.02511	Group54	12	[RPL13, RPL23A, RPL32, RPL36, RPL4, RPL5, RPL7, RPS13, RPS18, RPS2, RPS5, RPS6]
				R-HSA:1799335	Synthesis of nascent polypeptide containing signal sequence	0.02511	Group54	12	[RPL13, RPL23A, RPL32, RPL36, RPL4, RPL5, RPL7, RPS13, RPS18, RPS2, RPS5, RPS6]
				R-HSA:192704	Synthesis of PB1-F2	0.02511	Group54	12	[RPL13, RPL23A, RPL32, RPL36, RPL4, RPL5, RPL7, RPS13, RPS18, RPS2, RPS5, RPS6]
				R-HSA:72671	eIF5B:GTP is hydrolyzed and released	0.0264166	Group54	12	[RPL13, RPL23A, RPL32, RPL36, RPL4, RPL5, RPL7, RPS13, RPS18, RPS2, RPS5, RPS6]
				R-HSA:72672	The 60S subunit joins the translation initiation complex	0.0264166	Group54	12	[RPL13, RPL23A, RPL32, RPL36, RPL4, RPL5, RPL7, RPS13, RPS18, RPS2, RPS5, RPS6]
				R-HSA:72673	Release of 40S and 60S subunits from the 80S ribosome	0.0264166	Group54	12	[RPL13, RPL23A, RPL32, RPL36, RPL4, RPL5, RPL7, RPS13, RPS18, RPS2, RPS5, RPS6]
				R-HSA:1799339	SRP-dependent cotranslational protein targeting to membrane	0.0269873	Group54	14	[RPL13, RPL23A, RPL32, RPL36, RPL4, RPL5, RPL7, RPS13, RPS18, RPS2, RPS5, RPS6, SEC61B, SRP9]
				R-HSA:141671	Polypeptide release from the eRF3-GDP:eRF1:mRNA:80S Ribosome complex	0.0278116	Group54	12	[RPL13, RPL23A, RPL32, RPL36, RPL4, RPL5, RPL7, RPS13, RPS18, RPS2, RPS5, RPS6]
				R-HSA:141673	GTP Hydrolysis by eRF3 bound to the eRF1:mRNA:polypeptide:80S Ribosome complex	0.0278116	Group54	12	[RPL13, RPL23A, RPL32, RPL36, RPL4, RPL5, RPL7, RPS13, RPS18, RPS2, RPS5, RPS6]
				R-HSA:141691	GTP bound eRF3:eRF1 complex binds the peptidyl tRNA:mRNA:80S Ribosome complex	0.0278116	Group54	12	[RPL13, RPL23A, RPL32, RPL36, RPL4, RPL5, RPL7, RPS13, RPS18, RPS2, RPS5, RPS6]
				R-HSA:192823	Viral mRNA Translation	0.0278116	Group54	12	[RPL13, RPL23A, RPL32, RPL36, RPL4, RPL5, RPL7, RPS13, RPS18, RPS2, RPS5, RPS6]
				R-HSA:192841	Viral Protein Synthesis	0.0278116	Group54	12	[RPL13, RPL23A, RPL32, RPL36, RPL4, RPL5, RPL7, RPS13, RPS18, RPS2, RPS5, RPS6]
				R-HSA:2408529	Sec-tRNA(Sec):EEFSEC:GTP binds to 80S Ribosome	0.0278116	Group54	12	[RPL13, RPL23A, RPL32, RPL36, RPL4, RPL5, RPL7, RPS13, RPS18, RPS2, RPS5, RPS6]
				R-HSA:5333615	80S:Met-tRNAi:mRNA:SECISBP2:Sec-tRNA(Sec):EEFSEC:GTP is hydrolysed to 80S:Met-tRNAi:mRNA:SECISBP2:Sec and EEFSEC:GDP by EEFSEC	0.0278116	Group54	12	[RPL13, RPL23A, RPL32, RPL36, RPL4, RPL5, RPL7, RPS13, RPS18, RPS2, RPS5, RPS6]
				GO:0006614	SRP-dependent cotranslational protein targeting to membrane	0.0298827	Group54	14	[RPL13, RPL23A, RPL32, RPL36, RPL4, RPL5, RPL7, RPS13, RPS18, RPS2, RPS5, RPS6, SEC61B, SRP9]
				R-HSA:72647	Cap-bound mRNA is activated by helicases	0.0300305	Group54	3	[EIF4A1, EIF4A2, EIF4G1]
				R-HSA:1799329	Signal peptidase hydrolyzes signal peptide from ribosome-associated nascent protein	0.0311263	Group54	13	[RPL13, RPL23A, RPL32, RPL36, RPL4, RPL5, RPL7, RPS13, RPS18, RPS2, RPS5, RPS6, SEC61B]
				R-HSA:429955	CCR4-NOT complex deadenylates mRNA	0.0311505	Group54	5	[CNOT9, EIF4A1, EIF4A2, EIF4G1, PABPC1]
				R-HSA:72764	Eukaryotic Translation Termination	0.0321837	Group54	12	[RPL13, RPL23A, RPL32, RPL36, RPL4, RPL5, RPL7, RPS13, RPS18, RPS2, RPS5, RPS6]
				R-HSA:168254	Influenza Infection	0.0324786	Group54	17	[CALR, HSP90AA1, KPNA4, POLR2C, POLR2H, RPL13, RPL23A, RPL32, RPL36, RPL4, RPL5, RPL7, RPS13, RPS18, RPS2, RPS5, RPS6]
				GO:0044445	cytosolic part	0.0331746	Group54	26	[APOD, CASP8, CCT3, CCT7, CTU1, DTNBP1, EIF4A2, EIF4G1, ENO3, HSPA8, MCAT, PPFIBP1, RPL13, RPL23A, RPL32, RPL36, RPL4, RPL5, RPL7, RPS13, RPS18, RPS2, RPS5, RPS6, STX12, SUGT1]
				R-HSA:2408557	Selenocysteine synthesis	0.033936	Group54	12	[RPL13, RPL23A, RPL32, RPL36, RPL4, RPL5, RPL7, RPS13, RPS18, RPS2, RPS5, RPS6]
				R-HSA:72676	eIF3 and eIF1A bind to the 40S subunit	0.0346752	Group54	8	[EIF3K, EIF3L, EIF3M, RPS13, RPS18, RPS2, RPS5, RPS6]
				GO:0045182	translation regulator activity	0.0347724	Group54	17	[CELF1, DAZ2, EEF1A1, EEF1A2, EEF2, EIF2AK1, EIF3K, EIF3L, EIF3M, EIF4A1, EIF4A2, EIF4G1, EIF5A, MAZ, MCAT, PABPC1, ZNF540]
				GO:0006612	protein targeting to membrane	0.0373875	Group54	22	[FIS1, ITGB1BP1, MYO1C, PPFIBP1, RPL13, RPL23A, RPL32, RPL36, RPL4, RPL5, RPL7, RPS13, RPS18, RPS2, RPS5, RPS6, SEC61B, SEC62, SRP9, STOM, SUGT1, ZDHHC14]
				R-HSA:168255	Influenza Life Cycle	0.0379314	Group54	16	[CALR, HSP90AA1, POLR2C, POLR2H, RPL13, RPL23A, RPL32, RPL36, RPL4, RPL5, RPL7, RPS13, RPS18, RPS2, RPS5, RPS6]
				R-HSA:72691	Formation of the 43S pre-initiation complex	0.0441476	Group54	8	[EIF3K, EIF3L, EIF3M, RPS13, RPS18, RPS2, RPS5, RPS6]
				R-HSA:72695	Formation of the ternary complex, and subsequently, the 43S complex	0.0441476	Group54	8	[EIF3K, EIF3L, EIF3M, RPS13, RPS18, RPS2, RPS5, RPS6]
				GO:0000956	nuclear-transcribed mRNA catabolic process	0.0447369	Group54	23	[CBX8, CNOT9, CSDE1, EIF4A2, EIF4G1, HELZ2, LSM1, PABPC1, PCID2, PPP2CA, RHBDD1, RPL13, RPL23A, RPL32, RPL36, RPL4, RPL5, RPL7, RPS13, RPS18, RPS2, RPS5, RPS6]
				R-HSA:168273	Influenza Viral RNA Transcription and Replication	0.0449484	Group54	15	[HSP90AA1, POLR2C, POLR2H, RPL13, RPL23A, RPL32, RPL36, RPL4, RPL5, RPL7, RPS13, RPS18, RPS2, RPS5, RPS6]
Theme (#7): Transcription
(#7) Transcription	RNA metabolic process	R-HSA:72107	formation of the spliceosomal E complex	KEGG:03040	Formation of the Spliceosomal E complex	0.00202748	Group40	15	[HNRNPH1, HNRNPK, HNRNPR, PCBP2, POLR2C, POLR2H, RBMX, SNRPD3, SNRPE, SRSF1, SRSF10, SRSF2, SRSF3, SRSF6, U2AF1]
				R-HSA:72107	Spliceosome	0.0109811	Group40	17	[CWC15, DDX42, HNRNPK, HSPA8, PRPF38B, PUF60, RBMX, SF3A3, SNRPD3, SNRPE, SRSF1, SRSF10, SRSF2, SRSF3, SRSF6, U2AF1, XAB2]
				GO:0043484	regulation of RNA splicing	0.0388005	Group40	15	[CELF1, COLEC11, HNRNPH1, HNRNPK, MARCKSL1, RBMX, RPS13, SRPK1, SRSF1, SRSF10, SRSF2, SRSF3, SRSF6, TMBIM6, ZPR1]
				GO:0033119	negative regulation of RNA splicing	0.0226227	Group40	6	[HNRNPK, RBMX, RPS13, SRSF10, SRSF6, TMBIM6]
(#7) Transcription	RNA metabolic process	KEGG:03040	spliceosome	KEGG:03040	Spliceosome	0.000109811	Group51	17	[CWC15, DDX42, HNRNPK, HSPA8, PRPF38B, PUF60, RBMX, SF3A3, SNRPD3, SNRPE, SRSF1, SRSF10, SRSF2, SRSF3, SRSF6, U2AF1, XAB2]
				R-HSA:72107	Formation of the Spliceosomal E complex	0.00202748	Group51	15	[HNRNPH1, HNRNPK, HNRNPR, PCBP2, POLR2C, POLR2H, RBMX, SNRPD3, SNRPE, SRSF1, SRSF10, SRSF2, SRSF3, SRSF6, U2AF1]
				R-HSA:72124	Formation of the Spliceosomal A Complex	0.00277579	Group51	20	[CWC15, DDX42, ELAVL1, HNRNPH1, HNRNPK, HNRNPR, HSPA8, PCBP2, POLR2C, POLR2H, PUF60, RBMX, SF3A3, SNRPD3, SNRPE, SRSF1, SRSF2, SRSF3, SRSF6, U2AF1]
				R-HSA:72139	Formation of the active Spliceosomal C (B*) complex	0.00422426	Group51	21	[CWC15, DDX42, ELAVL1, HNRNPH1, HNRNPK, HNRNPR, HSPA8, PCBP2, POLR2C, POLR2H, PUF60, RBMX, SF3A3, SNRPD3, SNRPE, SRSF1, SRSF2, SRSF3, SRSF6, U2AF1, XAB2]
				R-HSA:72143	Lariat Formation and 5'-Splice Site Cleavage	0.00432018	Group51	21	[CWC15, DDX42, ELAVL1, HNRNPH1, HNRNPK, HNRNPR, HSPA8, PCBP2, POLR2C, POLR2H, PUF60, RBMX, SF3A3, SNRPD3, SNRPE, SRSF1, SRSF2, SRSF3, SRSF6, U2AF1, XAB2]
				R-HSA:72127	Formation of the Spliceosomal B Complex	0.00455253	Group51	21	[CWC15, DDX42, ELAVL1, HNRNPH1, HNRNPK, HNRNPR, HSPA8, PCBP2, POLR2C, POLR2H, PUF60, RBMX, SF3A3, SNRPD3, SNRPE, SRSF1, SRSF2, SRSF3, SRSF6, U2AF1, XAB2]
				R-HSA:156661	Formation of Exon Junction Complex	0.00469455	Group51	21	[CWC15, DDX42, ELAVL1, HNRNPH1, HNRNPK, HNRNPR, HSPA8, PCBP2, POLR2C, POLR2H, PUF60, RBMX, SF3A3, SNRPD3, SNRPE, SRSF1, SRSF2, SRSF3, SRSF6, U2AF1, XAB2]
				R-HSA:72160	Cleavage at the 3'-Splice Site and Exon Ligation	0.00566349	Group51	21	[CWC15, DDX42, ELAVL1, HNRNPH1, HNRNPK, HNRNPR, HSPA8, PCBP2, POLR2C, POLR2H, PUF60, RBMX, SF3A3, SNRPD3, SNRPE, SRSF1, SRSF2, SRSF3, SRSF6, U2AF1, XAB2]
				R-HSA:72172	mRNA Splicing	0.00784874	Group51	23	[CWC15, DDX42, ELAVL1, HNRNPH1, HNRNPK, HNRNPR, HSPA8, PCBP2, PDCD7, POLR2C, POLR2H, PUF60, RBMX, SF3A3, SNRPD3, SNRPE, SRSF1, SRSF10, SRSF2, SRSF3, SRSF6, U2AF1, XAB2]
				R-HSA:72130	Formation of an intermediate Spliceosomal C (Bact) complex	0.00877565	Group51	21	[CWC15, DDX42, ELAVL1, HNRNPH1, HNRNPK, HNRNPR, HSPA8, PCBP2, POLR2C, POLR2H, PUF60, RBMX, SF3A3, SNRPD3, SNRPE, SRSF1, SRSF2, SRSF3, SRSF6, U2AF1, XAB2]
				R-HSA:72163	mRNA Splicing - Major Pathway	0.00983122	Group51	22	[CWC15, DDX42, ELAVL1, HNRNPH1, HNRNPK, HNRNPR, HSPA8, PCBP2, POLR2C, POLR2H, PUF60, RBMX, SF3A3, SNRPD3, SNRPE, SRSF1, SRSF10, SRSF2, SRSF3, SRSF6, U2AF1, XAB2]
				R-HSA:75080	Formation of AT-AC A complex	0.0112265	Group51	9	[DDX42, PDCD7, POLR2C, POLR2H, SNRPD3, SNRPE, SRSF1, SRSF2, SRSF6]
				GO:0071013	catalytic step 2 spliceosome	0.0163892	Group51	14	[CWC15, HNRNPH1, HNRNPK, HNRNPR, HSP90B1, PABPC1, RBMX, SF3A3, SNRPD3, SNRPE, SRSF1, STMN1, U2AF1, XAB2]
				GO:0005681	spliceosomal complex	0.0168821	Group51	22	[CWC15, HNRNPH1, HNRNPK, HNRNPR, HSP90B1, HSPA8, LUC7L2, NDUFA1, PABPC1, PDCD7, PPIA, PRPF38B, RBMX, SF3A3, SNRPD3, SNRPE, SRSF1, STMN1, TRIM23, U2AF1, WAC, XAB2]
				R-HSA:72103	Formation of pre-mRNPs	0.017764	Group51	7	[HNRNPH1, HNRNPK, HNRNPR, PCBP2, POLR2C, POLR2H, RBMX]
				R-HSA:72165	mRNA Splicing - Minor Pathway	0.0248654	Group51	9	[DDX42, PDCD7, POLR2C, POLR2H, SNRPD3, SNRPE, SRSF1, SRSF2, SRSF6]
				R-HSA:75079	Formation of AT-AC C complex	0.0248654	Group51	9	[DDX42, PDCD7, POLR2C, POLR2H, SNRPD3, SNRPE, SRSF1, SRSF2, SRSF6]
				R-HSA:75081	Formation of AT-AC B Complex	0.0248654	Group51	9	[DDX42, PDCD7, POLR2C, POLR2H, SNRPD3, SNRPE, SRSF1, SRSF2, SRSF6]
				R-HSA:75082	ATAC spliceosome mediated Lariat formation,5' splice site cleavage	0.0248654	Group51	9	[DDX42, PDCD7, POLR2C, POLR2H, SNRPD3, SNRPE, SRSF1, SRSF2, SRSF6]
				R-HSA:75083	ATAC spliceosome mediated 3' splice site cleavage, exon ligation	0.0248654	Group51	9	[DDX42, PDCD7, POLR2C, POLR2H, SNRPD3, SNRPE, SRSF1, SRSF2, SRSF6]
				R-HSA:72203	Processing of Capped Intron-Containing Pre-mRNA	0.0305157	Group51	24	[CWC15, DDX42, ELAVL1, HNRNPH1, HNRNPK, HNRNPR, HSPA8, PCBP2, PDCD7, POLR2C, POLR2H, PUF60, RBMX, SARNP, SF3A3, SNRPD3, SNRPE, SRSF1, SRSF10, SRSF2, SRSF3, SRSF6, U2AF1, XAB2]
				GO:0043484	regulation of RNA splicing	0.0388005	Group51	15	[CELF1, COLEC11, HNRNPH1, HNRNPK, MARCKSL1, RBMX, RPS13, SRPK1, SRSF1, SRSF10, SRSF2, SRSF3, SRSF6, TMBIM6, ZPR1]
GO/Pathway Terms Not Reflected In Network Figure 4a 11
	metabolism of proteins	R-HSA:156909	eEF1A complexes with GTP	R-HSA:156909	eEF1A complexes with GTP	0.0296784	Group00	2	[EEF1A1, EEF1A2]
	transcription	R-HSA:6792491	TP53 stimulates CCNG1 gene expression	R-HSA:6792491	TP53 stimulates CCNG1 gene expression	0.0296784	Group02	2	[CCNG1, TP53]
	transcription	R-HSA:6806394	TP53 and AP-1 stimulate MSH2 expression	R-HSA:6806394	TP53 and AP-1 stimulate MSH2 expression	0.0207643	Group03	3	[JUN, MSH2, TP53]
	cell proliferation	GO:0014009	glial cell proliferation	GO:0014009	glial cell proliferation	0.0127969	Group04	9	[CDH4, CLU, EEF2, EPM2A, HES1, IL34, PENK, PTN, TERT]
	development	GO:0001824	blastocyst development	GO:0001824	blastocyst development	0.047213	Group09	13	[CUL3, ELF3, JUNB, LPAR6, NME1, PHF6, SBDS, SBNO2, TBL1XR1, TM4SF1, UBE2A, XAB2, ZPR1]
	hemostasis	R-HSA:9015122	Factor Xa inhibitors bind Va:Xa	R-HSA:140686	factor Va + factor Xa -> Va:Xa complex (prothrombinase)	0.0296784	Group30	2	[F10, F5]
	response to stimulus	GO:0033197	response to vitamin E	GO:0033197	response to vitamin E	0.0238437	Group10	5	[ALAD, CAT, CCND1, CRAT, FKBP1B]
	metabolism of proteins	R-HSA:204662	DOHH:Fe2+ hydroxylates Dhp-K50-EIF5A to form Hyp-K50-EIF5A	R-HSA:204662	DOHH:Fe2+ hydroxylates Dhp-K50-EIF5A to form Hyp-K50-EIF5A	0.0296784	Group11	2	[DOHH, EIF5A]
	signaling	GO:0043401	steroid hormone mediated signaling pathway	GO:0043401	steroid hormone mediated signaling pathway	0.0440766	Group14	22	[CALR, CDH4, CDK7, CNOT9, CSDE1, DNAJA1, DNAJB6, ERVK-19, JAK2, KAT5, LBH, NR1D2, NR5A2, PAGR1, PARK7, PARP1, PRMT2, PTGES3, SAFB2, TMEM37, UBR5, VDR]
	development	GO:0002088	lens development in camera-type eye	GO:0002088	lens development in camera-type eye	0.0319451	Group15	11	[BCAR3, CDH1, CRYAB, ELP4, FZR1, KDM5B, MIPEP, NECTIN1, NHS, SBNO2, TDRD7]
	development	GO:0060056	mammary gland involution	GO:0060056	mammary gland involution	0.0259772	Group16	4	[BAX, CAPN1, ELF3, VDR]
	cellular process	GO:1903903	regulation of establishment of T cell polarity	GO:1903903	regulation of establishment of T cell polarity	0.0207643	Group22	3	[DOCK8, KAT5, RIPOR2]
	proteosomal degradation	R-HSA:990528	interaction of PCBP2 with MAVS	R-HSA:990528	Interaction of PCBP2 with MAVS	0.0300305	Group31	3	[MAVS, PCBP2, TRIM25]
				R-HSA:933542	TRAF6 mediated NF-kB activation	0.0352487	Group31	5	[MAVS, NFKBIA, S100B, SAA1, TRIM25]
	cellular process	GO:1903006	positive regulation of protein K63-linked deubiquitination	GO:1903004	regulation of protein K63-linked deubiquitination	0.0296784	Group33	2	[NOP53, VCP]
				GO:1903006	positive regulation of protein K63-linked deubiquitination	0.0296784	Group33	2	[NOP53, VCP]
	cell migration	GO:1904738	vascular associated smooth muscle cell migration	GO:1904738	vascular associated smooth muscle cell migration	0.0347249	Group35	6	[ADAMTS1, IQGAP1, NFE2L2, TERT, TPM1, ZBTB7C]
				GO:1904752	regulation of vascular associated smooth muscle cell migration	0.0347249	Group35	6	[ADAMTS1, IQGAP1, NFE2L2, TERT, TPM1, ZBTB7C]
	cellular metabolic process	GO:0006689	ganglioside catabolic process	GO:0006689	ganglioside catabolic process	0.0300305	Group36	3	[GM2A, HEXB, NEU3]
				GO:0006687	glycosphingolipid metabolic process	0.0465567	Group36	10	[B3GALT2, BAX, CREM, ESYT1, ESYT2, GBA3, GM2A, HEXB, NEU3, ST3GAL5]
	metabolism of proteins	R-HSA:1791124	expression of DNAJB9	R-HSA:1791124	Expression of DNAJB9	0.0196784	Group42	2	[DNAJB9, XBP1]
				R-HSA:1791114	Expression of FKBP14	0.0296784	Group42	2	[FKBP14, XBP1]
				R-HSA:1791131	Expression of PDIA6 (Protein disulfide-isomerase A6)	0.0296784	Group42	2	[PDIA6, XBP1]
				R-HSA:1791133	Expression of Sec31A	0.0296784	Group42	2	[SEC31A, XBP1]
				R-HSA:1791130	Expression of CTDSP2	0.0596784	Group42	2	[CTDSP2, XBP1]
	cellular lipid metabolic process	GO:0006641	triglyceride metabolic process	GO:0006641	triglyceride metabolic process	0.00491048	Group45	16	[ACSL4, AGMO, APOH, CAT, CAV3, CRAT, CSDE1, FABP1, FABP2, FABP3, FABP7, INSIG1, LPL, PANK2, SREBF1, TBL1XR1]
				R-HSA:5334794	FABPs bind LCFAs	0.00534673	Group45	4	[FABP1, FABP2, FABP3, FABP7]
				R-HSA:163560	Triglyceride catabolism	0.0311505	Group45	5	[FABP1, FABP2, FABP3, FABP7, PPP1CB]
				GO:0036041	long-chain fatty acid binding	0.0372982	Group45	4	[ALOX5AP, CTDSP2, FABP2, FABP3]
				R-HSA:8979227	Triglyceride metabolism	0.0438351	Group45	6	[AGMO, FABP1, FABP2, FABP3, FABP7, PPP1CB]
	cellular amino acid metabolism	GO:0009086	methionine biosynthetic process	GO:0009086	methionine biosynthetic process	0.0259772	Group47	4	[CNPY2, ENOPH1, MTHFD1, MTRR]
				GO:0019449	L-cysteine catabolic process to hypotaurine	0.0296784	Group47	2	[CSAD, TGFBI]
				GO:0019452	L-cysteine catabolic process to taurine	0.0296784	Group47	2	[CSAD, TGFBI]
				GO:0046439	L-cysteine metabolic process	0.0313236	Group47	4	[CSAD, ENOPH1, MTRR, TGFBI]
				GO:0009067	aspartate family amino acid biosynthetic process	0.0404599	Group47	5	[CNPY2, ENOPH1, GOT2, MTHFD1, MTRR]
				GO:0006534	cysteine metabolic process	0.0461035	Group47	5	[CSAD, ENOPH1, MTHFD1, MTRR, TGFBI]
1 The enriched GO/pathway term network groups are ordered according to ten functional themes: heat shock response (#1), stress response (#2), oxidative stress response (#3), apoptosis (#4), immune response (#5), protein processing & localization (#6), and transcription (#7) as illustrated in corresponding network Figure 4a.
2 General biological process describing the enriched GO/pathway term reflected in corresponding network Figure 4a.
3 GO/pathway identification number of the enriched GO/pathway term reflected in corresponding network Figure 4a.
4 GO/pathway term reflected in corresponding network Figure 4a. ^The additional note indicates a specific abbreviation or summarizing description used for simplification purpose.
5 Significantly enriched GO/pathway identification number [gene ontology (GO), KEGG or Reactome pathway] associated with up-regulated differentially expressed genes (DEGs) of the Warm & Hypoxic (WH) treatment group. The GO/pathway terms are sorted according to the significance level of enrichment and the most significantly enriched leading term of each functional group is indicated in bold.
6 Significantly enriched GO/pathway term [Gene Ontology (GO), KEGG or Reactome pathway] associated with down-regulated differentially expressed genes (DEGs) of the Warm & Hypoxic (WH) treatment group.The GO/pathway terms are sorted according to the significance level of enrichment and the most significantly enriched leading term of each functional group is indicated in bold.
7 The results of a two-sided enrichment/depletion test (hypergeometric distribution) with Benjamini-Hochberg correction of p-values. The color gradient indicates highly significant p-values in red color tones and less significant p-values in blue color tones.
8 The functional associated GO/pathway term network groups.
9 The total number of differentially expressed genes (DEGs) associated with the specific GO/pathway term.
10 Gene Symbol description of differentially expressed genes (DEGs) associated with the specific GO/pathway term.
11 GO/pathway terms that were not included for visualization purpose in network Figure 4a.
