# Supplementary material for: The transcriptomic responses of Atlantic salmon (Salmo salar) to high temperature stress alone, and in combination with moderate hypoxia
Source: BMC Genomics. 2021 Apr 12;22:261. doi: 10.1186/s12864-021-07464-x (PMC8042886; doi:10.1186/s12864-021-07464-x)
Supplement: Supplementary file 5 — Additional file 5 Results of GO/pathway term network analysis (ClueGO) associated with down-regulated differentially expressed genes (DEGs) of the Warm & Normoxic (WN) treatment group. Listed are the significantly enriched Gene Ontology (GO) terms, and KEGG or Reactome pathways (hypergeometric test p < 0.05 with Benjamini-Hochberg correction). GO/pathway term annotations were obtained using the GO database for biological process, cellular component, molecular function, and immune processes, and the KEGG and Reactome pathway databases. The enriched GO/pathway terms are ordered according to ten functional themes: Heat Shock Response (#1), Cellular Stress (#2), Oxidative Stress (#3), Apoptosis (#4), Immune Response (#5), Protein Processing & Localization (#6), Transcription (#7), Proteolysis (#8), Catabolic Processes (#9) and Cellular Metabolic Processes (#10). The enriched GO/pathway terms are illustrated in corresponding network Fig. 3b. [file 12864_2021_7464_MOESM5_ESM.xlsx]

## Sheet: List_for_Figure_3b_WN_DOWN
Additional file 5: Results of GO/pathway term network analysis (ClueGO) associated with down-regulated differentially expressed genes (DEGs) of the Warm & Normoxic (WN) treatment group.
Results are corresponding to network Figure 3b
Functional Theme1	General Process2	GO/Pathway ID Reflected in Network3	GO/Pathway Term Reflected in Network4	Enriched GO/Pathway ID5	Enriched GO/Pathway Term6	P-Value Corrected with Benjamini-Hochberg7	Network Groups8	Nr. of Associated DEGs9	Associated DEGs10
Theme (#8): Proteolysis and Theme (#9): Catabolic Process
(#9) Catabolic Process	cellular catabolic process	GO:1901575	organic substance catabolic process	GO:1901575	organic substance catabolic process	2.19343e-14	Group54	212	[ABAT, ABCD3, ABHD10, ABHD12, ABHD13, ABHD6, ACACB, ACAT2, ACOX3, ADTRP, AGL, AGO2, AIFM1, AKIRIN2, AKR1B1, ALDH3A2, ALDH5A1, ALDOA, ANAPC16, AP2A2, AP2M1, ARRB2, ASPG, ASRGL1, AZIN1, BCAP31, BCKDHB, BCO2, BHMT, BLMH, BTG2, C3, CALM1, CAPN1, CAV2, CD81, CDK1, CEBPA, CES5A, CIRBP, COMMD1, CPN2, CRBN, CRYL1, CSNK2A1, CTDSP2, CTSH, CTSS, CYP1A1, CYP3A4, CYP51A1, DCTPP1, DECR1, DEDD2, DERA, DIO3, DMA…
				GO:0061418	regulation of transcription from RNA polymerase II promoter in response to hypoxia	2.27196e-13	Group54	30	[CITED2, EGLN2, EIF4E, HIF1A, PSMA1, PSMA2, PSMA3, PSMA4, PSMA5, PSMA6, PSMA7, PSMB2, PSMB3, PSMB4, PSMB5, PSMB6, PSMB7, PSMC1, PSMC3, PSMC4, PSMC6, PSMD1, PSMD11, PSMD12, PSMD14, PSMD3, PSMD4, PSMD8, PSME1, PSME2]
				GO:0009056	catabolic process	1.06436e-10	Group54	238	[ABAT, ABCD3, ABHD10, ABHD12, ABHD13, ABHD6, ACACB, ACAT2, ACOX3, ADTRP, AGL, AGO2, AIFM1, AKIRIN2, AKR1B1, ALDH3A2, ALDH5A1, ALDOA, ANAPC16, AP2A2, AP2M1, ARRB2, ASPG, ASRGL1, ATP6V0C, ATP6V1H, AZIN1, BCAP31, BCKDHB, BCO2, BHMT, BLMH, BTG2, C3, CACYBP, CALM1, CAPN1, CAV2, CD81, CDK1, CEBPA, CES5A, CIRBP, COMMD1, CPN2, CRBN, CRYL1, CSNK2A1, CTDSP2, CTSH, CTSS, CYP1A1, CYP3A4, CYP4B1, CYP51A1, DAP…
				GO:0044248	cellular catabolic process	6.72672e-10	Group54	217	[ABAT, ABCD3, ABHD10, ABHD12, ABHD6, ACACB, ACAT2, ACOX3, ADTRP, AGL, AGO2, AIFM1, AKIRIN2, AKR1B1, ALDH3A2, ALDH5A1, ALDOA, ANAPC16, AP2A2, AP2M1, ARRB2, ASRGL1, ATP6V0C, ATP6V1H, BCAP31, BCKDHB, BCO2, BHMT, BLMH, BTG2, C3, CACYBP, CALM1, CAPN1, CAV2, CD81, CDK1, CEBPA, CIRBP, COMMD1, CPN2, CRBN, CRYL1, CSNK2A1, CTDSP2, CTSH, CTSS, CYP1A1, CYP3A4, CYP4B1, DAPL1, DCTPP1, DECR1, DEDD2, DERA, DIO3,…
				GO:0034655	nucleobase-containing compound catabolic process	1.52988e-08	Group54	85	[AGO2, AIFM1, AKIRIN2, ALDOA, BTG2, CIRBP, DCTPP1, DEDD2, DERA, DNASE1L3, DUT, EIF4A3, EIF4E, ENTPD6, ERRFI1, FEN1, GCK, GDA, GPD1, H1F0, HIF1A, HKDC1, HM13, HMGB1, HMGB2, HNRNPA0, LSM2, LSM7, MAGOH, NCBP2, NCOR1, NT5C3A, NUDT15, NUDT3, P2RY4, PFKFB1, PFKFB2, PKM, PKP3, PSMA1, PSMA2, PSMA3, PSMA4, PSMA5, PSMA6, PSMA7, PSMB2, PSMB3, PSMB4, PSMB5, PSMB6, PSMB7, PSMC1, PSMC3, PSMC4, PSMC6, PSMD1, PS…
				GO:0044270	cellular nitrogen compound catabolic process	2.65898e-08	Group54	89	[AGO2, AIFM1, AKIRIN2, ALDOA, BHMT, BTG2, CIRBP, CYP3A4, DCTPP1, DEDD2, DERA, DNASE1L3, DUT, EIF4A3, EIF4E, ENTPD6, ERRFI1, FEN1, GCK, GDA, GPD1, H1F0, HIF1A, HKDC1, HM13, HMGB1, HMGB2, HNRNPA0, LSM2, LSM7, MAGOH, NCBP2, NCOR1, NT5C3A, NUDT15, NUDT3, P2RY4, PFKFB1, PFKFB2, PKM, PKP3, PRDX5, PSMA1, PSMA2, PSMA3, PSMA4, PSMA5, PSMA6, PSMA7, PSMB2, PSMB3, PSMB4, PSMB5, PSMB6, PSMB7, PSMC1, PSMC3, PS…
				GO:0019439	aromatic compound catabolic process	3.67067e-08	Group54	90	[AGO2, AIFM1, AKIRIN2, ALDOA, ASRGL1, BTG2, CIRBP, CYP1A1, DCTPP1, DEDD2, DERA, DIO3, DNASE1L3, DUT, EIF4A3, EIF4E, ENTPD6, ERRFI1, FEN1, GCK, GDA, GPD1, H1F0, HIF1A, HKDC1, HM13, HMGB1, HMGB2, HNRNPA0, LSM2, LSM7, MAGOH, NCBP2, NCOR1, NT5C3A, NUDT15, NUDT3, P2RY4, PFKFB1, PFKFB2, PKM, PKP3, PRDX5, PSMA1, PSMA2, PSMA3, PSMA4, PSMA5, PSMA6, PSMA7, PSMB2, PSMB3, PSMB4, PSMB5, PSMB6, PSMB7, PSMC1, P…
				GO:0046700	heterocycle catabolic process	6.47406e-08	Group54	88	[AGO2, AIFM1, AKIRIN2, ALDOA, BTG2, CIRBP, CYP1A1, DCTPP1, DEDD2, DERA, DNASE1L3, DUT, EIF4A3, EIF4E, ENTPD6, ERRFI1, FEN1, GCK, GDA, GPD1, H1F0, HIF1A, HKDC1, HM13, HMGB1, HMGB2, HNRNPA0, LSM2, LSM7, MAGOH, NCBP2, NCOR1, NT5C3A, NUDT15, NUDT3, P2RY4, PFKFB1, PFKFB2, PKM, PKP3, PRDX5, PSMA1, PSMA2, PSMA3, PSMA4, PSMA5, PSMA6, PSMA7, PSMB2, PSMB3, PSMB4, PSMB5, PSMB6, PSMB7, PSMC1, PSMC3, PSMC4, P…
				GO:1901361	organic cyclic compound catabolic process	7.94884e-08	Group54	92	[AGO2, AIFM1, AKIRIN2, ALDOA, ASRGL1, BTG2, CIRBP, CYP1A1, CYP3A4, DCTPP1, DEDD2, DERA, DIO3, DNASE1L3, DUT, EIF4A3, EIF4E, ENTPD6, ERRFI1, FEN1, GCK, GDA, GPD1, H1F0, HIF1A, HKDC1, HM13, HMGB1, HMGB2, HNRNPA0, HSD3B7, LSM2, LSM7, MAGOH, NCBP2, NCOR1, NT5C3A, NUDT15, NUDT3, P2RY4, PFKFB1, PFKFB2, PKM, PKP3, PRDX5, PSMA1, PSMA2, PSMA3, PSMA4, PSMA5, PSMA6, PSMA7, PSMB2, PSMB3, PSMB4, PSMB5, PSMB6,…
				GO:0043488	regulation of mRNA stability	6.90806e-07	Group54	34	[CIRBP, EIF4E, HNRNPA0, PSMA1, PSMA2, PSMA3, PSMA4, PSMA5, PSMA6, PSMA7, PSMB2, PSMB3, PSMB4, PSMB5, PSMB6, PSMB7, PSMC1, PSMC3, PSMC4, PSMC6, PSMD1, PSMD11, PSMD12, PSMD14, PSMD3, PSMD4, PSMD8, PSME1, PSME2, SERBP1, SYNCRIP, THRAP3, XPNPEP1, YWHAZ]
				GO:0061013	regulation of mRNA catabolic process	7.85837e-07	Group54	37	[AGO2, BTG2, CIRBP, EIF4E, HNRNPA0, PKP3, PSMA1, PSMA2, PSMA3, PSMA4, PSMA5, PSMA6, PSMA7, PSMB2, PSMB3, PSMB4, PSMB5, PSMB6, PSMB7, PSMC1, PSMC3, PSMC4, PSMC6, PSMD1, PSMD11, PSMD12, PSMD14, PSMD3, PSMD4, PSMD8, PSME1, PSME2, SERBP1, SYNCRIP, THRAP3, XPNPEP1, YWHAZ]
				GO:1903311	regulation of mRNA metabolic process	3.49002e-06	Group54	49	[AGO2, AKIRIN2, BTG2, CIRBP, EIF4E, HNRNPA0, HNRNPA1, MAGOH, NCBP2, PKP3, PRDX5, PRDX6, PSMA1, PSMA2, PSMA3, PSMA4, PSMA5, PSMA6, PSMA7, PSMB2, PSMB3, PSMB4, PSMB5, PSMB6, PSMB7, PSMC1, PSMC3, PSMC4, PSMC6, PSMD1, PSMD11, PSMD12, PSMD14, PSMD3, PSMD4, PSMD8, PSME1, PSME2, RBM4, RTN3, SERBP1, SNRNP70, SRSF2, SRSF3, SRSF9, SYNCRIP, THRAP3, XPNPEP1, YWHAZ]
				GO:0006401	RNA catabolic process	5.25743e-06	Group54	55	[AGO2, BTG2, CIRBP, DEDD2, EIF4A3, EIF4E, ERRFI1, FEN1, HNRNPA0, LSM2, LSM7, MAGOH, NCBP2, P2RY4, PKP3, PSMA1, PSMA2, PSMA3, PSMA4, PSMA5, PSMA6, PSMA7, PSMB2, PSMB3, PSMB4, PSMB5, PSMB6, PSMB7, PSMC1, PSMC3, PSMC4, PSMC6, PSMD1, PSMD11, PSMD12, PSMD14, PSMD3, PSMD4, PSMD8, PSME1, PSME2, RDH14, RNASEH1, RNASEH2A, RPL10, RPS23, RPS27, RPS5, SERBP1, SYNCRIP, THRAP3, XPNPEP1, XRN2, YWHAZ, ZPR1]
				GO:0006402	mRNA catabolic process	2.88867e-05	Group54	50	[AGO2, BTG2, CIRBP, EIF4A3, EIF4E, ERRFI1, HNRNPA0, LSM2, LSM7, MAGOH, NCBP2, P2RY4, PKP3, PSMA1, PSMA2, PSMA3, PSMA4, PSMA5, PSMA6, PSMA7, PSMB2, PSMB3, PSMB4, PSMB5, PSMB6, PSMB7, PSMC1, PSMC3, PSMC4, PSMC6, PSMD1, PSMD11, PSMD12, PSMD14, PSMD3, PSMD4, PSMD8, PSME1, PSME2, RDH14, RNASEH1, RPL10, RPS23, RPS27, RPS5, SERBP1, SYNCRIP, THRAP3, XPNPEP1, YWHAZ]
				GO:0010608	posttranscriptional regulation of gene expression	0.000283178	Group54	70	[AGO2, AIFM2, ASRGL1, BTG2, C3, CALR, CAV2, CIRBP, DDX39A, DHFR, EEF1G, EIF1AX, EIF2S2, EIF4A3, EIF4E, FBXO4, GCN1, HABP4, HNRNPA0, MAGOH, MAPK3, MCTS1, NCBP2, NCOR1, PA2G4, PKP3, POLR2K, PSMA1, PSMA2, PSMA3, PSMA4, PSMA5, PSMA6, PSMA7, PSMB2, PSMB3, PSMB4, PSMB5, PSMB6, PSMB7, PSMC1, PSMC3, PSMC4, PSMC6, PSMD1, PSMD11, PSMD12, PSMD14, PSMD3, PSMD4, PSMD8, PSME1, PSME2, RAE1, RBM39, RBM4, RPL10, …
				GO:0009057	macromolecule catabolic process	0.000334639	Group54	124	[ABHD12, ABHD13, AGL, AGO2, AIFM1, ANAPC16, AP2A2, AP2M1, ARRB2, AZIN1, BCAP31, BTG2, CALM1, CAPN1, CAV2, CD81, CDK1, CEBPA, CIRBP, COMMD1, CRBN, CSNK2A1, CTSH, CTSS, CYP51A1, DEDD2, DMAC2, DNASE1L3, EGLN2, EIF4A3, EIF4E, ERRFI1, FBXO4, FEN1, GAA, H1F0, HEXA, HM13, HMGB1, HMGB2, HNRNPA0, IMMP1L, KCTD6, KEAP1, LSM2, LSM7, MAD2L1, MAD2L2, MAGOH, NCBP2, NCKAP1, NEDD8, NSFL1C, NUDT15, ODC1, P2RY4, PB…
				GO:0044265	cellular macromolecule catabolic process	0.000651048	Group54	104	[AGO2, AIFM1, ANAPC16, AP2A2, AP2M1, ARRB2, BCAP31, BTG2, CAV2, CD81, CDK1, CEBPA, CIRBP, COMMD1, CRBN, CSNK2A1, CTSH, CTSS, DEDD2, DMAC2, DNASE1L3, EIF4A3, EIF4E, ERRFI1, FBXO4, FEN1, H1F0, HM13, HMGB1, HMGB2, HNRNPA0, IMMP1L, KCTD6, KEAP1, LSM2, LSM7, MAD2L1, MAGOH, NCBP2, NEDD8, NSFL1C, NUDT15, P2RY4, PBK, PKP3, PPP2R5C, PPT1, PSMA1, PSMA2, PSMA3, PSMA4, PSMA5, PSMA6, PSMA7, PSMB2, PSMB3, PSMB…
				GO:0009894	regulation of catabolic process	0.00091337	Group54	93	[ACACB, AGO2, AIFM1, AKIRIN2, ATP6V0C, ATP6V1H, AZIN1, BCAP31, BTG2, CACYBP, CAPN1, CAV2, CD81, CEBPA, CIRBP, COMMD1, CSNK2A1, CYP51A1, DAPL1, DNPEP, EGLN2, EIF4E, GCK, GPD1, HIF1A, HM13, HMGB1, HNRNPA0, HS1BP3, IDH1, KEAP1, MAD2L1, MAD2L2, MAPK3, MTTP, NAMPT, NCOR1, NNT, NPC1, NUDT15, ODC1, PBK, PFKFB1, PFKFB2, PHB, PKP3, PSMA1, PSMA2, PSMA3, PSMA4, PSMA5, PSMA6, PSMA7, PSMB2, PSMB3, PSMB4, PSMB…
				GO:0031329	regulation of cellular catabolic process	0.00115347	Group54	84	[ACACB, AGO2, AIFM1, AKIRIN2, ATP6V0C, ATP6V1H, BCAP31, BTG2, CACYBP, CAPN1, CAV2, CD81, CEBPA, CIRBP, COMMD1, CSNK2A1, DAPL1, DNPEP, EIF4E, GCK, GPD1, HIF1A, HM13, HMGB1, HNRNPA0, HS1BP3, IDH1, KEAP1, MAPK3, MTTP, NAMPT, NCOR1, NNT, NPC1, NUDT15, PBK, PFKFB1, PFKFB2, PKP3, PSMA1, PSMA2, PSMA3, PSMA4, PSMA5, PSMA6, PSMA7, PSMB2, PSMB3, PSMB4, PSMB5, PSMB6, PSMB7, PSMC1, PSMC3, PSMC4, PSMC6, PSMD1…
(#8) Proteolysis	cellular catabolic process	GO:0000502	proteasome complex	GO:0000502	proteasome complex	2.03827e-15	Group56	29	[PSMA1, PSMA2, PSMA3, PSMA4, PSMA5, PSMA6, PSMA7, PSMB2, PSMB3, PSMB4, PSMB5, PSMB6, PSMB7, PSMC1, PSMC3, PSMC4, PSMC6, PSMD1, PSMD11, PSMD12, PSMD14, PSMD3, PSMD4, PSMD8, PSME1, PSME2, RAD23A, TXNL1, UCHL5]
(#9) Catabolic Process	proteasome complex			GO:1905368	peptidase complex	2.03827e-15	Group56	29	[AZIN1, BHMT, ODC1, PSMA1, PSMA2, PSMA3, PSMA4, PSMA5, PSMA6, PSMA7, PSMB2, PSMB3, PSMB4, PSMB5, PSMB6, PSMB7, PSMC1, PSMC3, PSMC4, PSMC6, PSMD1, PSMD11, PSMD12, PSMD14, PSMD3, PSMD4, PSMD8, PSME1, PSME2]
	peptidase complex			GO:0006521	regulation of cellular amino acid metabolic process	2.03827e-15	Group56	32	[PSMA1, PSMA2, PSMA3, PSMA4, PSMA5, PSMA6, PSMA7, PSMB2, PSMB3, PSMB4, PSMB5, PSMB6, PSMB7, PSMC1, PSMC3, PSMC4, PSMC6, PSMD1, PSMD11, PSMD12, PSMD14, PSMD3, PSMD4, PSMD8, PSME1, PSME2, RAD23A, SEC11A, SPG7, TAF15, TXNL1, UCHL5]
				GO:0033238	regulation of cellular amine metabolic process	2.17557e-13	Group56	31	[ABAT, AZIN1, BHMT, DOCK3, ODC1, PSMA1, PSMA2, PSMA3, PSMA4, PSMA5, PSMA6, PSMA7, PSMB2, PSMB3, PSMB4, PSMB5, PSMB6, PSMB7, PSMC1, PSMC3, PSMC4, PSMC6, PSMD1, PSMD11, PSMD12, PSMD14, PSMD3, PSMD4, PSMD8, PSME1, PSME2]
				GO:0048002	antigen processing and presentation of peptide antigen	1.10763e-12	Group56	43	[AP1M2, AP2A2, AP2M1, BCAP31, CALR, CAPZA1, CTSS, DCTN3, DCTN6, HLA-H, IFI30, KIF15, KIF2C, KLC1, PSMA1, PSMA2, PSMA3, PSMA4, PSMA5, PSMA6, PSMA7, PSMB2, PSMB3, PSMB4, PSMB5, PSMB6, PSMB7, PSMC1, PSMC3, PSMC4, PSMC6, PSMD1, PSMD11, PSMD12, PSMD14, PSMD3, PSMD4, PSMD8, PSME1, PSME2, RAB7A, SAR1B, TAPBPL]
				GO:1901575	organic substance catabolic process	2.19343e-11	Group56	212	[ABAT, ABCD3, ABHD10, ABHD12, ABHD13, ABHD6, ACACB, ACAT2, ACOX3, ADTRP, AGL, AGO2, AIFM1, AKIRIN2, AKR1B1, ALDH3A2, ALDH5A1, ALDOA, ANAPC16, AP2A2, AP2M1, ARRB2, ASPG, ASRGL1, AZIN1, BCAP31, BCKDHB, BCO2, BHMT, BLMH, BTG2, C3, CALM1, CAPN1, CAV2, CD81, CDK1, CEBPA, CES5A, CIRBP, COMMD1, CPN2, CRBN, CRYL1, CSNK2A1, CTDSP2, CTSH, CTSS, CYP1A1, CYP3A4, CYP51A1, DCTPP1, DECR1, DEDD2, DERA, DIO3, DMA…
				GO:0001738	morphogenesis of a polarized epithelium	9.5687e-11	Group56	36	[AP2A2, AP2M1, ARRB2, CDC42, DLG5, MTTP, NPHP3, PSMA1, PSMA2, PSMA3, PSMA4, PSMA5, PSMA6, PSMA7, PSMB2, PSMB3, PSMB4, PSMB5, PSMB6, PSMB7, PSMC1, PSMC3, PSMC4, PSMC6, PSMD1, PSMD11, PSMD12, PSMD14, PSMD3, PSMD4, PSMD8, PSME1, PSME2, SLC9A3R1, WNT7A, YWHAE]
				GO:0001736	establishment of planar polarity	9.95099e-11	Group56	34	[AP2A2, AP2M1, ARRB2, CDC42, MTTP, NPHP3, PSMA1, PSMA2, PSMA3, PSMA4, PSMA5, PSMA6, PSMA7, PSMB2, PSMB3, PSMB4, PSMB5, PSMB6, PSMB7, PSMC1, PSMC3, PSMC4, PSMC6, PSMD1, PSMD11, PSMD12, PSMD14, PSMD3, PSMD4, PSMD8, PSME1, PSME2, WNT7A, YWHAE]
				GO:0019882	antigen processing and presentation	1.18269e-10	Group56	45	[AP1M2, AP2A2, AP2M1, BCAP31, C3, CALR, CAPZA1, CTSH, CTSS, DCTN3, DCTN6, HLA-H, IFI30, KIF15, KIF2C, KLC1, PSMA1, PSMA2, PSMA3, PSMA4, PSMA5, PSMA6, PSMA7, PSMB2, PSMB3, PSMB4, PSMB5, PSMB6, PSMB7, PSMC1, PSMC3, PSMC4, PSMC6, PSMD1, PSMD11, PSMD12, PSMD14, PSMD3, PSMD4, PSMD8, PSME1, PSME2, RAB7A, SAR1B, TAPBPL]
				GO:0035567	non-canonical Wnt signaling pathway	3.08742e-09	Group56	35	[AGO2, AP2A2, AP2M1, ARRB2, CALM1, CDC42, MTTP, NPHP3, PSMA1, PSMA2, PSMA3, PSMA4, PSMA5, PSMA6, PSMA7, PSMB2, PSMB3, PSMB4, PSMB5, PSMB6, PSMB7, PSMC1, PSMC3, PSMC4, PSMC6, PSMD1, PSMD11, PSMD12, PSMD14, PSMD3, PSMD4, PSMD8, PSME1, PSME2, WNT7A]
				GO:0070646	protein modification by small protein removal	4.12942e-08	Group56	47	[ACTL6A, AKR1B1, ARRB2, CDK1, COPS8, HIF1A, KDM1B, KEAP1, NEDD8, OTUB2, PSMA1, PSMA2, PSMA3, PSMA4, PSMA5, PSMA6, PSMA7, PSMB2, PSMB3, PSMB4, PSMB5, PSMB6, PSMB7, PSMC1, PSMC3, PSMC4, PSMC6, PSMD1, PSMD11, PSMD12, PSMD14, PSMD3, PSMD4, PSMD8, PSME1, PSME2, RAD23A, SHMT1, SHMT2, SLBP, SMAD4, SUDS3, TAF10, TANK, UCHL3, UCHL5, USP2]
				GO:1905330	regulation of morphogenesis of an epithelium	8.54344e-08	Group56	35	[AKR1B1, AP2A2, AP2M1, ARRB2, CDC42, MTTP, NPHP3, PHB2, PSMA1, PSMA2, PSMA3, PSMA4, PSMA5, PSMA6, PSMA7, PSMB2, PSMB3, PSMB4, PSMB5, PSMB6, PSMB7, PSMC1, PSMC3, PSMC4, PSMC6, PSMD1, PSMD11, PSMD12, PSMD14, PSMD3, PSMD4, PSMD8, PSME1, PSME2, WNT7A]
				GO:0010565	regulation of cellular ketone metabolic process	1.18355e-07	Group56	36	[ACACB, AZIN1, BHMT, BMP5, CAV2, MID1IP1, ODC1, P2RY4, PDK1, PSMA1, PSMA2, PSMA3, PSMA4, PSMA5, PSMA6, PSMA7, PSMB2, PSMB3, PSMB4, PSMB5, PSMB6, PSMB7, PSMC1, PSMC3, PSMC4, PSMC6, PSMD1, PSMD11, PSMD12, PSMD14, PSMD3, PSMD4, PSMD8, PSME1, PSME2, RGN]
				GO:0090263	positive regulation of canonical Wnt signaling pathway	2.11482e-07	Group56	29	[CAV2, COL1A1, PSMA1, PSMA2, PSMA3, PSMA4, PSMA5, PSMA6, PSMA7, PSMB2, PSMB3, PSMB4, PSMB5, PSMB6, PSMB7, PSMC1, PSMC3, PSMC4, PSMC6, PSMD1, PSMD11, PSMD12, PSMD14, PSMD3, PSMD4, PSMD8, PSME1, PSME2, SLC43A3]
				GO:1902750	negative regulation of cell cycle G2/M phase transition	4.27336e-07	Group56	27	[CDK1, PSMA1, PSMA2, PSMA3, PSMA4, PSMA5, PSMA6, PSMA7, PSMB2, PSMB3, PSMB4, PSMB5, PSMB6, PSMB7, PSMC1, PSMC3, PSMC4, PSMC6, PSMD1, PSMD11, PSMD12, PSMD14, PSMD3, PSMD4, PSMD8, PSME1, PSME2]
				GO:0090090	negative regulation of canonical Wnt signaling pathway	4.23621e-06	Group56	31	[CAV2, HDAC1, MAD2L2, NPHP3, PSMA1, PSMA2, PSMA3, PSMA4, PSMA5, PSMA6, PSMA7, PSMB2, PSMB3, PSMB4, PSMB5, PSMB6, PSMB7, PSMC1, PSMC3, PSMC4, PSMC6, PSMD1, PSMD11, PSMD12, PSMD14, PSMD3, PSMD4, PSMD8, PSME1, PSME2, SLC9A3R1]
				GO:0002218	activation of innate immune response	2.47428e-05	Group56	44	[ACSBG2, ARL4C, ARRB2, CACYBP, CAV2, CTSH, CTSS, EIF4E, HMGB1, HSPD1, PDK1, PPIP5K1, PQBP1, PSMA1, PSMA2, PSMA3, PSMA4, PSMA5, PSMA6, PSMA7, PSMB2, PSMB3, PSMB4, PSMB5, PSMB6, PSMB7, PSMC1, PSMC3, PSMC4, PSMC6, PSMD1, PSMD11, PSMD12, PSMD14, PSMD3, PSMD4, PSMD8, PSME1, PSME2, RTN4, S100A1, TANK, TLR9, UBE2D2]
				GO:1901565	organonitrogen compound catabolic process	6.18726e-05	Group56	120	[ABAT, ABHD12, ABHD13, AGO2, ALDH5A1, ANAPC16, AP2A2, AP2M1, ARRB2, ASRGL1, AZIN1, BCAP31, BCKDHB, BHMT, BLMH, C3, CAV2, CD81, CDK1, CEBPA, COMMD1, CPN2, CRBN, CSNK2A1, CTSH, CTSS, CYP3A4, CYP51A1, DCTPP1, DERA, DIO3, DMAC2, DUT, EGLN2, FBXO4, GCAT, GDA, GLS, GOT2, GPAM, HADH, HEXA, HM13, HMGCLL1, IMMP1L, KCTD6, KEAP1, MAD2L1, MAD2L2, MCCC2, NCKAP1, NEDD8, NSFL1C, NT5C3A, NUDT15, NUDT3, ODC1, PBK…
				GO:0002758	innate immune response-activating signal transduction	6.30273e-05	Group56	41	[ACSBG2, ARL4C, ARRB2, CAV2, CTSH, CTSS, EIF4E, HMGB1, HSPD1, PDK1, PSMA1, PSMA2, PSMA3, PSMA4, PSMA5, PSMA6, PSMA7, PSMB2, PSMB3, PSMB4, PSMB5, PSMB6, PSMB7, PSMC1, PSMC3, PSMC4, PSMC6, PSMD1, PSMD11, PSMD12, PSMD14, PSMD3, PSMD4, PSMD8, PSME1, PSME2, RTN4, S100A1, TANK, TLR9, UBE2D2]
				GO:0031349	positive regulation of defense response	0.000258548	Group56	54	[ACSBG2, ARL4C, ARRB2, C3, CACYBP, CAV2, CD81, CEBPA, CTSH, CTSS, DOCK3, EIF4E, HMGB1, HMGB2, HMGB3, HSPD1, MAPK3, MEF2C, PDK1, PPIP5K1, PQBP1, PSMA1, PSMA2, PSMA3, PSMA4, PSMA5, PSMA6, PSMA7, PSMB2, PSMB3, PSMB4, PSMB5, PSMB6, PSMB7, PSMC1, PSMC3, PSMC4, PSMC6, PSMD1, PSMD11, PSMD12, PSMD14, PSMD3, PSMD4, PSMD8, PSME1, PSME2, RNASEH2A, RTN4, S100A1, TALDO1, TANK, TLR9, UBE2D2]
				GO:0009057	macromolecule catabolic process	0.000334639	Group56	124	[ABHD12, ABHD13, AGL, AGO2, AIFM1, ANAPC16, AP2A2, AP2M1, ARRB2, AZIN1, BCAP31, BTG2, CALM1, CAPN1, CAV2, CD81, CDK1, CEBPA, CIRBP, COMMD1, CRBN, CSNK2A1, CTSH, CTSS, CYP51A1, DEDD2, DMAC2, DNASE1L3, EGLN2, EIF4A3, EIF4E, ERRFI1, FBXO4, FEN1, GAA, H1F0, HEXA, HM13, HMGB1, HMGB2, HNRNPA0, IMMP1L, KCTD6, KEAP1, LSM2, LSM7, MAD2L1, MAD2L2, MAGOH, NCBP2, NCKAP1, NEDD8, NSFL1C, NUDT15, ODC1, P2RY4, PB…
				GO:0010498	proteasomal protein catabolic process	0.000446504	Group56	54	[ANAPC16, ARRB2, BCAP31, CAV2, CDK1, CEBPA, COMMD1, CRBN, DMAC2, FBXO4, HM13, IMMP1L, KEAP1, MAD2L1, NSFL1C, NUDT15, PBK, PPP2R5C, PSMA1, PSMA2, PSMA3, PSMA4, PSMA5, PSMA6, PSMA7, PSMB2, PSMB3, PSMB4, PSMB5, PSMB6, PSMB7, PSMC1, PSMC3, PSMC4, PSMC6, PSMD1, PSMD11, PSMD12, PSMD14, PSMD3, PSMD4, PSMD8, PSME1, PSME2, PTTG1, RAD23A, RNF121, SUMO2, TAF10, UBE2A, UBE2C, UBXN8, UCHL5, WWP1]
				GO:0044265	cellular macromolecule catabolic process	0.000651048	Group56	104	[AGO2, AIFM1, ANAPC16, AP2A2, AP2M1, ARRB2, BCAP31, BTG2, CAV2, CD81, CDK1, CEBPA, CIRBP, COMMD1, CRBN, CSNK2A1, CTSH, CTSS, DEDD2, DMAC2, DNASE1L3, EIF4A3, EIF4E, ERRFI1, FBXO4, FEN1, H1F0, HM13, HMGB1, HMGB2, HNRNPA0, IMMP1L, KCTD6, KEAP1, LSM2, LSM7, MAD2L1, MAGOH, NCBP2, NEDD8, NSFL1C, NUDT15, P2RY4, PBK, PKP3, PPP2R5C, PPT1, PSMA1, PSMA2, PSMA3, PSMA4, PSMA5, PSMA6, PSMA7, PSMB2, PSMB3, PSMB…
				GO:0009894	regulation of catabolic process	0.00091337	Group56	93	[ACACB, AGO2, AIFM1, AKIRIN2, ATP6V0C, ATP6V1H, AZIN1, BCAP31, BTG2, CACYBP, CAPN1, CAV2, CD81, CEBPA, CIRBP, COMMD1, CSNK2A1, CYP51A1, DAPL1, DNPEP, EGLN2, EIF4E, GCK, GPD1, HIF1A, HM13, HMGB1, HNRNPA0, HS1BP3, IDH1, KEAP1, MAD2L1, MAD2L2, MAPK3, MTTP, NAMPT, NCOR1, NNT, NPC1, NUDT15, ODC1, PBK, PFKFB1, PFKFB2, PHB, PKP3, PSMA1, PSMA2, PSMA3, PSMA4, PSMA5, PSMA6, PSMA7, PSMB2, PSMB3, PSMB4, PSMB…
				GO:0031329	regulation of cellular catabolic process	0.00115347	Group56	84	[ACACB, AGO2, AIFM1, AKIRIN2, ATP6V0C, ATP6V1H, BCAP31, BTG2, CACYBP, CAPN1, CAV2, CD81, CEBPA, CIRBP, COMMD1, CSNK2A1, DAPL1, DNPEP, EIF4E, GCK, GPD1, HIF1A, HM13, HMGB1, HNRNPA0, HS1BP3, IDH1, KEAP1, MAPK3, MTTP, NAMPT, NCOR1, NNT, NPC1, NUDT15, PBK, PFKFB1, PFKFB2, PKP3, PSMA1, PSMA2, PSMA3, PSMA4, PSMA5, PSMA6, PSMA7, PSMB2, PSMB3, PSMB4, PSMB5, PSMB6, PSMB7, PSMC1, PSMC3, PSMC4, PSMC6, PSMD1…
				GO:0044257	cellular protein catabolic process	0.00242851	Group56	70	[ANAPC16, AP2A2, AP2M1, ARRB2, BCAP31, CAV2, CD81, CDK1, CEBPA, COMMD1, CRBN, CSNK2A1, CTSH, CTSS, DMAC2, FBXO4, HM13, IMMP1L, KCTD6, KEAP1, MAD2L1, NEDD8, NSFL1C, NUDT15, PBK, PPP2R5C, PPT1, PSMA1, PSMA2, PSMA3, PSMA4, PSMA5, PSMA6, PSMA7, PSMB2, PSMB3, PSMB4, PSMB5, PSMB6, PSMB7, PSMC1, PSMC3, PSMC4, PSMC6, PSMD1, PSMD11, PSMD12, PSMD14, PSMD3, PSMD4, PSMD8, PSME1, PSME2, PTTG1, RAB7A, RAD23A, …
				GO:0030163	protein catabolic process	0.00283495	Group56	83	[ABHD12, ABHD13, ANAPC16, AP2A2, AP2M1, ARRB2, AZIN1, BCAP31, CAV2, CD81, CDK1, CEBPA, COMMD1, CRBN, CSNK2A1, CTSH, CTSS, CYP51A1, DMAC2, EGLN2, FBXO4, HM13, IMMP1L, KCTD6, KEAP1, MAD2L1, MAD2L2, NCKAP1, NEDD8, NSFL1C, NUDT15, ODC1, PBK, PGA5, PHB, PPP2R5C, PPT1, PSMA1, PSMA2, PSMA3, PSMA4, PSMA5, PSMA6, PSMA7, PSMB2, PSMB3, PSMB4, PSMB5, PSMB6, PSMB7, PSMC1, PSMC3, PSMC4, PSMC6, PSMD1, PSMD11, P…
				GO:0051603	proteolysis involved in cellular protein catabolic process	0.00499175	Group56	64	[ANAPC16, ARRB2, BCAP31, CAV2, CDK1, CEBPA, COMMD1, CRBN, CSNK2A1, CTSH, CTSS, DMAC2, FBXO4, HM13, IMMP1L, KCTD6, KEAP1, MAD2L1, NEDD8, NSFL1C, NUDT15, PBK, PPP2R5C, PSMA1, PSMA2, PSMA3, PSMA4, PSMA5, PSMA6, PSMA7, PSMB2, PSMB3, PSMB4, PSMB5, PSMB6, PSMB7, PSMC1, PSMC3, PSMC4, PSMC6, PSMD1, PSMD11, PSMD12, PSMD14, PSMD3, PSMD4, PSMD8, PSME1, PSME2, PTTG1, RAD23A, RGN, RNF111, RNF121, SUMO2, TAF10…
(#9) Catabolic Process	cellular catabolic process	GO:0009056	catabolic process	GO:0009056	catabolic process	1.06436e-11	Group55	238	[ABAT, ABCD3, ABHD10, ABHD12, ABHD13, ABHD6, ACACB, ACAT2, ACOX3, ADTRP, AGL, AGO2, AIFM1, AKIRIN2, AKR1B1, ALDH3A2, ALDH5A1, ALDOA, ANAPC16, AP2A2, AP2M1, ARRB2, ASPG, ASRGL1, ATP6V0C, ATP6V1H, AZIN1, BCAP31, BCKDHB, BCO2, BHMT, BLMH, BTG2, C3, CACYBP, CALM1, CAPN1, CAV2, CD81, CDK1, CEBPA, CES5A, CIRBP, COMMD1, CPN2, CRBN, CRYL1, CSNK2A1, CTDSP2, CTSH, CTSS, CYP1A1, CYP3A4, CYP4B1, CYP51A1, DAP…
				GO:1901575	organic substance catabolic process	2.19343e-10	Group55	212	[ABAT, ABCD3, ABHD10, ABHD12, ABHD13, ABHD6, ACACB, ACAT2, ACOX3, ADTRP, AGL, AGO2, AIFM1, AKIRIN2, AKR1B1, ALDH3A2, ALDH5A1, ALDOA, ANAPC16, AP2A2, AP2M1, ARRB2, ASPG, ASRGL1, AZIN1, BCAP31, BCKDHB, BCO2, BHMT, BLMH, BTG2, C3, CALM1, CAPN1, CAV2, CD81, CDK1, CEBPA, CES5A, CIRBP, COMMD1, CPN2, CRBN, CRYL1, CSNK2A1, CTDSP2, CTSH, CTSS, CYP1A1, CYP3A4, CYP51A1, DCTPP1, DECR1, DEDD2, DERA, DIO3, DMA…
				GO:0044270	cellular nitrogen compound catabolic process	2.65898e-10	Group55	89	[AGO2, AIFM1, AKIRIN2, ALDOA, BHMT, BTG2, CIRBP, CYP3A4, DCTPP1, DEDD2, DERA, DNASE1L3, DUT, EIF4A3, EIF4E, ENTPD6, ERRFI1, FEN1, GCK, GDA, GPD1, H1F0, HIF1A, HKDC1, HM13, HMGB1, HMGB2, HNRNPA0, LSM2, LSM7, MAGOH, NCBP2, NCOR1, NT5C3A, NUDT15, NUDT3, P2RY4, PFKFB1, PFKFB2, PKM, PKP3, PRDX5, PSMA1, PSMA2, PSMA3, PSMA4, PSMA5, PSMA6, PSMA7, PSMB2, PSMB3, PSMB4, PSMB5, PSMB6, PSMB7, PSMC1, PSMC3, PS…
				GO:0044248	cellular catabolic process	6.72672e-10	Group55	217	[ABAT, ABCD3, ABHD10, ABHD12, ABHD6, ACACB, ACAT2, ACOX3, ADTRP, AGL, AGO2, AIFM1, AKIRIN2, AKR1B1, ALDH3A2, ALDH5A1, ALDOA, ANAPC16, AP2A2, AP2M1, ARRB2, ASRGL1, ATP6V0C, ATP6V1H, BCAP31, BCKDHB, BCO2, BHMT, BLMH, BTG2, C3, CACYBP, CALM1, CAPN1, CAV2, CD81, CDK1, CEBPA, CIRBP, COMMD1, CPN2, CRBN, CRYL1, CSNK2A1, CTDSP2, CTSH, CTSS, CYP1A1, CYP3A4, CYP4B1, DAPL1, DCTPP1, DECR1, DEDD2, DERA, DIO3,…
				GO:0034655	nucleobase-containing compound catabolic process	1.52988e-08	Group55	85	[AGO2, AIFM1, AKIRIN2, ALDOA, BTG2, CIRBP, DCTPP1, DEDD2, DERA, DNASE1L3, DUT, EIF4A3, EIF4E, ENTPD6, ERRFI1, FEN1, GCK, GDA, GPD1, H1F0, HIF1A, HKDC1, HM13, HMGB1, HMGB2, HNRNPA0, LSM2, LSM7, MAGOH, NCBP2, NCOR1, NT5C3A, NUDT15, NUDT3, P2RY4, PFKFB1, PFKFB2, PKM, PKP3, PSMA1, PSMA2, PSMA3, PSMA4, PSMA5, PSMA6, PSMA7, PSMB2, PSMB3, PSMB4, PSMB5, PSMB6, PSMB7, PSMC1, PSMC3, PSMC4, PSMC6, PSMD1, PS…
				GO:0019439	aromatic compound catabolic process	3.67067e-08	Group55	90	[AGO2, AIFM1, AKIRIN2, ALDOA, ASRGL1, BTG2, CIRBP, CYP1A1, DCTPP1, DEDD2, DERA, DIO3, DNASE1L3, DUT, EIF4A3, EIF4E, ENTPD6, ERRFI1, FEN1, GCK, GDA, GPD1, H1F0, HIF1A, HKDC1, HM13, HMGB1, HMGB2, HNRNPA0, LSM2, LSM7, MAGOH, NCBP2, NCOR1, NT5C3A, NUDT15, NUDT3, P2RY4, PFKFB1, PFKFB2, PKM, PKP3, PRDX5, PSMA1, PSMA2, PSMA3, PSMA4, PSMA5, PSMA6, PSMA7, PSMB2, PSMB3, PSMB4, PSMB5, PSMB6, PSMB7, PSMC1, P…
				GO:0046700	heterocycle catabolic process	6.47406e-08	Group55	88	[AGO2, AIFM1, AKIRIN2, ALDOA, BTG2, CIRBP, CYP1A1, DCTPP1, DEDD2, DERA, DNASE1L3, DUT, EIF4A3, EIF4E, ENTPD6, ERRFI1, FEN1, GCK, GDA, GPD1, H1F0, HIF1A, HKDC1, HM13, HMGB1, HMGB2, HNRNPA0, LSM2, LSM7, MAGOH, NCBP2, NCOR1, NT5C3A, NUDT15, NUDT3, P2RY4, PFKFB1, PFKFB2, PKM, PKP3, PRDX5, PSMA1, PSMA2, PSMA3, PSMA4, PSMA5, PSMA6, PSMA7, PSMB2, PSMB3, PSMB4, PSMB5, PSMB6, PSMB7, PSMC1, PSMC3, PSMC4, P…
				GO:1901361	organic cyclic compound catabolic process	7.94884e-08	Group55	92	[AGO2, AIFM1, AKIRIN2, ALDOA, ASRGL1, BTG2, CIRBP, CYP1A1, CYP3A4, DCTPP1, DEDD2, DERA, DIO3, DNASE1L3, DUT, EIF4A3, EIF4E, ENTPD6, ERRFI1, FEN1, GCK, GDA, GPD1, H1F0, HIF1A, HKDC1, HM13, HMGB1, HMGB2, HNRNPA0, HSD3B7, LSM2, LSM7, MAGOH, NCBP2, NCOR1, NT5C3A, NUDT15, NUDT3, P2RY4, PFKFB1, PFKFB2, PKM, PKP3, PRDX5, PSMA1, PSMA2, PSMA3, PSMA4, PSMA5, PSMA6, PSMA7, PSMB2, PSMB3, PSMB4, PSMB5, PSMB6,…
				GO:0062012	regulation of small molecule metabolic process	1.40812e-07	Group55	64	[ACACA, ACACB, AKIRIN2, ARV1, AZIN1, BHMT, BMP5, CAV2, CDK1, COX7A2, COX7A2L, CYP51A1, DHX8, ELOVL6, FASN, GCK, GPAM, GPD1, GUCA1B, HIF1A, MID1IP1, NCOR1, NFYB, NSFL1C, ODC1, P2RY4, P2RY6, PDK1, PFKFB1, PFKFB2, PSMA1, PSMA2, PSMA3, PSMA4, PSMA5, PSMA6, PSMA7, PSMB2, PSMB3, PSMB4, PSMB5, PSMB6, PSMB7, PSMC1, PSMC3, PSMC4, PSMC6, PSMD1, PSMD11, PSMD12, PSMD14, PSMD3, PSMD4, PSMD8, PSME1, PSME2, PTR…
				GO:0043488	regulation of mRNA stability	6.90806e-07	Group55	34	[CIRBP, EIF4E, HNRNPA0, PSMA1, PSMA2, PSMA3, PSMA4, PSMA5, PSMA6, PSMA7, PSMB2, PSMB3, PSMB4, PSMB5, PSMB6, PSMB7, PSMC1, PSMC3, PSMC4, PSMC6, PSMD1, PSMD11, PSMD12, PSMD14, PSMD3, PSMD4, PSMD8, PSME1, PSME2, SERBP1, SYNCRIP, THRAP3, XPNPEP1, YWHAZ]
				GO:0061013	regulation of mRNA catabolic process	7.85837e-07	Group55	37	[AGO2, BTG2, CIRBP, EIF4E, HNRNPA0, PKP3, PSMA1, PSMA2, PSMA3, PSMA4, PSMA5, PSMA6, PSMA7, PSMB2, PSMB3, PSMB4, PSMB5, PSMB6, PSMB7, PSMC1, PSMC3, PSMC4, PSMC6, PSMD1, PSMD11, PSMD12, PSMD14, PSMD3, PSMD4, PSMD8, PSME1, PSME2, SERBP1, SYNCRIP, THRAP3, XPNPEP1, YWHAZ]
				GO:1903311	regulation of mRNA metabolic process	3.49002e-06	Group55	49	[AGO2, AKIRIN2, BTG2, CIRBP, EIF4E, HNRNPA0, HNRNPA1, MAGOH, NCBP2, PKP3, PRDX5, PRDX6, PSMA1, PSMA2, PSMA3, PSMA4, PSMA5, PSMA6, PSMA7, PSMB2, PSMB3, PSMB4, PSMB5, PSMB6, PSMB7, PSMC1, PSMC3, PSMC4, PSMC6, PSMD1, PSMD11, PSMD12, PSMD14, PSMD3, PSMD4, PSMD8, PSME1, PSME2, RBM4, RTN3, SERBP1, SNRNP70, SRSF2, SRSF3, SRSF9, SYNCRIP, THRAP3, XPNPEP1, YWHAZ]
				GO:0006401	RNA catabolic process	5.25743e-06	Group55	55	[AGO2, BTG2, CIRBP, DEDD2, EIF4A3, EIF4E, ERRFI1, FEN1, HNRNPA0, LSM2, LSM7, MAGOH, NCBP2, P2RY4, PKP3, PSMA1, PSMA2, PSMA3, PSMA4, PSMA5, PSMA6, PSMA7, PSMB2, PSMB3, PSMB4, PSMB5, PSMB6, PSMB7, PSMC1, PSMC3, PSMC4, PSMC6, PSMD1, PSMD11, PSMD12, PSMD14, PSMD3, PSMD4, PSMD8, PSME1, PSME2, RDH14, RNASEH1, RNASEH2A, RPL10, RPS23, RPS27, RPS5, SERBP1, SYNCRIP, THRAP3, XPNPEP1, XRN2, YWHAZ, ZPR1]
				GO:0006402	mRNA catabolic process	2.88867e-05	Group55	50	[AGO2, BTG2, CIRBP, EIF4A3, EIF4E, ERRFI1, HNRNPA0, LSM2, LSM7, MAGOH, NCBP2, P2RY4, PKP3, PSMA1, PSMA2, PSMA3, PSMA4, PSMA5, PSMA6, PSMA7, PSMB2, PSMB3, PSMB4, PSMB5, PSMB6, PSMB7, PSMC1, PSMC3, PSMC4, PSMC6, PSMD1, PSMD11, PSMD12, PSMD14, PSMD3, PSMD4, PSMD8, PSME1, PSME2, RDH14, RNASEH1, RPL10, RPS23, RPS27, RPS5, SERBP1, SYNCRIP, THRAP3, XPNPEP1, YWHAZ]
				GO:1901565	organonitrogen compound catabolic process	6.18726e-05	Group55	120	[ABAT, ABHD12, ABHD13, AGO2, ALDH5A1, ANAPC16, AP2A2, AP2M1, ARRB2, ASRGL1, AZIN1, BCAP31, BCKDHB, BHMT, BLMH, C3, CAV2, CD81, CDK1, CEBPA, COMMD1, CPN2, CRBN, CSNK2A1, CTSH, CTSS, CYP3A4, CYP51A1, DCTPP1, DERA, DIO3, DMAC2, DUT, EGLN2, FBXO4, GCAT, GDA, GLS, GOT2, GPAM, HADH, HEXA, HM13, HMGCLL1, IMMP1L, KCTD6, KEAP1, MAD2L1, MAD2L2, MCCC2, NCKAP1, NEDD8, NSFL1C, NT5C3A, NUDT15, NUDT3, ODC1, PBK…
				GO:0010608	posttranscriptional regulation of gene expression	0.000283178	Group55	70	[AGO2, AIFM2, ASRGL1, BTG2, C3, CALR, CAV2, CIRBP, DDX39A, DHFR, EEF1G, EIF1AX, EIF2S2, EIF4A3, EIF4E, FBXO4, GCN1, HABP4, HNRNPA0, MAGOH, MAPK3, MCTS1, NCBP2, NCOR1, PA2G4, PKP3, POLR2K, PSMA1, PSMA2, PSMA3, PSMA4, PSMA5, PSMA6, PSMA7, PSMB2, PSMB3, PSMB4, PSMB5, PSMB6, PSMB7, PSMC1, PSMC3, PSMC4, PSMC6, PSMD1, PSMD11, PSMD12, PSMD14, PSMD3, PSMD4, PSMD8, PSME1, PSME2, RAE1, RBM39, RBM4, RPL10, …
				GO:0009057	macromolecule catabolic process	0.000334639	Group55	124	[ABHD12, ABHD13, AGL, AGO2, AIFM1, ANAPC16, AP2A2, AP2M1, ARRB2, AZIN1, BCAP31, BTG2, CALM1, CAPN1, CAV2, CD81, CDK1, CEBPA, CIRBP, COMMD1, CRBN, CSNK2A1, CTSH, CTSS, CYP51A1, DEDD2, DMAC2, DNASE1L3, EGLN2, EIF4A3, EIF4E, ERRFI1, FBXO4, FEN1, GAA, H1F0, HEXA, HM13, HMGB1, HMGB2, HNRNPA0, IMMP1L, KCTD6, KEAP1, LSM2, LSM7, MAD2L1, MAD2L2, MAGOH, NCBP2, NCKAP1, NEDD8, NSFL1C, NUDT15, ODC1, P2RY4, PB…
				GO:0010498	proteasomal protein catabolic process	0.000446504	Group55	54	[ANAPC16, ARRB2, BCAP31, CAV2, CDK1, CEBPA, COMMD1, CRBN, DMAC2, FBXO4, HM13, IMMP1L, KEAP1, MAD2L1, NSFL1C, NUDT15, PBK, PPP2R5C, PSMA1, PSMA2, PSMA3, PSMA4, PSMA5, PSMA6, PSMA7, PSMB2, PSMB3, PSMB4, PSMB5, PSMB6, PSMB7, PSMC1, PSMC3, PSMC4, PSMC6, PSMD1, PSMD11, PSMD12, PSMD14, PSMD3, PSMD4, PSMD8, PSME1, PSME2, PTTG1, RAD23A, RNF121, SUMO2, TAF10, UBE2A, UBE2C, UBXN8, UCHL5, WWP1]
				GO:0044265	cellular macromolecule catabolic process	0.000651048	Group55	104	[AGO2, AIFM1, ANAPC16, AP2A2, AP2M1, ARRB2, BCAP31, BTG2, CAV2, CD81, CDK1, CEBPA, CIRBP, COMMD1, CRBN, CSNK2A1, CTSH, CTSS, DEDD2, DMAC2, DNASE1L3, EIF4A3, EIF4E, ERRFI1, FBXO4, FEN1, H1F0, HM13, HMGB1, HMGB2, HNRNPA0, IMMP1L, KCTD6, KEAP1, LSM2, LSM7, MAD2L1, MAGOH, NCBP2, NEDD8, NSFL1C, NUDT15, P2RY4, PBK, PKP3, PPP2R5C, PPT1, PSMA1, PSMA2, PSMA3, PSMA4, PSMA5, PSMA6, PSMA7, PSMB2, PSMB3, PSMB…
				GO:0009894	regulation of catabolic process	0.00091337	Group55	93	[ACACB, AGO2, AIFM1, AKIRIN2, ATP6V0C, ATP6V1H, AZIN1, BCAP31, BTG2, CACYBP, CAPN1, CAV2, CD81, CEBPA, CIRBP, COMMD1, CSNK2A1, CYP51A1, DAPL1, DNPEP, EGLN2, EIF4E, GCK, GPD1, HIF1A, HM13, HMGB1, HNRNPA0, HS1BP3, IDH1, KEAP1, MAD2L1, MAD2L2, MAPK3, MTTP, NAMPT, NCOR1, NNT, NPC1, NUDT15, ODC1, PBK, PFKFB1, PFKFB2, PHB, PKP3, PSMA1, PSMA2, PSMA3, PSMA4, PSMA5, PSMA6, PSMA7, PSMB2, PSMB3, PSMB4, PSMB…
				GO:0031329	regulation of cellular catabolic process	0.00115347	Group55	84	[ACACB, AGO2, AIFM1, AKIRIN2, ATP6V0C, ATP6V1H, BCAP31, BTG2, CACYBP, CAPN1, CAV2, CD81, CEBPA, CIRBP, COMMD1, CSNK2A1, DAPL1, DNPEP, EIF4E, GCK, GPD1, HIF1A, HM13, HMGB1, HNRNPA0, HS1BP3, IDH1, KEAP1, MAPK3, MTTP, NAMPT, NCOR1, NNT, NPC1, NUDT15, PBK, PFKFB1, PFKFB2, PKP3, PSMA1, PSMA2, PSMA3, PSMA4, PSMA5, PSMA6, PSMA7, PSMB2, PSMB3, PSMB4, PSMB5, PSMB6, PSMB7, PSMC1, PSMC3, PSMC4, PSMC6, PSMD1…
				GO:0044257	cellular protein catabolic process	0.00242851	Group55	70	[ANAPC16, AP2A2, AP2M1, ARRB2, BCAP31, CAV2, CD81, CDK1, CEBPA, COMMD1, CRBN, CSNK2A1, CTSH, CTSS, DMAC2, FBXO4, HM13, IMMP1L, KCTD6, KEAP1, MAD2L1, NEDD8, NSFL1C, NUDT15, PBK, PPP2R5C, PPT1, PSMA1, PSMA2, PSMA3, PSMA4, PSMA5, PSMA6, PSMA7, PSMB2, PSMB3, PSMB4, PSMB5, PSMB6, PSMB7, PSMC1, PSMC3, PSMC4, PSMC6, PSMD1, PSMD11, PSMD12, PSMD14, PSMD3, PSMD4, PSMD8, PSME1, PSME2, PTTG1, RAB7A, RAD23A, …
				GO:0030163	protein catabolic process	0.00283495	Group55	83	[ABHD12, ABHD13, ANAPC16, AP2A2, AP2M1, ARRB2, AZIN1, BCAP31, CAV2, CD81, CDK1, CEBPA, COMMD1, CRBN, CSNK2A1, CTSH, CTSS, CYP51A1, DMAC2, EGLN2, FBXO4, HM13, IMMP1L, KCTD6, KEAP1, MAD2L1, MAD2L2, NCKAP1, NEDD8, NSFL1C, NUDT15, ODC1, PBK, PGA5, PHB, PPP2R5C, PPT1, PSMA1, PSMA2, PSMA3, PSMA4, PSMA5, PSMA6, PSMA7, PSMB2, PSMB3, PSMB4, PSMB5, PSMB6, PSMB7, PSMC1, PSMC3, PSMC4, PSMC6, PSMD1, PSMD11, P…
				GO:0051603	proteolysis involved in cellular protein catabolic process	0.00499175	Group55	64	[ANAPC16, ARRB2, BCAP31, CAV2, CDK1, CEBPA, COMMD1, CRBN, CSNK2A1, CTSH, CTSS, DMAC2, FBXO4, HM13, IMMP1L, KCTD6, KEAP1, MAD2L1, NEDD8, NSFL1C, NUDT15, PBK, PPP2R5C, PSMA1, PSMA2, PSMA3, PSMA4, PSMA5, PSMA6, PSMA7, PSMB2, PSMB3, PSMB4, PSMB5, PSMB6, PSMB7, PSMC1, PSMC3, PSMC4, PSMC6, PSMD1, PSMD11, PSMD12, PSMD14, PSMD3, PSMD4, PSMD8, PSME1, PSME2, PTTG1, RAD23A, RGN, RNF111, RNF121, SUMO2, TAF10…
(#8) Proteolysis	peptidase complex	GO:1905368	peptidase complex	GO:1905368	peptidase complex	1.29046e-15	Group58	32	[PSMA1, PSMA2, PSMA3, PSMA4, PSMA5, PSMA6, PSMA7, PSMB2, PSMB3, PSMB4, PSMB5, PSMB6, PSMB7, PSMC1, PSMC3, PSMC4, PSMC6, PSMD1, PSMD11, PSMD12, PSMD14, PSMD3, PSMD4, PSMD8, PSME1, PSME2, RAD23A, SEC11A, SPG7, TAF15, TXNL1, UCHL5]
(#9) Catabolic Process	proteasome complex	GO:0000502	proteasome complex	GO:0000502	proteasome complex	2.03827e-15	Group58	29	[PSMA1, PSMA2, PSMA3, PSMA4, PSMA5, PSMA6, PSMA7, PSMB2, PSMB3, PSMB4, PSMB5, PSMB6, PSMB7, PSMC1, PSMC3, PSMC4, PSMC6, PSMD1, PSMD11, PSMD12, PSMD14, PSMD3, PSMD4, PSMD8, PSME1, PSME2, RAD23A, TXNL1, UCHL5]
	cellular catabolic process			GO:0061418	regulation of transcription from RNA polymerase II promoter in response to hypoxia	2.27196e-13	Group58	30	[CITED2, EGLN2, EIF4E, HIF1A, PSMA1, PSMA2, PSMA3, PSMA4, PSMA5, PSMA6, PSMA7, PSMB2, PSMB3, PSMB4, PSMB5, PSMB6, PSMB7, PSMC1, PSMC3, PSMC4, PSMC6, PSMD1, PSMD11, PSMD12, PSMD14, PSMD3, PSMD4, PSMD8, PSME1, PSME2]
				GO:0043618	regulation of transcription from RNA polymerase II promoter in response to stress	1.93713e-11	Group58	33	[CITED2, EGLN2, EIF4E, GCN1, HIF1A, PSMA1, PSMA2, PSMA3, PSMA4, PSMA5, PSMA6, PSMA7, PSMB2, PSMB3, PSMB4, PSMB5, PSMB6, PSMB7, PSMC1, PSMC3, PSMC4, PSMC6, PSMD1, PSMD11, PSMD12, PSMD14, PSMD3, PSMD4, PSMD8, PSME1, PSME2, TAF10, WRB]
				GO:1901532	regulation of hematopoietic progenitor cell differentiation	5.96252e-11	Group58	28	[GATD3A, MTTP, PSMA1, PSMA2, PSMA3, PSMA4, PSMA5, PSMA6, PSMA7, PSMB2, PSMB3, PSMB4, PSMB5, PSMB6, PSMB7, PSMC1, PSMC3, PSMC4, PSMC6, PSMD1, PSMD11, PSMD12, PSMD14, PSMD3, PSMD4, PSMD8, PSME1, PSME2]
				GO:0060218	hematopoietic stem cell differentiation	9.82423e-11	Group58	28	[CD200, MTTP, PSMA1, PSMA2, PSMA3, PSMA4, PSMA5, PSMA6, PSMA7, PSMB2, PSMB3, PSMB4, PSMB5, PSMB6, PSMB7, PSMC1, PSMC3, PSMC4, PSMC6, PSMD1, PSMD11, PSMD12, PSMD14, PSMD3, PSMD4, PSMD8, PSME1, PSME2]
				GO:0044248	cellular catabolic process	6.72672e-10	Group58	217	[ABAT, ABCD3, ABHD10, ABHD12, ABHD6, ACACB, ACAT2, ACOX3, ADTRP, AGL, AGO2, AIFM1, AKIRIN2, AKR1B1, ALDH3A2, ALDH5A1, ALDOA, ANAPC16, AP2A2, AP2M1, ARRB2, ASRGL1, ATP6V0C, ATP6V1H, BCAP31, BCKDHB, BCO2, BHMT, BLMH, BTG2, C3, CACYBP, CALM1, CAPN1, CAV2, CD81, CDK1, CEBPA, CIRBP, COMMD1, CPN2, CRBN, CRYL1, CSNK2A1, CTDSP2, CTSH, CTSS, CYP1A1, CYP3A4, CYP4B1, DAPL1, DCTPP1, DECR1, DEDD2, DERA, DIO3,…
				GO:0070498	interleukin-1-mediated signaling pathway	7.125e-09	Group58	27	[MAPK3, PSMA1, PSMA2, PSMA3, PSMA4, PSMA5, PSMA6, PSMA7, PSMB2, PSMB3, PSMB4, PSMB5, PSMB6, PSMB7, PSMC1, PSMC3, PSMC4, PSMC6, PSMD1, PSMD11, PSMD12, PSMD14, PSMD3, PSMD4, PSMD8, PSME1, PSME2]
				GO:0034655	nucleobase-containing compound catabolic process	1.52988e-08	Group58	85	[AGO2, AIFM1, AKIRIN2, ALDOA, BTG2, CIRBP, DCTPP1, DEDD2, DERA, DNASE1L3, DUT, EIF4A3, EIF4E, ENTPD6, ERRFI1, FEN1, GCK, GDA, GPD1, H1F0, HIF1A, HKDC1, HM13, HMGB1, HMGB2, HNRNPA0, LSM2, LSM7, MAGOH, NCBP2, NCOR1, NT5C3A, NUDT15, NUDT3, P2RY4, PFKFB1, PFKFB2, PKM, PKP3, PSMA1, PSMA2, PSMA3, PSMA4, PSMA5, PSMA6, PSMA7, PSMB2, PSMB3, PSMB4, PSMB5, PSMB6, PSMB7, PSMC1, PSMC3, PSMC4, PSMC6, PSMD1, PS…
				GO:0002220	innate immune response activating cell surface receptor signaling pathway	2.37871e-08	Group58	28	[EIF4E, PDK1, PSMA1, PSMA2, PSMA3, PSMA4, PSMA5, PSMA6, PSMA7, PSMB2, PSMB3, PSMB4, PSMB5, PSMB6, PSMB7, PSMC1, PSMC3, PSMC4, PSMC6, PSMD1, PSMD11, PSMD12, PSMD14, PSMD3, PSMD4, PSMD8, PSME1, PSME2]
				GO:0044270	cellular nitrogen compound catabolic process	2.65898e-08	Group58	89	[AGO2, AIFM1, AKIRIN2, ALDOA, BHMT, BTG2, CIRBP, CYP3A4, DCTPP1, DEDD2, DERA, DNASE1L3, DUT, EIF4A3, EIF4E, ENTPD6, ERRFI1, FEN1, GCK, GDA, GPD1, H1F0, HIF1A, HKDC1, HM13, HMGB1, HMGB2, HNRNPA0, LSM2, LSM7, MAGOH, NCBP2, NCOR1, NT5C3A, NUDT15, NUDT3, P2RY4, PFKFB1, PFKFB2, PKM, PKP3, PRDX5, PSMA1, PSMA2, PSMA3, PSMA4, PSMA5, PSMA6, PSMA7, PSMB2, PSMB3, PSMB4, PSMB5, PSMB6, PSMB7, PSMC1, PSMC3, PS…
				GO:0019439	aromatic compound catabolic process	3.67067e-08	Group58	90	[AGO2, AIFM1, AKIRIN2, ALDOA, ASRGL1, BTG2, CIRBP, CYP1A1, DCTPP1, DEDD2, DERA, DIO3, DNASE1L3, DUT, EIF4A3, EIF4E, ENTPD6, ERRFI1, FEN1, GCK, GDA, GPD1, H1F0, HIF1A, HKDC1, HM13, HMGB1, HMGB2, HNRNPA0, LSM2, LSM7, MAGOH, NCBP2, NCOR1, NT5C3A, NUDT15, NUDT3, P2RY4, PFKFB1, PFKFB2, PKM, PKP3, PRDX5, PSMA1, PSMA2, PSMA3, PSMA4, PSMA5, PSMA6, PSMA7, PSMB2, PSMB3, PSMB4, PSMB5, PSMB6, PSMB7, PSMC1, P…
				GO:0046700	heterocycle catabolic process	6.47406e-08	Group58	88	[AGO2, AIFM1, AKIRIN2, ALDOA, BTG2, CIRBP, CYP1A1, DCTPP1, DEDD2, DERA, DNASE1L3, DUT, EIF4A3, EIF4E, ENTPD6, ERRFI1, FEN1, GCK, GDA, GPD1, H1F0, HIF1A, HKDC1, HM13, HMGB1, HMGB2, HNRNPA0, LSM2, LSM7, MAGOH, NCBP2, NCOR1, NT5C3A, NUDT15, NUDT3, P2RY4, PFKFB1, PFKFB2, PKM, PKP3, PRDX5, PSMA1, PSMA2, PSMA3, PSMA4, PSMA5, PSMA6, PSMA7, PSMB2, PSMB3, PSMB4, PSMB5, PSMB6, PSMB7, PSMC1, PSMC3, PSMC4, P…
				GO:1901361	organic cyclic compound catabolic process	7.94884e-08	Group58	92	[AGO2, AIFM1, AKIRIN2, ALDOA, ASRGL1, BTG2, CIRBP, CYP1A1, CYP3A4, DCTPP1, DEDD2, DERA, DIO3, DNASE1L3, DUT, EIF4A3, EIF4E, ENTPD6, ERRFI1, FEN1, GCK, GDA, GPD1, H1F0, HIF1A, HKDC1, HM13, HMGB1, HMGB2, HNRNPA0, HSD3B7, LSM2, LSM7, MAGOH, NCBP2, NCOR1, NT5C3A, NUDT15, NUDT3, P2RY4, PFKFB1, PFKFB2, PKM, PKP3, PRDX5, PSMA1, PSMA2, PSMA3, PSMA4, PSMA5, PSMA6, PSMA7, PSMB2, PSMB3, PSMB4, PSMB5, PSMB6,…
				GO:0062012	regulation of small molecule metabolic process	1.40812e-07	Group58	64	[ACACA, ACACB, AKIRIN2, ARV1, AZIN1, BHMT, BMP5, CAV2, CDK1, COX7A2, COX7A2L, CYP51A1, DHX8, ELOVL6, FASN, GCK, GPAM, GPD1, GUCA1B, HIF1A, MID1IP1, NCOR1, NFYB, NSFL1C, ODC1, P2RY4, P2RY6, PDK1, PFKFB1, PFKFB2, PSMA1, PSMA2, PSMA3, PSMA4, PSMA5, PSMA6, PSMA7, PSMB2, PSMB3, PSMB4, PSMB5, PSMB6, PSMB7, PSMC1, PSMC3, PSMC4, PSMC6, PSMD1, PSMD11, PSMD12, PSMD14, PSMD3, PSMD4, PSMD8, PSME1, PSME2, PTR…
				GO:0030177	positive regulation of Wnt signaling pathway	3.43337e-07	Group58	33	[ATP6V0C, CAV2, COL1A1, CSNK2A1, MTTP, PSMA1, PSMA2, PSMA3, PSMA4, PSMA5, PSMA6, PSMA7, PSMB2, PSMB3, PSMB4, PSMB5, PSMB6, PSMB7, PSMC1, PSMC3, PSMC4, PSMC6, PSMD1, PSMD11, PSMD12, PSMD14, PSMD3, PSMD4, PSMD8, PSME1, PSME2, RBM39, SLC43A3]
				GO:0071453	cellular response to oxygen levels	4.28488e-07	Group58	42	[AIFM1, CAV2, CD200, CITED2, EGLN2, EIF4E, FASN, HIF1A, NAMPT, NDRG1, P4HB, PCK1, PDK1, PHB2, PSAT1, PSMA1, PSMA2, PSMA3, PSMA4, PSMA5, PSMA6, PSMA7, PSMB2, PSMB3, PSMB4, PSMB5, PSMB6, PSMB7, PSMC1, PSMC3, PSMC4, PSMC6, PSMD1, PSMD11, PSMD12, PSMD14, PSMD3, PSMD4, PSMD8, PSME1, PSME2, SLC29A1]
				GO:0036294	cellular response to decreased oxygen levels	6.03263e-07	Group58	39	[AIFM1, CITED2, EGLN2, EIF4E, HIF1A, NAMPT, NDRG1, P4HB, PCK1, PDK1, PHB2, PSAT1, PSMA1, PSMA2, PSMA3, PSMA4, PSMA5, PSMA6, PSMA7, PSMB2, PSMB3, PSMB4, PSMB5, PSMB6, PSMB7, PSMC1, PSMC3, PSMC4, PSMC6, PSMD1, PSMD11, PSMD12, PSMD14, PSMD3, PSMD4, PSMD8, PSME1, PSME2, SLC29A1]
				GO:0043488	regulation of mRNA stability	6.90806e-07	Group58	34	[CIRBP, EIF4E, HNRNPA0, PSMA1, PSMA2, PSMA3, PSMA4, PSMA5, PSMA6, PSMA7, PSMB2, PSMB3, PSMB4, PSMB5, PSMB6, PSMB7, PSMC1, PSMC3, PSMC4, PSMC6, PSMD1, PSMD11, PSMD12, PSMD14, PSMD3, PSMD4, PSMD8, PSME1, PSME2, SERBP1, SYNCRIP, THRAP3, XPNPEP1, YWHAZ]
				GO:0061013	regulation of mRNA catabolic process	7.85837e-07	Group58	37	[AGO2, BTG2, CIRBP, EIF4E, HNRNPA0, PKP3, PSMA1, PSMA2, PSMA3, PSMA4, PSMA5, PSMA6, PSMA7, PSMB2, PSMB3, PSMB4, PSMB5, PSMB6, PSMB7, PSMC1, PSMC3, PSMC4, PSMC6, PSMD1, PSMD11, PSMD12, PSMD14, PSMD3, PSMD4, PSMD8, PSME1, PSME2, SERBP1, SYNCRIP, THRAP3, XPNPEP1, YWHAZ]
				GO:1903311	regulation of mRNA metabolic process	3.49002e-06	Group58	49	[AGO2, AKIRIN2, BTG2, CIRBP, EIF4E, HNRNPA0, HNRNPA1, MAGOH, NCBP2, PKP3, PRDX5, PRDX6, PSMA1, PSMA2, PSMA3, PSMA4, PSMA5, PSMA6, PSMA7, PSMB2, PSMB3, PSMB4, PSMB5, PSMB6, PSMB7, PSMC1, PSMC3, PSMC4, PSMC6, PSMD1, PSMD11, PSMD12, PSMD14, PSMD3, PSMD4, PSMD8, PSME1, PSME2, RBM4, RTN3, SERBP1, SNRNP70, SRSF2, SRSF3, SRSF9, SYNCRIP, THRAP3, XPNPEP1, YWHAZ]
				GO:0006401	RNA catabolic process	5.25743e-06	Group58	55	[AGO2, BTG2, CIRBP, DEDD2, EIF4A3, EIF4E, ERRFI1, FEN1, HNRNPA0, LSM2, LSM7, MAGOH, NCBP2, P2RY4, PKP3, PSMA1, PSMA2, PSMA3, PSMA4, PSMA5, PSMA6, PSMA7, PSMB2, PSMB3, PSMB4, PSMB5, PSMB6, PSMB7, PSMC1, PSMC3, PSMC4, PSMC6, PSMD1, PSMD11, PSMD12, PSMD14, PSMD3, PSMD4, PSMD8, PSME1, PSME2, RDH14, RNASEH1, RNASEH2A, RPL10, RPS23, RPS27, RPS5, SERBP1, SYNCRIP, THRAP3, XPNPEP1, XRN2, YWHAZ, ZPR1]
				GO:0070555	response to interleukin-1	2.32076e-05	Group58	32	[CCL13, HIF1A, MAPK3, PCK1, PSMA1, PSMA2, PSMA3, PSMA4, PSMA5, PSMA6, PSMA7, PSMB2, PSMB3, PSMB4, PSMB5, PSMB6, PSMB7, PSMC1, PSMC3, PSMC4, PSMC6, PSMD1, PSMD11, PSMD12, PSMD14, PSMD3, PSMD4, PSMD8, PSME1, PSME2, TANK, TFPI]
				GO:0006402	mRNA catabolic process	2.88867e-05	Group58	50	[AGO2, BTG2, CIRBP, EIF4A3, EIF4E, ERRFI1, HNRNPA0, LSM2, LSM7, MAGOH, NCBP2, P2RY4, PKP3, PSMA1, PSMA2, PSMA3, PSMA4, PSMA5, PSMA6, PSMA7, PSMB2, PSMB3, PSMB4, PSMB5, PSMB6, PSMB7, PSMC1, PSMC3, PSMC4, PSMC6, PSMD1, PSMD11, PSMD12, PSMD14, PSMD3, PSMD4, PSMD8, PSME1, PSME2, RDH14, RNASEH1, RPL10, RPS23, RPS27, RPS5, SERBP1, SYNCRIP, THRAP3, XPNPEP1, YWHAZ]
				GO:0010608	posttranscriptional regulation of gene expression	0.000283178	Group58	70	[AGO2, AIFM2, ASRGL1, BTG2, C3, CALR, CAV2, CIRBP, DDX39A, DHFR, EEF1G, EIF1AX, EIF2S2, EIF4A3, EIF4E, FBXO4, GCN1, HABP4, HNRNPA0, MAGOH, MAPK3, MCTS1, NCBP2, NCOR1, PA2G4, PKP3, POLR2K, PSMA1, PSMA2, PSMA3, PSMA4, PSMA5, PSMA6, PSMA7, PSMB2, PSMB3, PSMB4, PSMB5, PSMB6, PSMB7, PSMC1, PSMC3, PSMC4, PSMC6, PSMD1, PSMD11, PSMD12, PSMD14, PSMD3, PSMD4, PSMD8, PSME1, PSME2, RAE1, RBM39, RBM4, RPL10, …
				GO:0009057	macromolecule catabolic process	0.000334639	Group58	124	[ABHD12, ABHD13, AGL, AGO2, AIFM1, ANAPC16, AP2A2, AP2M1, ARRB2, AZIN1, BCAP31, BTG2, CALM1, CAPN1, CAV2, CD81, CDK1, CEBPA, CIRBP, COMMD1, CRBN, CSNK2A1, CTSH, CTSS, CYP51A1, DEDD2, DMAC2, DNASE1L3, EGLN2, EIF4A3, EIF4E, ERRFI1, FBXO4, FEN1, GAA, H1F0, HEXA, HM13, HMGB1, HMGB2, HNRNPA0, IMMP1L, KCTD6, KEAP1, LSM2, LSM7, MAD2L1, MAD2L2, MAGOH, NCBP2, NCKAP1, NEDD8, NSFL1C, NUDT15, ODC1, P2RY4, PB…
				GO:0010498	proteasomal protein catabolic process	0.000446504	Group58	54	[ANAPC16, ARRB2, BCAP31, CAV2, CDK1, CEBPA, COMMD1, CRBN, DMAC2, FBXO4, HM13, IMMP1L, KEAP1, MAD2L1, NSFL1C, NUDT15, PBK, PPP2R5C, PSMA1, PSMA2, PSMA3, PSMA4, PSMA5, PSMA6, PSMA7, PSMB2, PSMB3, PSMB4, PSMB5, PSMB6, PSMB7, PSMC1, PSMC3, PSMC4, PSMC6, PSMD1, PSMD11, PSMD12, PSMD14, PSMD3, PSMD4, PSMD8, PSME1, PSME2, PTTG1, RAD23A, RNF121, SUMO2, TAF10, UBE2A, UBE2C, UBXN8, UCHL5, WWP1]
				GO:0044265	cellular macromolecule catabolic process	0.000651048	Group58	104	[AGO2, AIFM1, ANAPC16, AP2A2, AP2M1, ARRB2, BCAP31, BTG2, CAV2, CD81, CDK1, CEBPA, CIRBP, COMMD1, CRBN, CSNK2A1, CTSH, CTSS, DEDD2, DMAC2, DNASE1L3, EIF4A3, EIF4E, ERRFI1, FBXO4, FEN1, H1F0, HM13, HMGB1, HMGB2, HNRNPA0, IMMP1L, KCTD6, KEAP1, LSM2, LSM7, MAD2L1, MAGOH, NCBP2, NEDD8, NSFL1C, NUDT15, P2RY4, PBK, PKP3, PPP2R5C, PPT1, PSMA1, PSMA2, PSMA3, PSMA4, PSMA5, PSMA6, PSMA7, PSMB2, PSMB3, PSMB…
				GO:0009894	regulation of catabolic process	0.00091337	Group58	93	[ACACB, AGO2, AIFM1, AKIRIN2, ATP6V0C, ATP6V1H, AZIN1, BCAP31, BTG2, CACYBP, CAPN1, CAV2, CD81, CEBPA, CIRBP, COMMD1, CSNK2A1, CYP51A1, DAPL1, DNPEP, EGLN2, EIF4E, GCK, GPD1, HIF1A, HM13, HMGB1, HNRNPA0, HS1BP3, IDH1, KEAP1, MAD2L1, MAD2L2, MAPK3, MTTP, NAMPT, NCOR1, NNT, NPC1, NUDT15, ODC1, PBK, PFKFB1, PFKFB2, PHB, PKP3, PSMA1, PSMA2, PSMA3, PSMA4, PSMA5, PSMA6, PSMA7, PSMB2, PSMB3, PSMB4, PSMB…
				GO:0031329	regulation of cellular catabolic process	0.00115347	Group58	84	[ACACB, AGO2, AIFM1, AKIRIN2, ATP6V0C, ATP6V1H, BCAP31, BTG2, CACYBP, CAPN1, CAV2, CD81, CEBPA, CIRBP, COMMD1, CSNK2A1, DAPL1, DNPEP, EIF4E, GCK, GPD1, HIF1A, HM13, HMGB1, HNRNPA0, HS1BP3, IDH1, KEAP1, MAPK3, MTTP, NAMPT, NCOR1, NNT, NPC1, NUDT15, PBK, PFKFB1, PFKFB2, PKP3, PSMA1, PSMA2, PSMA3, PSMA4, PSMA5, PSMA6, PSMA7, PSMB2, PSMB3, PSMB4, PSMB5, PSMB6, PSMB7, PSMC1, PSMC3, PSMC4, PSMC6, PSMD1…
				GO:0044257	cellular protein catabolic process	0.00242851	Group58	70	[ANAPC16, AP2A2, AP2M1, ARRB2, BCAP31, CAV2, CD81, CDK1, CEBPA, COMMD1, CRBN, CSNK2A1, CTSH, CTSS, DMAC2, FBXO4, HM13, IMMP1L, KCTD6, KEAP1, MAD2L1, NEDD8, NSFL1C, NUDT15, PBK, PPP2R5C, PPT1, PSMA1, PSMA2, PSMA3, PSMA4, PSMA5, PSMA6, PSMA7, PSMB2, PSMB3, PSMB4, PSMB5, PSMB6, PSMB7, PSMC1, PSMC3, PSMC4, PSMC6, PSMD1, PSMD11, PSMD12, PSMD14, PSMD3, PSMD4, PSMD8, PSME1, PSME2, PTTG1, RAB7A, RAD23A, …
				GO:0030163	protein catabolic process	0.00283495	Group58	83	[ABHD12, ABHD13, ANAPC16, AP2A2, AP2M1, ARRB2, AZIN1, BCAP31, CAV2, CD81, CDK1, CEBPA, COMMD1, CRBN, CSNK2A1, CTSH, CTSS, CYP51A1, DMAC2, EGLN2, FBXO4, HM13, IMMP1L, KCTD6, KEAP1, MAD2L1, MAD2L2, NCKAP1, NEDD8, NSFL1C, NUDT15, ODC1, PBK, PGA5, PHB, PPP2R5C, PPT1, PSMA1, PSMA2, PSMA3, PSMA4, PSMA5, PSMA6, PSMA7, PSMB2, PSMB3, PSMB4, PSMB5, PSMB6, PSMB7, PSMC1, PSMC3, PSMC4, PSMC6, PSMD1, PSMD11, P…
				GO:0051603	proteolysis involved in cellular protein catabolic process	0.00499175	Group58	64	[ANAPC16, ARRB2, BCAP31, CAV2, CDK1, CEBPA, COMMD1, CRBN, CSNK2A1, CTSH, CTSS, DMAC2, FBXO4, HM13, IMMP1L, KCTD6, KEAP1, MAD2L1, NEDD8, NSFL1C, NUDT15, PBK, PPP2R5C, PSMA1, PSMA2, PSMA3, PSMA4, PSMA5, PSMA6, PSMA7, PSMB2, PSMB3, PSMB4, PSMB5, PSMB6, PSMB7, PSMC1, PSMC3, PSMC4, PSMC6, PSMD1, PSMD11, PSMD12, PSMD14, PSMD3, PSMD4, PSMD8, PSME1, PSME2, PTTG1, RAD23A, RGN, RNF111, RNF121, SUMO2, TAF10…
(#8) Proteolysis	proteasome complex	KEGG:03050	proteasome	KEGG:03050	Proteasome	9.1504e-20	Group60	27	[POMP, PSMA1, PSMA2, PSMA3, PSMA4, PSMA5, PSMA6, PSMA7, PSMB2, PSMB3, PSMB4, PSMB5, PSMB6, PSMB7, PSMC1, PSMC3, PSMC4, PSMC6, PSMD1, PSMD11, PSMD12, PSMD14, PSMD3, PSMD4, PSMD8, PSME1, PSME2]
(#9) Catabolic Process	peptidase complex			GO:0000502	proteasome complex	2.03827e-15	Group60	29	[PSMA1, PSMA2, PSMA3, PSMA4, PSMA5, PSMA6, PSMA7, PSMB2, PSMB3, PSMB4, PSMB5, PSMB6, PSMB7, PSMC1, PSMC3, PSMC4, PSMC6, PSMD1, PSMD11, PSMD12, PSMD14, PSMD3, PSMD4, PSMD8, PSME1, PSME2, RAD23A, TXNL1, UCHL5]
	cellular catabolic process			GO:0006521	regulation of cellular amino acid metabolic process	2.03827e-15	Group60	29	[AZIN1, BHMT, ODC1, PSMA1, PSMA2, PSMA3, PSMA4, PSMA5, PSMA6, PSMA7, PSMB2, PSMB3, PSMB4, PSMB5, PSMB6, PSMB7, PSMC1, PSMC3, PSMC4, PSMC6, PSMD1, PSMD11, PSMD12, PSMD14, PSMD3, PSMD4, PSMD8, PSME1, PSME2]
	immune response signaling			GO:0031349	positive regulation of defense response	2.58548e-15	Group60	54	[ACSBG2, ARL4C, ARRB2, C3, CACYBP, CAV2, CD81, CEBPA, CTSH, CTSS, DOCK3, EIF4E, HMGB1, HMGB2, HMGB3, HSPD1, MAPK3, MEF2C, PDK1, PPIP5K1, PQBP1, PSMA1, PSMA2, PSMA3, PSMA4, PSMA5, PSMA6, PSMA7, PSMB2, PSMB3, PSMB4, PSMB5, PSMB6, PSMB7, PSMC1, PSMC3, PSMC4, PSMC6, PSMD1, PSMD11, PSMD12, PSMD14, PSMD3, PSMD4, PSMD8, PSME1, PSME2, RNASEH2A, RTN4, S100A1, TALDO1, TANK, TLR9, UBE2D2]
				GO:0043618	regulation of transcription from RNA polymerase II promoter in response to stress	1.93713e-14	Group60	33	[CITED2, EGLN2, EIF4E, GCN1, HIF1A, PSMA1, PSMA2, PSMA3, PSMA4, PSMA5, PSMA6, PSMA7, PSMB2, PSMB3, PSMB4, PSMB5, PSMB6, PSMB7, PSMC1, PSMC3, PSMC4, PSMC6, PSMD1, PSMD11, PSMD12, PSMD14, PSMD3, PSMD4, PSMD8, PSME1, PSME2, TAF10, WRB]
				GO:1905368	peptidase complex	1.29046e-13	Group60	32	[PSMA1, PSMA2, PSMA3, PSMA4, PSMA5, PSMA6, PSMA7, PSMB2, PSMB3, PSMB4, PSMB5, PSMB6, PSMB7, PSMC1, PSMC3, PSMC4, PSMC6, PSMD1, PSMD11, PSMD12, PSMD14, PSMD3, PSMD4, PSMD8, PSME1, PSME2, RAD23A, SEC11A, SPG7, TAF15, TXNL1, UCHL5]
				GO:0002474	antigen processing and presentation of peptide antigen via MHC class I	2.13335e-13	Group60	32	[BCAP31, CALR, HLA-H, IFI30, PSMA1, PSMA2, PSMA3, PSMA4, PSMA5, PSMA6, PSMA7, PSMB2, PSMB3, PSMB4, PSMB5, PSMB6, PSMB7, PSMC1, PSMC3, PSMC4, PSMC6, PSMD1, PSMD11, PSMD12, PSMD14, PSMD3, PSMD4, PSMD8, PSME1, PSME2, SAR1B, TAPBPL]
				GO:0033238	regulation of cellular amine metabolic process	2.17557e-13	Group60	31	[ABAT, AZIN1, BHMT, DOCK3, ODC1, PSMA1, PSMA2, PSMA3, PSMA4, PSMA5, PSMA6, PSMA7, PSMB2, PSMB3, PSMB4, PSMB5, PSMB6, PSMB7, PSMC1, PSMC3, PSMC4, PSMC6, PSMD1, PSMD11, PSMD12, PSMD14, PSMD3, PSMD4, PSMD8, PSME1, PSME2]
				GO:0061418	regulation of transcription from RNA polymerase II promoter in response to hypoxia	2.27196e-13	Group60	30	[CITED2, EGLN2, EIF4E, HIF1A, PSMA1, PSMA2, PSMA3, PSMA4, PSMA5, PSMA6, PSMA7, PSMB2, PSMB3, PSMB4, PSMB5, PSMB6, PSMB7, PSMC1, PSMC3, PSMC4, PSMC6, PSMD1, PSMD11, PSMD12, PSMD14, PSMD3, PSMD4, PSMD8, PSME1, PSME2]
				GO:0042590	antigen processing and presentation of exogenous peptide antigen via MHC class I	2.56519e-13	Group60	29	[CALR, HLA-H, IFI30, PSMA1, PSMA2, PSMA3, PSMA4, PSMA5, PSMA6, PSMA7, PSMB2, PSMB3, PSMB4, PSMB5, PSMB6, PSMB7, PSMC1, PSMC3, PSMC4, PSMC6, PSMD1, PSMD11, PSMD12, PSMD14, PSMD3, PSMD4, PSMD8, PSME1, PSME2]
				GO:0006520	cellular amino acid metabolic process	1.07794e-12	Group60	72	[ABAT, ADSL, ADSSL1, AGO2, ALDH5A1, APIP, ASPG, ASRGL1, ASS1, AZIN1, BAAT, BCKDHB, BHMT, BLMH, C3, CARS, DCT, EGLN2, GCAT, GCLM, GFPT1, GLS, GOT2, GPAM, HADH, HMGCLL1, IARS, KYAT3, MCCC2, MTHFD1, NARS, ODC1, P4HB, PFAS, PHGDH, PHYKPL, PPA1, PPAT, PSAT1, PSMA1, PSMA2, PSMA3, PSMA4, PSMA5, PSMA6, PSMA7, PSMB2, PSMB3, PSMB4, PSMB5, PSMB6, PSMB7, PSMC1, PSMC3, PSMC4, PSMC6, PSMD1, PSMD11, PSMD12, PSM…
				GO:0048002	antigen processing and presentation of peptide antigen	1.10763e-12	Group60	43	[AP1M2, AP2A2, AP2M1, BCAP31, CALR, CAPZA1, CTSS, DCTN3, DCTN6, HLA-H, IFI30, KIF15, KIF2C, KLC1, PSMA1, PSMA2, PSMA3, PSMA4, PSMA5, PSMA6, PSMA7, PSMB2, PSMB3, PSMB4, PSMB5, PSMB6, PSMB7, PSMC1, PSMC3, PSMC4, PSMC6, PSMD1, PSMD11, PSMD12, PSMD14, PSMD3, PSMD4, PSMD8, PSME1, PSME2, RAB7A, SAR1B, TAPBPL]
				GO:0009308	amine metabolic process	1.80826e-12	Group60	39	[ABAT, AIFM2, AZIN1, BHMT, CYP1A1, DHPS, DOCK3, GDE1, NAAA, ODC1, PSMA1, PSMA2, PSMA3, PSMA4, PSMA5, PSMA6, PSMA7, PSMB2, PSMB3, PSMB4, PSMB5, PSMB6, PSMB7, PSMC1, PSMC3, PSMC4, PSMC6, PSMD1, PSMD11, PSMD12, PSMD14, PSMD3, PSMD4, PSMD8, PSME1, PSME2, SAT1, SEPHS1, SULT1A1]
				GO:0002478	antigen processing and presentation of exogenous peptide antigen	1.8349e-12	Group60	41	[AP1M2, AP2A2, AP2M1, CALR, CAPZA1, CTSS, DCTN3, DCTN6, HLA-H, IFI30, KIF15, KIF2C, KLC1, PSMA1, PSMA2, PSMA3, PSMA4, PSMA5, PSMA6, PSMA7, PSMB2, PSMB3, PSMB4, PSMB5, PSMB6, PSMB7, PSMC1, PSMC3, PSMC4, PSMC6, PSMD1, PSMD11, PSMD12, PSMD14, PSMD3, PSMD4, PSMD8, PSME1, PSME2, RAB7A, SAR1B]
				GO:0044106	cellular amine metabolic process	5.1898e-12	Group60	37	[ABAT, AIFM2, AZIN1, BHMT, DHPS, DOCK3, GDE1, NAAA, ODC1, PSMA1, PSMA2, PSMA3, PSMA4, PSMA5, PSMA6, PSMA7, PSMB2, PSMB3, PSMB4, PSMB5, PSMB6, PSMB7, PSMC1, PSMC3, PSMC4, PSMC6, PSMD1, PSMD11, PSMD12, PSMD14, PSMD3, PSMD4, PSMD8, PSME1, PSME2, SAT1, SEPHS1]
				GO:1901532	regulation of hematopoietic progenitor cell differentiation	5.96252e-11	Group60	28	[GATD3A, MTTP, PSMA1, PSMA2, PSMA3, PSMA4, PSMA5, PSMA6, PSMA7, PSMB2, PSMB3, PSMB4, PSMB5, PSMB6, PSMB7, PSMC1, PSMC3, PSMC4, PSMC6, PSMD1, PSMD11, PSMD12, PSMD14, PSMD3, PSMD4, PSMD8, PSME1, PSME2]
				GO:0001738	morphogenesis of a polarized epithelium	9.5687e-11	Group60	36	[AP2A2, AP2M1, ARRB2, CDC42, DLG5, MTTP, NPHP3, PSMA1, PSMA2, PSMA3, PSMA4, PSMA5, PSMA6, PSMA7, PSMB2, PSMB3, PSMB4, PSMB5, PSMB6, PSMB7, PSMC1, PSMC3, PSMC4, PSMC6, PSMD1, PSMD11, PSMD12, PSMD14, PSMD3, PSMD4, PSMD8, PSME1, PSME2, SLC9A3R1, WNT7A, YWHAE]
				GO:0060218	hematopoietic stem cell differentiation	9.82423e-11	Group60	28	[CD200, MTTP, PSMA1, PSMA2, PSMA3, PSMA4, PSMA5, PSMA6, PSMA7, PSMB2, PSMB3, PSMB4, PSMB5, PSMB6, PSMB7, PSMC1, PSMC3, PSMC4, PSMC6, PSMD1, PSMD11, PSMD12, PSMD14, PSMD3, PSMD4, PSMD8, PSME1, PSME2]
				GO:0001736	establishment of planar polarity	9.95099e-11	Group60	34	[AP2A2, AP2M1, ARRB2, CDC42, MTTP, NPHP3, PSMA1, PSMA2, PSMA3, PSMA4, PSMA5, PSMA6, PSMA7, PSMB2, PSMB3, PSMB4, PSMB5, PSMB6, PSMB7, PSMC1, PSMC3, PSMC4, PSMC6, PSMD1, PSMD11, PSMD12, PSMD14, PSMD3, PSMD4, PSMD8, PSME1, PSME2, WNT7A, YWHAE]
				GO:0019882	antigen processing and presentation	1.18269e-10	Group60	45	[AP1M2, AP2A2, AP2M1, BCAP31, C3, CALR, CAPZA1, CTSH, CTSS, DCTN3, DCTN6, HLA-H, IFI30, KIF15, KIF2C, KLC1, PSMA1, PSMA2, PSMA3, PSMA4, PSMA5, PSMA6, PSMA7, PSMB2, PSMB3, PSMB4, PSMB5, PSMB6, PSMB7, PSMC1, PSMC3, PSMC4, PSMC6, PSMD1, PSMD11, PSMD12, PSMD14, PSMD3, PSMD4, PSMD8, PSME1, PSME2, RAB7A, SAR1B, TAPBPL]
				GO:0005839	proteasome core complex	1.75095e-10	Group60	13	[PSMA1, PSMA2, PSMA3, PSMA4, PSMA5, PSMA6, PSMA7, PSMB2, PSMB3, PSMB4, PSMB5, PSMB6, PSMB7]
				GO:0035567	non-canonical Wnt signaling pathway	3.08742e-09	Group60	35	[AGO2, AP2A2, AP2M1, ARRB2, CALM1, CDC42, MTTP, NPHP3, PSMA1, PSMA2, PSMA3, PSMA4, PSMA5, PSMA6, PSMA7, PSMB2, PSMB3, PSMB4, PSMB5, PSMB6, PSMB7, PSMC1, PSMC3, PSMC4, PSMC6, PSMD1, PSMD11, PSMD12, PSMD14, PSMD3, PSMD4, PSMD8, PSME1, PSME2, WNT7A]
				GO:0070498	interleukin-1-mediated signaling pathway	7.125e-09	Group60	27	[MAPK3, PSMA1, PSMA2, PSMA3, PSMA4, PSMA5, PSMA6, PSMA7, PSMB2, PSMB3, PSMB4, PSMB5, PSMB6, PSMB7, PSMC1, PSMC3, PSMC4, PSMC6, PSMD1, PSMD11, PSMD12, PSMD14, PSMD3, PSMD4, PSMD8, PSME1, PSME2]
				GO:0034655	nucleobase-containing compound catabolic process	1.52988e-08	Group60	85	[AGO2, AIFM1, AKIRIN2, ALDOA, BTG2, CIRBP, DCTPP1, DEDD2, DERA, DNASE1L3, DUT, EIF4A3, EIF4E, ENTPD6, ERRFI1, FEN1, GCK, GDA, GPD1, H1F0, HIF1A, HKDC1, HM13, HMGB1, HMGB2, HNRNPA0, LSM2, LSM7, MAGOH, NCBP2, NCOR1, NT5C3A, NUDT15, NUDT3, P2RY4, PFKFB1, PFKFB2, PKM, PKP3, PSMA1, PSMA2, PSMA3, PSMA4, PSMA5, PSMA6, PSMA7, PSMB2, PSMB3, PSMB4, PSMB5, PSMB6, PSMB7, PSMC1, PSMC3, PSMC4, PSMC6, PSMD1, PS…
				GO:2000736	regulation of stem cell differentiation	2.24353e-08	Group60	29	[GATD3A, MTTP, OCIAD1, PSMA1, PSMA2, PSMA3, PSMA4, PSMA5, PSMA6, PSMA7, PSMB2, PSMB3, PSMB4, PSMB5, PSMB6, PSMB7, PSMC1, PSMC3, PSMC4, PSMC6, PSMD1, PSMD11, PSMD12, PSMD14, PSMD3, PSMD4, PSMD8, PSME1, PSME2]
				GO:0002220	innate immune response activating cell surface receptor signaling pathway	2.37871e-08	Group60	28	[EIF4E, PDK1, PSMA1, PSMA2, PSMA3, PSMA4, PSMA5, PSMA6, PSMA7, PSMB2, PSMB3, PSMB4, PSMB5, PSMB6, PSMB7, PSMC1, PSMC3, PSMC4, PSMC6, PSMD1, PSMD11, PSMD12, PSMD14, PSMD3, PSMD4, PSMD8, PSME1, PSME2]
				GO:0044270	cellular nitrogen compound catabolic process	2.65898e-08	Group60	89	[AGO2, AIFM1, AKIRIN2, ALDOA, BHMT, BTG2, CIRBP, CYP3A4, DCTPP1, DEDD2, DERA, DNASE1L3, DUT, EIF4A3, EIF4E, ENTPD6, ERRFI1, FEN1, GCK, GDA, GPD1, H1F0, HIF1A, HKDC1, HM13, HMGB1, HMGB2, HNRNPA0, LSM2, LSM7, MAGOH, NCBP2, NCOR1, NT5C3A, NUDT15, NUDT3, P2RY4, PFKFB1, PFKFB2, PKM, PKP3, PRDX5, PSMA1, PSMA2, PSMA3, PSMA4, PSMA5, PSMA6, PSMA7, PSMB2, PSMB3, PSMB4, PSMB5, PSMB6, PSMB7, PSMC1, PSMC3, PS…
				GO:0019439	aromatic compound catabolic process	3.67067e-08	Group60	90	[AGO2, AIFM1, AKIRIN2, ALDOA, ASRGL1, BTG2, CIRBP, CYP1A1, DCTPP1, DEDD2, DERA, DIO3, DNASE1L3, DUT, EIF4A3, EIF4E, ENTPD6, ERRFI1, FEN1, GCK, GDA, GPD1, H1F0, HIF1A, HKDC1, HM13, HMGB1, HMGB2, HNRNPA0, LSM2, LSM7, MAGOH, NCBP2, NCOR1, NT5C3A, NUDT15, NUDT3, P2RY4, PFKFB1, PFKFB2, PKM, PKP3, PRDX5, PSMA1, PSMA2, PSMA3, PSMA4, PSMA5, PSMA6, PSMA7, PSMB2, PSMB3, PSMB4, PSMB5, PSMB6, PSMB7, PSMC1, P…
				GO:0070646	protein modification by small protein removal	4.12942e-08	Group60	47	[ACTL6A, AKR1B1, ARRB2, CDK1, COPS8, HIF1A, KDM1B, KEAP1, NEDD8, OTUB2, PSMA1, PSMA2, PSMA3, PSMA4, PSMA5, PSMA6, PSMA7, PSMB2, PSMB3, PSMB4, PSMB5, PSMB6, PSMB7, PSMC1, PSMC3, PSMC4, PSMC6, PSMD1, PSMD11, PSMD12, PSMD14, PSMD3, PSMD4, PSMD8, PSME1, PSME2, RAD23A, SHMT1, SHMT2, SLBP, SMAD4, SUDS3, TAF10, TANK, UCHL3, UCHL5, USP2]
				GO:0046700	heterocycle catabolic process	6.47406e-08	Group60	88	[AGO2, AIFM1, AKIRIN2, ALDOA, BTG2, CIRBP, CYP1A1, DCTPP1, DEDD2, DERA, DNASE1L3, DUT, EIF4A3, EIF4E, ENTPD6, ERRFI1, FEN1, GCK, GDA, GPD1, H1F0, HIF1A, HKDC1, HM13, HMGB1, HMGB2, HNRNPA0, LSM2, LSM7, MAGOH, NCBP2, NCOR1, NT5C3A, NUDT15, NUDT3, P2RY4, PFKFB1, PFKFB2, PKM, PKP3, PRDX5, PSMA1, PSMA2, PSMA3, PSMA4, PSMA5, PSMA6, PSMA7, PSMB2, PSMB3, PSMB4, PSMB5, PSMB6, PSMB7, PSMC1, PSMC3, PSMC4, P…
				GO:1901361	organic cyclic compound catabolic process	7.94884e-08	Group60	92	[AGO2, AIFM1, AKIRIN2, ALDOA, ASRGL1, BTG2, CIRBP, CYP1A1, CYP3A4, DCTPP1, DEDD2, DERA, DIO3, DNASE1L3, DUT, EIF4A3, EIF4E, ENTPD6, ERRFI1, FEN1, GCK, GDA, GPD1, H1F0, HIF1A, HKDC1, HM13, HMGB1, HMGB2, HNRNPA0, HSD3B7, LSM2, LSM7, MAGOH, NCBP2, NCOR1, NT5C3A, NUDT15, NUDT3, P2RY4, PFKFB1, PFKFB2, PKM, PKP3, PRDX5, PSMA1, PSMA2, PSMA3, PSMA4, PSMA5, PSMA6, PSMA7, PSMB2, PSMB3, PSMB4, PSMB5, PSMB6,…
				GO:1905330	regulation of morphogenesis of an epithelium	8.54344e-08	Group60	35	[AKR1B1, AP2A2, AP2M1, ARRB2, CDC42, MTTP, NPHP3, PHB2, PSMA1, PSMA2, PSMA3, PSMA4, PSMA5, PSMA6, PSMA7, PSMB2, PSMB3, PSMB4, PSMB5, PSMB6, PSMB7, PSMC1, PSMC3, PSMC4, PSMC6, PSMD1, PSMD11, PSMD12, PSMD14, PSMD3, PSMD4, PSMD8, PSME1, PSME2, WNT7A]
				GO:2000027	regulation of animal organ morphogenesis	8.96885e-08	Group60	43	[AKR1B1, AP2A2, AP2M1, ARRB2, CDC42, CITED2, DIO3, DOCK3, GATD3A, GNG5, MTTP, NACA, NPHP3, PHB2, PSMA1, PSMA2, PSMA3, PSMA4, PSMA5, PSMA6, PSMA7, PSMB2, PSMB3, PSMB4, PSMB5, PSMB6, PSMB7, PSMC1, PSMC3, PSMC4, PSMC6, PSMD1, PSMD11, PSMD12, PSMD14, PSMD3, PSMD4, PSMD8, PSME1, PSME2, SMAD4, TNFRSF11B, WNT7A]
				GO:0010565	regulation of cellular ketone metabolic process	1.18355e-07	Group60	36	[ACACB, AZIN1, BHMT, BMP5, CAV2, MID1IP1, ODC1, P2RY4, PDK1, PSMA1, PSMA2, PSMA3, PSMA4, PSMA5, PSMA6, PSMA7, PSMB2, PSMB3, PSMB4, PSMB5, PSMB6, PSMB7, PSMC1, PSMC3, PSMC4, PSMC6, PSMD1, PSMD11, PSMD12, PSMD14, PSMD3, PSMD4, PSMD8, PSME1, PSME2, RGN]
				GO:0038061	NIK/NF-kappaB signaling	1.33939e-07	Group60	34	[CALR, COPS8, HMGB1, PBK, PRDX1, PSMA1, PSMA2, PSMA3, PSMA4, PSMA5, PSMA6, PSMA7, PSMB2, PSMB3, PSMB4, PSMB5, PSMB6, PSMB7, PSMC1, PSMC3, PSMC4, PSMC6, PSMD1, PSMD11, PSMD12, PSMD14, PSMD3, PSMD4, PSMD8, PSME1, PSME2, RPL10, TANK, TLR9]
				GO:0062012	regulation of small molecule metabolic process	1.40812e-07	Group60	64	[ACACA, ACACB, AKIRIN2, ARV1, AZIN1, BHMT, BMP5, CAV2, CDK1, COX7A2, COX7A2L, CYP51A1, DHX8, ELOVL6, FASN, GCK, GPAM, GPD1, GUCA1B, HIF1A, MID1IP1, NCOR1, NFYB, NSFL1C, ODC1, P2RY4, P2RY6, PDK1, PFKFB1, PFKFB2, PSMA1, PSMA2, PSMA3, PSMA4, PSMA5, PSMA6, PSMA7, PSMB2, PSMB3, PSMB4, PSMB5, PSMB6, PSMB7, PSMC1, PSMC3, PSMC4, PSMC6, PSMD1, PSMD11, PSMD12, PSMD14, PSMD3, PSMD4, PSMD8, PSME1, PSME2, PTR…
				GO:0042180	cellular ketone metabolic process	1.93788e-07	Group60	43	[ACACB, AKR1B1, AZIN1, BHMT, BMP5, CAV2, COQ5, DHRS4, GOT2, GPD1, KYAT3, MID1IP1, ODC1, P2RY4, PDK1, PSMA1, PSMA2, PSMA3, PSMA4, PSMA5, PSMA6, PSMA7, PSMB2, PSMB3, PSMB4, PSMB5, PSMB6, PSMB7, PSMC1, PSMC3, PSMC4, PSMC6, PSMD1, PSMD11, PSMD12, PSMD14, PSMD3, PSMD4, PSMD8, PSME1, PSME2, RGN, TPI1]
				GO:0090263	positive regulation of canonical Wnt signaling pathway	2.11482e-07	Group60	29	[CAV2, COL1A1, PSMA1, PSMA2, PSMA3, PSMA4, PSMA5, PSMA6, PSMA7, PSMB2, PSMB3, PSMB4, PSMB5, PSMB6, PSMB7, PSMC1, PSMC3, PSMC4, PSMC6, PSMD1, PSMD11, PSMD12, PSMD14, PSMD3, PSMD4, PSMD8, PSME1, PSME2, SLC43A3]
				GO:0022624	proteasome accessory complex	2.16786e-07	Group60	13	[PSMC1, PSMC3, PSMC4, PSMC6, PSMD1, PSMD11, PSMD12, PSMD14, PSMD3, PSMD4, PSMD8, PSME1, PSME2]
				GO:0038093	Fc receptor signaling pathway	2.25531e-07	Group60	37	[ACTR3, ARPC4, CALM1, CDC42, FER, IGKC, MAPK3, MTTP, NCKAP1, ORC3, PDK1, PSMA1, PSMA2, PSMA3, PSMA4, PSMA5, PSMA6, PSMA7, PSMB2, PSMB3, PSMB4, PSMB5, PSMB6, PSMB7, PSMC1, PSMC3, PSMC4, PSMC6, PSMD1, PSMD11, PSMD12, PSMD14, PSMD3, PSMD4, PSMD8, PSME1, PSME2]
				GO:0033209	tumor necrosis factor-mediated signaling pathway	3.43337e-07	Group60	33	[CARD8, ETFA, ETFB, PBK, PSMA1, PSMA2, PSMA3, PSMA4, PSMA5, PSMA6, PSMA7, PSMB2, PSMB3, PSMB4, PSMB5, PSMB6, PSMB7, PSMC1, PSMC3, PSMC4, PSMC6, PSMD1, PSMD11, PSMD12, PSMD14, PSMD3, PSMD4, PSMD8, PSME1, PSME2, TANK, TAX1BP1, TNFRSF11B]
				GO:0030177	positive regulation of Wnt signaling pathway	3.43337e-07	Group60	33	[ATP6V0C, CAV2, COL1A1, CSNK2A1, MTTP, PSMA1, PSMA2, PSMA3, PSMA4, PSMA5, PSMA6, PSMA7, PSMB2, PSMB3, PSMB4, PSMB5, PSMB6, PSMB7, PSMC1, PSMC3, PSMC4, PSMC6, PSMD1, PSMD11, PSMD12, PSMD14, PSMD3, PSMD4, PSMD8, PSME1, PSME2, RBM39, SLC43A3]
				GO:1902750	negative regulation of cell cycle G2/M phase transition	4.27336e-07	Group60	27	[CDK1, PSMA1, PSMA2, PSMA3, PSMA4, PSMA5, PSMA6, PSMA7, PSMB2, PSMB3, PSMB4, PSMB5, PSMB6, PSMB7, PSMC1, PSMC3, PSMC4, PSMC6, PSMD1, PSMD11, PSMD12, PSMD14, PSMD3, PSMD4, PSMD8, PSME1, PSME2]
				GO:0071453	cellular response to oxygen levels	4.28488e-07	Group60	42	[AIFM1, CAV2, CD200, CITED2, EGLN2, EIF4E, FASN, HIF1A, NAMPT, NDRG1, P4HB, PCK1, PDK1, PHB2, PSAT1, PSMA1, PSMA2, PSMA3, PSMA4, PSMA5, PSMA6, PSMA7, PSMB2, PSMB3, PSMB4, PSMB5, PSMB6, PSMB7, PSMC1, PSMC3, PSMC4, PSMC6, PSMD1, PSMD11, PSMD12, PSMD14, PSMD3, PSMD4, PSMD8, PSME1, PSME2, SLC29A1]
				GO:0036294	cellular response to decreased oxygen levels	6.03263e-07	Group60	39	[AIFM1, CITED2, EGLN2, EIF4E, HIF1A, NAMPT, NDRG1, P4HB, PCK1, PDK1, PHB2, PSAT1, PSMA1, PSMA2, PSMA3, PSMA4, PSMA5, PSMA6, PSMA7, PSMB2, PSMB3, PSMB4, PSMB5, PSMB6, PSMB7, PSMC1, PSMC3, PSMC4, PSMC6, PSMD1, PSMD11, PSMD12, PSMD14, PSMD3, PSMD4, PSMD8, PSME1, PSME2, SLC29A1]
				GO:0043488	regulation of mRNA stability	6.90806e-07	Group60	34	[CIRBP, EIF4E, HNRNPA0, PSMA1, PSMA2, PSMA3, PSMA4, PSMA5, PSMA6, PSMA7, PSMB2, PSMB3, PSMB4, PSMB5, PSMB6, PSMB7, PSMC1, PSMC3, PSMC4, PSMC6, PSMD1, PSMD11, PSMD12, PSMD14, PSMD3, PSMD4, PSMD8, PSME1, PSME2, SERBP1, SYNCRIP, THRAP3, XPNPEP1, YWHAZ]
				GO:0071456	cellular response to hypoxia	7.85837e-07	Group60	37	[CITED2, EGLN2, EIF4E, HIF1A, NDRG1, P4HB, PCK1, PDK1, PHB2, PSAT1, PSMA1, PSMA2, PSMA3, PSMA4, PSMA5, PSMA6, PSMA7, PSMB2, PSMB3, PSMB4, PSMB5, PSMB6, PSMB7, PSMC1, PSMC3, PSMC4, PSMC6, PSMD1, PSMD11, PSMD12, PSMD14, PSMD3, PSMD4, PSMD8, PSME1, PSME2, SLC29A1]
				GO:0061013	regulation of mRNA catabolic process	7.85837e-07	Group60	37	[AGO2, BTG2, CIRBP, EIF4E, HNRNPA0, PKP3, PSMA1, PSMA2, PSMA3, PSMA4, PSMA5, PSMA6, PSMA7, PSMB2, PSMB3, PSMB4, PSMB5, PSMB6, PSMB7, PSMC1, PSMC3, PSMC4, PSMC6, PSMD1, PSMD11, PSMD12, PSMD14, PSMD3, PSMD4, PSMD8, PSME1, PSME2, SERBP1, SYNCRIP, THRAP3, XPNPEP1, YWHAZ]
				GO:1903311	regulation of mRNA metabolic process	3.49002e-06	Group60	49	[AGO2, AKIRIN2, BTG2, CIRBP, EIF4E, HNRNPA0, HNRNPA1, MAGOH, NCBP2, PKP3, PRDX5, PRDX6, PSMA1, PSMA2, PSMA3, PSMA4, PSMA5, PSMA6, PSMA7, PSMB2, PSMB3, PSMB4, PSMB5, PSMB6, PSMB7, PSMC1, PSMC3, PSMC4, PSMC6, PSMD1, PSMD11, PSMD12, PSMD14, PSMD3, PSMD4, PSMD8, PSME1, PSME2, RBM4, RTN3, SERBP1, SNRNP70, SRSF2, SRSF3, SRSF9, SYNCRIP, THRAP3, XPNPEP1, YWHAZ]
				GO:0005838	proteasome regulatory particle	4.23318e-06	Group60	11	[PSMC1, PSMC3, PSMC4, PSMC6, PSMD1, PSMD11, PSMD12, PSMD14, PSMD3, PSMD4, PSMD8]
				GO:0002244	hematopoietic progenitor cell differentiation	4.23621e-06	Group60	31	[CD200, CITED2, GATD3A, MTTP, NSFL1C, PSMA1, PSMA2, PSMA3, PSMA4, PSMA5, PSMA6, PSMA7, PSMB2, PSMB3, PSMB4, PSMB5, PSMB6, PSMB7, PSMC1, PSMC3, PSMC4, PSMC6, PSMD1, PSMD11, PSMD12, PSMD14, PSMD3, PSMD4, PSMD8, PSME1, PSME2]
				GO:0090090	negative regulation of canonical Wnt signaling pathway	4.23621e-06	Group60	31	[CAV2, HDAC1, MAD2L2, NPHP3, PSMA1, PSMA2, PSMA3, PSMA4, PSMA5, PSMA6, PSMA7, PSMB2, PSMB3, PSMB4, PSMB5, PSMB6, PSMB7, PSMC1, PSMC3, PSMC4, PSMC6, PSMD1, PSMD11, PSMD12, PSMD14, PSMD3, PSMD4, PSMD8, PSME1, PSME2, SLC9A3R1]
				GO:0006401	RNA catabolic process	5.25743e-06	Group60	55	[AGO2, BTG2, CIRBP, DEDD2, EIF4A3, EIF4E, ERRFI1, FEN1, HNRNPA0, LSM2, LSM7, MAGOH, NCBP2, P2RY4, PKP3, PSMA1, PSMA2, PSMA3, PSMA4, PSMA5, PSMA6, PSMA7, PSMB2, PSMB3, PSMB4, PSMB5, PSMB6, PSMB7, PSMC1, PSMC3, PSMC4, PSMC6, PSMD1, PSMD11, PSMD12, PSMD14, PSMD3, PSMD4, PSMD8, PSME1, PSME2, RDH14, RNASEH1, RNASEH2A, RPL10, RPS23, RPS27, RPS5, SERBP1, SYNCRIP, THRAP3, XPNPEP1, XRN2, YWHAZ, ZPR1]
				GO:0048863	stem cell differentiation	1.65132e-05	Group60	39	[A2M, CD200, CFL1, CITED2, GATD3A, HIF1A, MAPK3, MEF2C, MSI2, MTTP, OCIAD1, PSMA1, PSMA2, PSMA3, PSMA4, PSMA5, PSMA6, PSMA7, PSMB2, PSMB3, PSMB4, PSMB5, PSMB6, PSMB7, PSMC1, PSMC3, PSMC4, PSMC6, PSMD1, PSMD11, PSMD12, PSMD14, PSMD3, PSMD4, PSMD8, PSME1, PSME2, SMAD4, WNT7A]
				GO:0070555	response to interleukin-1	2.32076e-05	Group60	32	[CCL13, HIF1A, MAPK3, PCK1, PSMA1, PSMA2, PSMA3, PSMA4, PSMA5, PSMA6, PSMA7, PSMB2, PSMB3, PSMB4, PSMB5, PSMB6, PSMB7, PSMC1, PSMC3, PSMC4, PSMC6, PSMD1, PSMD11, PSMD12, PSMD14, PSMD3, PSMD4, PSMD8, PSME1, PSME2, TANK, TFPI]
				GO:0002218	activation of innate immune response	2.47428e-05	Group60	44	[ACSBG2, ARL4C, ARRB2, CACYBP, CAV2, CTSH, CTSS, EIF4E, HMGB1, HSPD1, PDK1, PPIP5K1, PQBP1, PSMA1, PSMA2, PSMA3, PSMA4, PSMA5, PSMA6, PSMA7, PSMB2, PSMB3, PSMB4, PSMB5, PSMB6, PSMB7, PSMC1, PSMC3, PSMC4, PSMC6, PSMD1, PSMD11, PSMD12, PSMD14, PSMD3, PSMD4, PSMD8, PSME1, PSME2, RTN4, S100A1, TANK, TLR9, UBE2D2]
				GO:0006402	mRNA catabolic process	2.88867e-05	Group60	50	[AGO2, BTG2, CIRBP, EIF4A3, EIF4E, ERRFI1, HNRNPA0, LSM2, LSM7, MAGOH, NCBP2, P2RY4, PKP3, PSMA1, PSMA2, PSMA3, PSMA4, PSMA5, PSMA6, PSMA7, PSMB2, PSMB3, PSMB4, PSMB5, PSMB6, PSMB7, PSMC1, PSMC3, PSMC4, PSMC6, PSMD1, PSMD11, PSMD12, PSMD14, PSMD3, PSMD4, PSMD8, PSME1, PSME2, RDH14, RNASEH1, RPL10, RPS23, RPS27, RPS5, SERBP1, SYNCRIP, THRAP3, XPNPEP1, YWHAZ]
				GO:0045089	positive regulation of innate immune response	4.68076e-05	Group60	47	[ACSBG2, ARL4C, ARRB2, CACYBP, CAV2, CTSH, CTSS, DOCK3, EIF4E, HMGB1, HMGB2, HMGB3, HSPD1, PDK1, PPIP5K1, PQBP1, PSMA1, PSMA2, PSMA3, PSMA4, PSMA5, PSMA6, PSMA7, PSMB2, PSMB3, PSMB4, PSMB5, PSMB6, PSMB7, PSMC1, PSMC3, PSMC4, PSMC6, PSMD1, PSMD11, PSMD12, PSMD14, PSMD3, PSMD4, PSMD8, PSME1, PSME2, RTN4, S100A1, TANK, TLR9, UBE2D2]
				GO:1901565	organonitrogen compound catabolic process	6.18726e-05	Group60	120	[ABAT, ABHD12, ABHD13, AGO2, ALDH5A1, ANAPC16, AP2A2, AP2M1, ARRB2, ASRGL1, AZIN1, BCAP31, BCKDHB, BHMT, BLMH, C3, CAV2, CD81, CDK1, CEBPA, COMMD1, CPN2, CRBN, CSNK2A1, CTSH, CTSS, CYP3A4, CYP51A1, DCTPP1, DERA, DIO3, DMAC2, DUT, EGLN2, FBXO4, GCAT, GDA, GLS, GOT2, GPAM, HADH, HEXA, HM13, HMGCLL1, IMMP1L, KCTD6, KEAP1, MAD2L1, MAD2L2, MCCC2, NCKAP1, NEDD8, NSFL1C, NT5C3A, NUDT15, NUDT3, ODC1, PBK…
				GO:0002758	innate immune response-activating signal transduction	6.30273e-05	Group60	41	[ACSBG2, ARL4C, ARRB2, CAV2, CTSH, CTSS, EIF4E, HMGB1, HSPD1, PDK1, PSMA1, PSMA2, PSMA3, PSMA4, PSMA5, PSMA6, PSMA7, PSMB2, PSMB3, PSMB4, PSMB5, PSMB6, PSMB7, PSMC1, PSMC3, PSMC4, PSMC6, PSMD1, PSMD11, PSMD12, PSMD14, PSMD3, PSMD4, PSMD8, PSME1, PSME2, RTN4, S100A1, TANK, TLR9, UBE2D2]
				GO:0000278	mitotic cell cycle	7.02114e-05	Group60	105	[ANAPC16, AZIN1, BIRC5, BLMH, BTG1, BTG2, CACYBP, CALM1, CAV2, CDCA8, CDK1, CDK10, CENPA, CFL1, CHTOP, CITED2, CKS1B, CTDSP2, CYP1A1, DCTN3, DHFR, DOCK3, EIF4E, FER, GATD3A, GMNN, GPAM, HIF1A, KIF15, KIF2C, KIFC1, KLC1, MAD2L1, MAD2L2, MAPRE1, MCM2, MCM6, MTTP, NAA20, NCKAP1, NDRG1, NEK6, NPC1, NSFL1C, NUDT15, ORC3, ORC4, ORC5, PBK, PCNA, PHB2, PPAT, PPP2R2D, PRDX5, PRIM2, PSMA1, PSMA2, PSMA3, PS…
				GO:0045088	regulation of innate immune response	8.52919e-05	Group60	52	[A2M, ACSBG2, ARL4C, ARRB2, CACYBP, CAV2, CTSH, CTSS, DOCK3, EIF4E, HMGB1, HMGB2, HMGB3, HSPD1, NMI, P2RY4, PDK1, PPIP5K1, PQBP1, PSMA1, PSMA2, PSMA3, PSMA4, PSMA5, PSMA6, PSMA7, PSMB2, PSMB3, PSMB4, PSMB5, PSMB6, PSMB7, PSMC1, PSMC3, PSMC4, PSMC6, PSMD1, PSMD11, PSMD12, PSMD14, PSMD3, PSMD4, PSMD8, PSME1, PSME2, RTN4, S100A1, SAMHD1, SCRIB, TANK, TLR9, UBE2D2]
				GO:1901991	negative regulation of mitotic cell cycle phase transition	9.74905e-05	Group60	37	[BTG2, CACYBP, CDK1, CTDSP2, MAD2L1, MAD2L2, PCNA, PSMA1, PSMA2, PSMA3, PSMA4, PSMA5, PSMA6, PSMA7, PSMB2, PSMB3, PSMB4, PSMB5, PSMB6, PSMB7, PSMC1, PSMC3, PSMC4, PSMC6, PSMD1, PSMD11, PSMD12, PSMD14, PSMD3, PSMD4, PSMD8, PSME1, PSME2, REEP5, RPA2, RPS27, S100A4]
				GO:0036293	response to decreased oxygen levels	0.000170135	Group60	48	[ABAT, ADSL, AIFM1, ALAS2, ANGPTL4, CAV2, CITED2, CYP1A1, EGLN2, EIF4E, HIF1A, NAMPT, NDRG1, P4HB, PCK1, PDK1, PHB2, PKM, PSAT1, PSMA1, PSMA2, PSMA3, PSMA4, PSMA5, PSMA6, PSMA7, PSMB2, PSMB3, PSMB4, PSMB5, PSMB6, PSMB7, PSMC1, PSMC3, PSMC4, PSMC6, PSMD1, PSMD11, PSMD12, PSMD14, PSMD3, PSMD4, PSMD8, PSME1, PSME2, SLC29A1, SMAD4, UCP2]
				GO:0070482	response to oxygen levels	0.000183904	Group60	51	[ABAT, ADSL, AIFM1, ALAS2, ANGPTL4, CAV2, CD200, CITED2, COL1A1, CYP1A1, EGLN2, EIF4E, FASN, HIF1A, NAMPT, NDRG1, P4HB, PCK1, PDK1, PHB2, PKM, PSAT1, PSMA1, PSMA2, PSMA3, PSMA4, PSMA5, PSMA6, PSMA7, PSMB2, PSMB3, PSMB4, PSMB5, PSMB6, PSMB7, PSMC1, PSMC3, PSMC4, PSMC6, PSMD1, PSMD11, PSMD12, PSMD14, PSMD3, PSMD4, PSMD8, PSME1, PSME2, SLC29A1, SMAD4, UCP2]
				GO:0050851	antigen receptor-mediated signaling pathway	0.000187359	Group60	37	[CD81, DUSP22, EIF4E, IGHD, IGHM, IGKC, MEF2C, MTTP, ORC3, PDK1, PRDX1, PSMA1, PSMA2, PSMA3, PSMA4, PSMA5, PSMA6, PSMA7, PSMB2, PSMB3, PSMB4, PSMB5, PSMB6, PSMB7, PSMC1, PSMC3, PSMC4, PSMC6, PSMD1, PSMD11, PSMD12, PSMD14, PSMD3, PSMD4, PSMD8, PSME1, PSME2]
				GO:0034612	response to tumor necrosis factor	0.000219187	Group60	40	[ASS1, CARD8, CCL13, CEBPA, COL1A1, ETFA, ETFB, GPD1, MAPK3, PBK, PCK1, PSMA1, PSMA2, PSMA3, PSMA4, PSMA5, PSMA6, PSMA7, PSMB2, PSMB3, PSMB4, PSMB5, PSMB6, PSMB7, PSMC1, PSMC3, PSMC4, PSMC6, PSMD1, PSMD11, PSMD12, PSMD14, PSMD3, PSMD4, PSMD8, PSME1, PSME2, TANK, TAX1BP1, TNFRSF11B]
				GO:0044772	mitotic cell cycle phase transition	0.000223325	Group60	66	[ANAPC16, AZIN1, BTG2, CACYBP, CALM1, CDK1, CDK10, CHTOP, CTDSP2, CYP1A1, DCTN3, DHFR, EIF4E, GMNN, GPAM, MAD2L1, MAD2L2, MAPRE1, MCM2, MCM6, NEK6, ORC3, ORC4, ORC5, PCNA, PHB2, PPAT, PPP2R2D, PRIM2, PSMA1, PSMA2, PSMA3, PSMA4, PSMA5, PSMA6, PSMA7, PSMB2, PSMB3, PSMB4, PSMB5, PSMB6, PSMB7, PSMC1, PSMC3, PSMC4, PSMC6, PSMD1, PSMD11, PSMD12, PSMD14, PSMD3, PSMD4, PSMD8, PSME1, PSME2, REEP5, RPA2, R…
				GO:0010608	posttranscriptional regulation of gene expression	0.000283178	Group60	70	[AGO2, AIFM2, ASRGL1, BTG2, C3, CALR, CAV2, CIRBP, DDX39A, DHFR, EEF1G, EIF1AX, EIF2S2, EIF4A3, EIF4E, FBXO4, GCN1, HABP4, HNRNPA0, MAGOH, MAPK3, MCTS1, NCBP2, NCOR1, PA2G4, PKP3, POLR2K, PSMA1, PSMA2, PSMA3, PSMA4, PSMA5, PSMA6, PSMA7, PSMB2, PSMB3, PSMB4, PSMB5, PSMB6, PSMB7, PSMC1, PSMC3, PSMC4, PSMC6, PSMD1, PSMD11, PSMD12, PSMD14, PSMD3, PSMD4, PSMD8, PSME1, PSME2, RAE1, RBM39, RBM4, RPL10, …
				GO:0001666	response to hypoxia	0.00031284	Group60	46	[ABAT, ADSL, ALAS2, ANGPTL4, CAV2, CITED2, CYP1A1, EGLN2, EIF4E, HIF1A, NDRG1, P4HB, PCK1, PDK1, PHB2, PKM, PSAT1, PSMA1, PSMA2, PSMA3, PSMA4, PSMA5, PSMA6, PSMA7, PSMB2, PSMB3, PSMB4, PSMB5, PSMB6, PSMB7, PSMC1, PSMC3, PSMC4, PSMC6, PSMD1, PSMD11, PSMD12, PSMD14, PSMD3, PSMD4, PSMD8, PSME1, PSME2, SLC29A1, SMAD4, UCP2]
				GO:0009057	macromolecule catabolic process	0.000334639	Group60	124	[ABHD12, ABHD13, AGL, AGO2, AIFM1, ANAPC16, AP2A2, AP2M1, ARRB2, AZIN1, BCAP31, BTG2, CALM1, CAPN1, CAV2, CD81, CDK1, CEBPA, CIRBP, COMMD1, CRBN, CSNK2A1, CTSH, CTSS, CYP51A1, DEDD2, DMAC2, DNASE1L3, EGLN2, EIF4A3, EIF4E, ERRFI1, FBXO4, FEN1, GAA, H1F0, HEXA, HM13, HMGB1, HMGB2, HNRNPA0, IMMP1L, KCTD6, KEAP1, LSM2, LSM7, MAD2L1, MAD2L2, MAGOH, NCBP2, NCKAP1, NEDD8, NSFL1C, NUDT15, ODC1, P2RY4, PB…
				GO:0010498	proteasomal protein catabolic process	0.000446504	Group60	54	[ANAPC16, ARRB2, BCAP31, CAV2, CDK1, CEBPA, COMMD1, CRBN, DMAC2, FBXO4, HM13, IMMP1L, KEAP1, MAD2L1, NSFL1C, NUDT15, PBK, PPP2R5C, PSMA1, PSMA2, PSMA3, PSMA4, PSMA5, PSMA6, PSMA7, PSMB2, PSMB3, PSMB4, PSMB5, PSMB6, PSMB7, PSMC1, PSMC3, PSMC4, PSMC6, PSMD1, PSMD11, PSMD12, PSMD14, PSMD3, PSMD4, PSMD8, PSME1, PSME2, PTTG1, RAD23A, RNF121, SUMO2, TAF10, UBE2A, UBE2C, UBXN8, UCHL5, WWP1]
				GO:1903047	mitotic cell cycle process	0.000523101	Group60	89	[ANAPC16, AZIN1, BIRC5, BLMH, BTG2, CACYBP, CALM1, CAV2, CDCA8, CDK1, CDK10, CENPA, CFL1, CHTOP, CTDSP2, CYP1A1, DCTN3, DHFR, DOCK3, EIF4E, GMNN, GPAM, HIF1A, KIF2C, KIFC1, KLC1, MAD2L1, MAD2L2, MAPRE1, MCM2, MCM6, NAA20, NDRG1, NEK6, NPC1, NSFL1C, ORC3, ORC4, ORC5, PBK, PCNA, PHB2, PPAT, PPP2R2D, PRDX5, PRIM2, PSMA1, PSMA2, PSMA3, PSMA4, PSMA5, PSMA6, PSMA7, PSMB2, PSMB3, PSMB4, PSMB5, PSMB6, PS…
				GO:0044770	cell cycle phase transition	0.000541089	Group60	68	[ANAPC16, AZIN1, BTG2, CACYBP, CALM1, CDK1, CDK10, CHTOP, CTDSP2, CYP1A1, DCTN3, DHFR, EIF4E, GMNN, GPAM, MAD2L1, MAD2L2, MAPRE1, MCM2, MCM6, NEK6, ORC3, ORC4, ORC5, PCNA, PHB2, PPAT, PPP2R2D, PRIM2, PSMA1, PSMA2, PSMA3, PSMA4, PSMA5, PSMA6, PSMA7, PSMB2, PSMB3, PSMB4, PSMB5, PSMB6, PSMB7, PSMC1, PSMC3, PSMC4, PSMC6, PSMD1, PSMD11, PSMD12, PSMD14, PSMD3, PSMD4, PSMD8, PSME1, PSME2, REEP5, RPA2, R…
				GO:0044265	cellular macromolecule catabolic process	0.000651048	Group60	104	[AGO2, AIFM1, ANAPC16, AP2A2, AP2M1, ARRB2, BCAP31, BTG2, CAV2, CD81, CDK1, CEBPA, CIRBP, COMMD1, CRBN, CSNK2A1, CTSH, CTSS, DEDD2, DMAC2, DNASE1L3, EIF4A3, EIF4E, ERRFI1, FBXO4, FEN1, H1F0, HM13, HMGB1, HMGB2, HNRNPA0, IMMP1L, KCTD6, KEAP1, LSM2, LSM7, MAD2L1, MAGOH, NCBP2, NEDD8, NSFL1C, NUDT15, P2RY4, PBK, PKP3, PPP2R5C, PPT1, PSMA1, PSMA2, PSMA3, PSMA4, PSMA5, PSMA6, PSMA7, PSMB2, PSMB3, PSMB…
				GO:0007049	cell cycle	0.000681244	Group60	156	[ACACA, ACTR3, ANAPC16, ARL8B, ASRGL1, ATP6V1H, AZIN1, BIRC5, BLMH, BTG1, BTG2, CACYBP, CALM1, CALR, CAV2, CCDC124, CDC42, CDCA3, CDCA8, CDK1, CDK10, CDK2AP1, CEBPA, CENPA, CERS2, CETN3, CFL1, CGREF1, CHTF18, CHTOP, CITED2, CKS1B, CRCP, CSNK2A1, CTDSP2, CYP1A1, DCTN3, DDX39A, DHFR, DOCK3, EIF4E, ERH, ETFA, ETFB, FBXO4, FEN1, FER, GATD3A, GMNC, GMNN, GPAM, H2AFX, HERC5, HIF1A, IPO5, IST1, KATNA1, …
				GO:0009894	regulation of catabolic process	0.00091337	Group60	93	[ACACB, AGO2, AIFM1, AKIRIN2, ATP6V0C, ATP6V1H, AZIN1, BCAP31, BTG2, CACYBP, CAPN1, CAV2, CD81, CEBPA, CIRBP, COMMD1, CSNK2A1, CYP51A1, DAPL1, DNPEP, EGLN2, EIF4E, GCK, GPD1, HIF1A, HM13, HMGB1, HNRNPA0, HS1BP3, IDH1, KEAP1, MAD2L1, MAD2L2, MAPK3, MTTP, NAMPT, NCOR1, NNT, NPC1, NUDT15, ODC1, PBK, PFKFB1, PFKFB2, PHB, PKP3, PSMA1, PSMA2, PSMA3, PSMA4, PSMA5, PSMA6, PSMA7, PSMB2, PSMB3, PSMB4, PSMB…
				GO:0031329	regulation of cellular catabolic process	0.00115347	Group60	84	[ACACB, AGO2, AIFM1, AKIRIN2, ATP6V0C, ATP6V1H, BCAP31, BTG2, CACYBP, CAPN1, CAV2, CD81, CEBPA, CIRBP, COMMD1, CSNK2A1, DAPL1, DNPEP, EIF4E, GCK, GPD1, HIF1A, HM13, HMGB1, HNRNPA0, HS1BP3, IDH1, KEAP1, MAPK3, MTTP, NAMPT, NCOR1, NNT, NPC1, NUDT15, PBK, PFKFB1, PFKFB2, PKP3, PSMA1, PSMA2, PSMA3, PSMA4, PSMA5, PSMA6, PSMA7, PSMB2, PSMB3, PSMB4, PSMB5, PSMB6, PSMB7, PSMC1, PSMC3, PSMC4, PSMC6, PSMD1…
				GO:0045087	innate immune response	0.0015178	Group60	75	[A2M, ACSBG2, ACTR3, AKIRIN2, ARL4C, ARRB2, ASS1, C3, C5, CACYBP, CALM1, CAPZA1, CAV2, CCL13, CRCP, CTSH, CTSS, DHRS4, DOCK3, EIF4E, GCK, HERC5, HIF1A, HLA-H, HMGB1, HMGB2, HMGB3, HSPD1, IFI30, IGHD, IGHM, IGKC, MT2A, NMI, P2RY4, PDK1, PPIP5K1, PQBP1, PRDX1, PSMA1, PSMA2, PSMA3, PSMA4, PSMA5, PSMA6, PSMA7, PSMB2, PSMB3, PSMB4, PSMB5, PSMB6, PSMB7, PSMC1, PSMC3, PSMC4, PSMC6, PSMD1, PSMD11, PSMD12…
				GO:0045930	negative regulation of mitotic cell cycle	0.0015979	Group60	42	[BTG1, BTG2, CACYBP, CDK1, CTDSP2, MAD2L1, MAD2L2, MTTP, PCNA, PSMA1, PSMA2, PSMA3, PSMA4, PSMA5, PSMA6, PSMA7, PSMB2, PSMB3, PSMB4, PSMB5, PSMB6, PSMB7, PSMC1, PSMC3, PSMC4, PSMC6, PSMD1, PSMD11, PSMD12, PSMD14, PSMD3, PSMD4, PSMD8, PSME1, PSME2, PTTG1, REEP5, RPA2, RPS27, S100A4, SCRIB, SLC9A3R1]
				GO:0060828	regulation of canonical Wnt signaling pathway	0.00173435	Group60	33	[CAV2, COL1A1, HDAC1, MAD2L2, NPHP3, PSMA1, PSMA2, PSMA3, PSMA4, PSMA5, PSMA6, PSMA7, PSMB2, PSMB3, PSMB4, PSMB5, PSMB6, PSMB7, PSMC1, PSMC3, PSMC4, PSMC6, PSMD1, PSMD11, PSMD12, PSMD14, PSMD3, PSMD4, PSMD8, PSME1, PSME2, SLC43A3, SLC9A3R1]
				GO:0002253	activation of immune response	0.00178759	Group60	64	[A2M, ACSBG2, ACTR3, ARL4C, ARPC4, ARRB2, C3, C5, CACYBP, CAV2, CD81, CDC42, CPN2, CTSH, CTSS, DHRS4, DUSP22, EIF4E, HMGB1, HSPD1, IGHD, IGHM, IGKC, MAPK3, MEF2C, MTTP, NCKAP1, ORC3, PDK1, PHB, PPIP5K1, PQBP1, PRDX1, PSMA1, PSMA2, PSMA3, PSMA4, PSMA5, PSMA6, PSMA7, PSMB2, PSMB3, PSMB4, PSMB5, PSMB6, PSMB7, PSMC1, PSMC3, PSMC4, PSMC6, PSMD1, PSMD11, PSMD12, PSMD14, PSMD3, PSMD4, PSMD8, PSME1, PSME…
				GO:0010948	negative regulation of cell cycle process	0.00225295	Group60	44	[ATP6V1H, BLMH, BTG2, CACYBP, CALR, CDK1, CTDSP2, MAD2L1, MAD2L2, PCNA, PSMA1, PSMA2, PSMA3, PSMA4, PSMA5, PSMA6, PSMA7, PSMB2, PSMB3, PSMB4, PSMB5, PSMB6, PSMB7, PSMC1, PSMC3, PSMC4, PSMC6, PSMD1, PSMD11, PSMD12, PSMD14, PSMD3, PSMD4, PSMD8, PSME1, PSME2, PTTG1, RBBP4, REEP5, RPA2, RPS27, RRM2, S100A4, TERF2]
				GO:0044257	cellular protein catabolic process	0.00242851	Group60	70	[ANAPC16, AP2A2, AP2M1, ARRB2, BCAP31, CAV2, CD81, CDK1, CEBPA, COMMD1, CRBN, CSNK2A1, CTSH, CTSS, DMAC2, FBXO4, HM13, IMMP1L, KCTD6, KEAP1, MAD2L1, NEDD8, NSFL1C, NUDT15, PBK, PPP2R5C, PPT1, PSMA1, PSMA2, PSMA3, PSMA4, PSMA5, PSMA6, PSMA7, PSMB2, PSMB3, PSMB4, PSMB5, PSMB6, PSMB7, PSMC1, PSMC3, PSMC4, PSMC6, PSMD1, PSMD11, PSMD12, PSMD14, PSMD3, PSMD4, PSMD8, PSME1, PSME2, PTTG1, RAB7A, RAD23A, …
				GO:0030163	protein catabolic process	0.00283495	Group60	83	[ABHD12, ABHD13, ANAPC16, AP2A2, AP2M1, ARRB2, AZIN1, BCAP31, CAV2, CD81, CDK1, CEBPA, COMMD1, CRBN, CSNK2A1, CTSH, CTSS, CYP51A1, DMAC2, EGLN2, FBXO4, HM13, IMMP1L, KCTD6, KEAP1, MAD2L1, MAD2L2, NCKAP1, NEDD8, NSFL1C, NUDT15, ODC1, PBK, PGA5, PHB, PPP2R5C, PPT1, PSMA1, PSMA2, PSMA3, PSMA4, PSMA5, PSMA6, PSMA7, PSMB2, PSMB3, PSMB4, PSMB5, PSMB6, PSMB7, PSMC1, PSMC3, PSMC4, PSMC6, PSMD1, PSMD11, P…
				GO:0000086	G2/M transition of mitotic cell cycle	0.00369367	Group60	34	[AZIN1, CALM1, CDK1, CHTOP, DCTN3, MAPRE1, PSMA1, PSMA2, PSMA3, PSMA4, PSMA5, PSMA6, PSMA7, PSMB2, PSMB3, PSMB4, PSMB5, PSMB6, PSMB7, PSMC1, PSMC3, PSMC4, PSMC6, PSMD1, PSMD11, PSMD12, PSMD14, PSMD3, PSMD4, PSMD8, PSME1, PSME2, TPX2, YWHAE]
				GO:0022402	cell cycle process	0.00390191	Group60	118	[ACACA, ACTR3, ANAPC16, ASRGL1, ATP6V1H, AZIN1, BIRC5, BLMH, BTG2, CACYBP, CALM1, CALR, CAV2, CDC42, CDCA8, CDK1, CDK10, CENPA, CETN3, CFL1, CGREF1, CHTOP, CRCP, CSNK2A1, CTDSP2, CYP1A1, DCTN3, DHFR, DOCK3, EIF4E, FEN1, GMNN, GPAM, HIF1A, IST1, KIF2C, KIFC1, KLC1, MAD2L1, MAD2L2, MAPRE1, MAPRE3, MCM2, MCM6, MCTS1, MTTP, MYBBP1A, NAA20, NCOR1, NDRG1, NEK6, NPC1, NSFL1C, ORC3, ORC4, ORC5, PA2G4, PB…
				GO:0002429	immune response-activating cell surface receptor signaling pathway	0.00452892	Group60	42	[ACTR3, ARPC4, CD81, CDC42, DUSP22, EIF4E, IGHD, IGHM, IGKC, MAPK3, MEF2C, MTTP, NCKAP1, ORC3, PDK1, PRDX1, PSMA1, PSMA2, PSMA3, PSMA4, PSMA5, PSMA6, PSMA7, PSMB2, PSMB3, PSMB4, PSMB5, PSMB6, PSMB7, PSMC1, PSMC3, PSMC4, PSMC6, PSMD1, PSMD11, PSMD12, PSMD14, PSMD3, PSMD4, PSMD8, PSME1, PSME2]
				GO:0002768	immune response-regulating cell surface receptor signaling pathway	0.00497199	Group60	44	[ACTR3, ARPC4, CALM1, CD81, CDC42, DUSP22, EIF4E, FER, IGHD, IGHM, IGKC, MAPK3, MEF2C, MTTP, NCKAP1, ORC3, PDK1, PRDX1, PSMA1, PSMA2, PSMA3, PSMA4, PSMA5, PSMA6, PSMA7, PSMB2, PSMB3, PSMB4, PSMB5, PSMB6, PSMB7, PSMC1, PSMC3, PSMC4, PSMC6, PSMD1, PSMD11, PSMD12, PSMD14, PSMD3, PSMD4, PSMD8, PSME1, PSME2]
				GO:0051603	proteolysis involved in cellular protein catabolic process	0.00499175	Group60	64	[ANAPC16, ARRB2, BCAP31, CAV2, CDK1, CEBPA, COMMD1, CRBN, CSNK2A1, CTSH, CTSS, DMAC2, FBXO4, HM13, IMMP1L, KCTD6, KEAP1, MAD2L1, NEDD8, NSFL1C, NUDT15, PBK, PPP2R5C, PSMA1, PSMA2, PSMA3, PSMA4, PSMA5, PSMA6, PSMA7, PSMB2, PSMB3, PSMB4, PSMB5, PSMB6, PSMB7, PSMC1, PSMC3, PSMC4, PSMC6, PSMD1, PSMD11, PSMD12, PSMD14, PSMD3, PSMD4, PSMD8, PSME1, PSME2, PTTG1, RAD23A, RGN, RNF111, RNF121, SUMO2, TAF10…
(#8) Proteolysis	cellular metabolic process	GO:0019752	carboxylic acid metabolic process	GO:0019752	carboxylic acid metabolic process	1.75331e-21	Group59	158	[AACS, ABAT, ABCD3, ABHD10, ACACA, ACACB, ACAT2, ACLY, ACOT1, ACOX3, ACSBG2, ACSS2, ADSL, ADSSL1, ADTRP, AGO2, AIFM2, AKIRIN2, AKR1B1, ALDH3A2, ALDH5A1, ALDOA, APIP, ARV1, ASPG, ASRGL1, ASS1, AZIN1, BAAT, BCKDHB, BCO2, BHMT, BLMH, C3, CARS, CAV2, CBR1, CRYL1, CTDSP2, CYP1A1, CYP3A4, CYP4V2, CYP8B1, DCT, DECR1, DHFR, ECH1, ECI2, EGLN2, ELOVL6, ETFA, ETFB, FASN, GCAT, GCK, GCLM, GFPT1, GLS, GNPDA2,…
(#10) Cellular Metabolism				GO:0006082	organic acid metabolic process	2.18959e-20	Group59	164	[AACS, ABAT, ABCD3, ABCG2, ABHD10, ACACA, ACACB, ACAT2, ACLY, ACOT1, ACOX3, ACSBG2, ACSS2, ADSL, ADSSL1, ADTRP, AGO2, AIFM2, AKIRIN2, AKR1B1, ALDH3A2, ALDH5A1, ALDOA, APIP, ARV1, ASPG, ASRGL1, ASS1, AZIN1, BAAT, BCKDHB, BCO2, BHMT, BLMH, BPNT1, C3, CARS, CAV2, CBR1, CRYL1, CTDSP2, CYP1A1, CYP3A4, CYP4V2, CYP8B1, DCT, DECR1, DHFR, ECH1, ECI2, EGLN2, ELOVL6, ETFA, ETFB, FASN, GCAT, GCK, GCLM, GFPT1…
				GO:0043436	oxoacid metabolic process	2.53486e-20	Group59	162	[AACS, ABAT, ABCD3, ABHD10, ACACA, ACACB, ACAT2, ACLY, ACOT1, ACOX3, ACSBG2, ACSS2, ADSL, ADSSL1, ADTRP, AGO2, AIFM2, AKIRIN2, AKR1B1, ALDH3A2, ALDH5A1, ALDOA, APIP, ARV1, ASPG, ASRGL1, ASS1, AZIN1, BAAT, BCKDHB, BCO2, BHMT, BLMH, BPNT1, C3, CARS, CAV2, CBR1, CRYL1, CTDSP2, CYP1A1, CYP3A4, CYP4V2, CYP8B1, DCT, DECR1, DHFR, ECH1, ECI2, EGLN2, ELOVL6, ETFA, ETFB, FASN, GCAT, GCK, GCLM, GFPT1, GLS, …
				KEGG:03050	Proteasome	9.1504e-20	Group59	27	[POMP, PSMA1, PSMA2, PSMA3, PSMA4, PSMA5, PSMA6, PSMA7, PSMB2, PSMB3, PSMB4, PSMB5, PSMB6, PSMB7, PSMC1, PSMC3, PSMC4, PSMC6, PSMD1, PSMD11, PSMD12, PSMD14, PSMD3, PSMD4, PSMD8, PSME1, PSME2]
				GO:0000502	proteasome complex	2.03827e-15	Group59	29	[PSMA1, PSMA2, PSMA3, PSMA4, PSMA5, PSMA6, PSMA7, PSMB2, PSMB3, PSMB4, PSMB5, PSMB6, PSMB7, PSMC1, PSMC3, PSMC4, PSMC6, PSMD1, PSMD11, PSMD12, PSMD14, PSMD3, PSMD4, PSMD8, PSME1, PSME2, RAD23A, TXNL1, UCHL5]
				GO:0006521	regulation of cellular amino acid metabolic process	2.03827e-15	Group59	29	[AZIN1, BHMT, ODC1, PSMA1, PSMA2, PSMA3, PSMA4, PSMA5, PSMA6, PSMA7, PSMB2, PSMB3, PSMB4, PSMB5, PSMB6, PSMB7, PSMC1, PSMC3, PSMC4, PSMC6, PSMD1, PSMD11, PSMD12, PSMD14, PSMD3, PSMD4, PSMD8, PSME1, PSME2]
				GO:1905368	peptidase complex	1.29046e-13	Group59	32	[PSMA1, PSMA2, PSMA3, PSMA4, PSMA5, PSMA6, PSMA7, PSMB2, PSMB3, PSMB4, PSMB5, PSMB6, PSMB7, PSMC1, PSMC3, PSMC4, PSMC6, PSMD1, PSMD11, PSMD12, PSMD14, PSMD3, PSMD4, PSMD8, PSME1, PSME2, RAD23A, SEC11A, SPG7, TAF15, TXNL1, UCHL5]
				GO:0002474	antigen processing and presentation of peptide antigen via MHC class I	2.13335e-13	Group59	32	[BCAP31, CALR, HLA-H, IFI30, PSMA1, PSMA2, PSMA3, PSMA4, PSMA5, PSMA6, PSMA7, PSMB2, PSMB3, PSMB4, PSMB5, PSMB6, PSMB7, PSMC1, PSMC3, PSMC4, PSMC6, PSMD1, PSMD11, PSMD12, PSMD14, PSMD3, PSMD4, PSMD8, PSME1, PSME2, SAR1B, TAPBPL]
				GO:0033238	regulation of cellular amine metabolic process	2.17557e-13	Group59	31	[ABAT, AZIN1, BHMT, DOCK3, ODC1, PSMA1, PSMA2, PSMA3, PSMA4, PSMA5, PSMA6, PSMA7, PSMB2, PSMB3, PSMB4, PSMB5, PSMB6, PSMB7, PSMC1, PSMC3, PSMC4, PSMC6, PSMD1, PSMD11, PSMD12, PSMD14, PSMD3, PSMD4, PSMD8, PSME1, PSME2]
				GO:0061418	regulation of transcription from RNA polymerase II promoter in response to hypoxia	2.27196e-13	Group59	30	[CITED2, EGLN2, EIF4E, HIF1A, PSMA1, PSMA2, PSMA3, PSMA4, PSMA5, PSMA6, PSMA7, PSMB2, PSMB3, PSMB4, PSMB5, PSMB6, PSMB7, PSMC1, PSMC3, PSMC4, PSMC6, PSMD1, PSMD11, PSMD12, PSMD14, PSMD3, PSMD4, PSMD8, PSME1, PSME2]
				GO:0042590	antigen processing and presentation of exogenous peptide antigen via MHC class I	2.56519e-13	Group59	29	[CALR, HLA-H, IFI30, PSMA1, PSMA2, PSMA3, PSMA4, PSMA5, PSMA6, PSMA7, PSMB2, PSMB3, PSMB4, PSMB5, PSMB6, PSMB7, PSMC1, PSMC3, PSMC4, PSMC6, PSMD1, PSMD11, PSMD12, PSMD14, PSMD3, PSMD4, PSMD8, PSME1, PSME2]
				GO:0006520	cellular amino acid metabolic process	1.07794e-12	Group59	72	[ABAT, ADSL, ADSSL1, AGO2, ALDH5A1, APIP, ASPG, ASRGL1, ASS1, AZIN1, BAAT, BCKDHB, BHMT, BLMH, C3, CARS, DCT, EGLN2, GCAT, GCLM, GFPT1, GLS, GOT2, GPAM, HADH, HMGCLL1, IARS, KYAT3, MCCC2, MTHFD1, NARS, ODC1, P4HB, PFAS, PHGDH, PHYKPL, PPA1, PPAT, PSAT1, PSMA1, PSMA2, PSMA3, PSMA4, PSMA5, PSMA6, PSMA7, PSMB2, PSMB3, PSMB4, PSMB5, PSMB6, PSMB7, PSMC1, PSMC3, PSMC4, PSMC6, PSMD1, PSMD11, PSMD12, PSM…
				GO:0009308	amine metabolic process	1.80826e-12	Group59	39	[ABAT, AIFM2, AZIN1, BHMT, CYP1A1, DHPS, DOCK3, GDE1, NAAA, ODC1, PSMA1, PSMA2, PSMA3, PSMA4, PSMA5, PSMA6, PSMA7, PSMB2, PSMB3, PSMB4, PSMB5, PSMB6, PSMB7, PSMC1, PSMC3, PSMC4, PSMC6, PSMD1, PSMD11, PSMD12, PSMD14, PSMD3, PSMD4, PSMD8, PSME1, PSME2, SAT1, SEPHS1, SULT1A1]
				GO:0044106	cellular amine metabolic process	5.1898e-12	Group59	37	[ABAT, AIFM2, AZIN1, BHMT, DHPS, DOCK3, GDE1, NAAA, ODC1, PSMA1, PSMA2, PSMA3, PSMA4, PSMA5, PSMA6, PSMA7, PSMB2, PSMB3, PSMB4, PSMB5, PSMB6, PSMB7, PSMC1, PSMC3, PSMC4, PSMC6, PSMD1, PSMD11, PSMD12, PSMD14, PSMD3, PSMD4, PSMD8, PSME1, PSME2, SAT1, SEPHS1]
				GO:1901532	regulation of hematopoietic progenitor cell differentiation	5.96252e-11	Group59	28	[GATD3A, MTTP, PSMA1, PSMA2, PSMA3, PSMA4, PSMA5, PSMA6, PSMA7, PSMB2, PSMB3, PSMB4, PSMB5, PSMB6, PSMB7, PSMC1, PSMC3, PSMC4, PSMC6, PSMD1, PSMD11, PSMD12, PSMD14, PSMD3, PSMD4, PSMD8, PSME1, PSME2]
				GO:0060218	hematopoietic stem cell differentiation	9.82423e-11	Group59	28	[CD200, MTTP, PSMA1, PSMA2, PSMA3, PSMA4, PSMA5, PSMA6, PSMA7, PSMB2, PSMB3, PSMB4, PSMB5, PSMB6, PSMB7, PSMC1, PSMC3, PSMC4, PSMC6, PSMD1, PSMD11, PSMD12, PSMD14, PSMD3, PSMD4, PSMD8, PSME1, PSME2]
				GO:0001736	establishment of planar polarity	9.95099e-11	Group59	34	[AP2A2, AP2M1, ARRB2, CDC42, MTTP, NPHP3, PSMA1, PSMA2, PSMA3, PSMA4, PSMA5, PSMA6, PSMA7, PSMB2, PSMB3, PSMB4, PSMB5, PSMB6, PSMB7, PSMC1, PSMC3, PSMC4, PSMC6, PSMD1, PSMD11, PSMD12, PSMD14, PSMD3, PSMD4, PSMD8, PSME1, PSME2, WNT7A, YWHAE]
				GO:0035567	non-canonical Wnt signaling pathway	3.08742e-09	Group59	35	[AGO2, AP2A2, AP2M1, ARRB2, CALM1, CDC42, MTTP, NPHP3, PSMA1, PSMA2, PSMA3, PSMA4, PSMA5, PSMA6, PSMA7, PSMB2, PSMB3, PSMB4, PSMB5, PSMB6, PSMB7, PSMC1, PSMC3, PSMC4, PSMC6, PSMD1, PSMD11, PSMD12, PSMD14, PSMD3, PSMD4, PSMD8, PSME1, PSME2, WNT7A]
				GO:0070498	interleukin-1-mediated signaling pathway	7.125e-09	Group59	27	[MAPK3, PSMA1, PSMA2, PSMA3, PSMA4, PSMA5, PSMA6, PSMA7, PSMB2, PSMB3, PSMB4, PSMB5, PSMB6, PSMB7, PSMC1, PSMC3, PSMC4, PSMC6, PSMD1, PSMD11, PSMD12, PSMD14, PSMD3, PSMD4, PSMD8, PSME1, PSME2]
				GO:2000736	regulation of stem cell differentiation	2.24353e-08	Group59	29	[GATD3A, MTTP, OCIAD1, PSMA1, PSMA2, PSMA3, PSMA4, PSMA5, PSMA6, PSMA7, PSMB2, PSMB3, PSMB4, PSMB5, PSMB6, PSMB7, PSMC1, PSMC3, PSMC4, PSMC6, PSMD1, PSMD11, PSMD12, PSMD14, PSMD3, PSMD4, PSMD8, PSME1, PSME2]
				GO:0002220	innate immune response activating cell surface receptor signaling pathway	2.37871e-08	Group59	28	[EIF4E, PDK1, PSMA1, PSMA2, PSMA3, PSMA4, PSMA5, PSMA6, PSMA7, PSMB2, PSMB3, PSMB4, PSMB5, PSMB6, PSMB7, PSMC1, PSMC3, PSMC4, PSMC6, PSMD1, PSMD11, PSMD12, PSMD14, PSMD3, PSMD4, PSMD8, PSME1, PSME2]
				GO:1905330	regulation of morphogenesis of an epithelium	8.54344e-08	Group59	35	[AKR1B1, AP2A2, AP2M1, ARRB2, CDC42, MTTP, NPHP3, PHB2, PSMA1, PSMA2, PSMA3, PSMA4, PSMA5, PSMA6, PSMA7, PSMB2, PSMB3, PSMB4, PSMB5, PSMB6, PSMB7, PSMC1, PSMC3, PSMC4, PSMC6, PSMD1, PSMD11, PSMD12, PSMD14, PSMD3, PSMD4, PSMD8, PSME1, PSME2, WNT7A]
				GO:0010565	regulation of cellular ketone metabolic process	1.18355e-07	Group59	36	[ACACB, AZIN1, BHMT, BMP5, CAV2, MID1IP1, ODC1, P2RY4, PDK1, PSMA1, PSMA2, PSMA3, PSMA4, PSMA5, PSMA6, PSMA7, PSMB2, PSMB3, PSMB4, PSMB5, PSMB6, PSMB7, PSMC1, PSMC3, PSMC4, PSMC6, PSMD1, PSMD11, PSMD12, PSMD14, PSMD3, PSMD4, PSMD8, PSME1, PSME2, RGN]
				GO:0038061	NIK/NF-kappaB signaling	1.33939e-07	Group59	34	[CALR, COPS8, HMGB1, PBK, PRDX1, PSMA1, PSMA2, PSMA3, PSMA4, PSMA5, PSMA6, PSMA7, PSMB2, PSMB3, PSMB4, PSMB5, PSMB6, PSMB7, PSMC1, PSMC3, PSMC4, PSMC6, PSMD1, PSMD11, PSMD12, PSMD14, PSMD3, PSMD4, PSMD8, PSME1, PSME2, RPL10, TANK, TLR9]
				GO:0042180	cellular ketone metabolic process	1.93788e-07	Group59	43	[ACACB, AKR1B1, AZIN1, BHMT, BMP5, CAV2, COQ5, DHRS4, GOT2, GPD1, KYAT3, MID1IP1, ODC1, P2RY4, PDK1, PSMA1, PSMA2, PSMA3, PSMA4, PSMA5, PSMA6, PSMA7, PSMB2, PSMB3, PSMB4, PSMB5, PSMB6, PSMB7, PSMC1, PSMC3, PSMC4, PSMC6, PSMD1, PSMD11, PSMD12, PSMD14, PSMD3, PSMD4, PSMD8, PSME1, PSME2, RGN, TPI1]
				GO:0090263	positive regulation of canonical Wnt signaling pathway	2.11482e-07	Group59	29	[CAV2, COL1A1, PSMA1, PSMA2, PSMA3, PSMA4, PSMA5, PSMA6, PSMA7, PSMB2, PSMB3, PSMB4, PSMB5, PSMB6, PSMB7, PSMC1, PSMC3, PSMC4, PSMC6, PSMD1, PSMD11, PSMD12, PSMD14, PSMD3, PSMD4, PSMD8, PSME1, PSME2, SLC43A3]
				GO:0033209	tumor necrosis factor-mediated signaling pathway	3.43337e-07	Group59	33	[CARD8, ETFA, ETFB, PBK, PSMA1, PSMA2, PSMA3, PSMA4, PSMA5, PSMA6, PSMA7, PSMB2, PSMB3, PSMB4, PSMB5, PSMB6, PSMB7, PSMC1, PSMC3, PSMC4, PSMC6, PSMD1, PSMD11, PSMD12, PSMD14, PSMD3, PSMD4, PSMD8, PSME1, PSME2, TANK, TAX1BP1, TNFRSF11B]
				GO:0030177	positive regulation of Wnt signaling pathway	3.43337e-07	Group59	33	[ATP6V0C, CAV2, COL1A1, CSNK2A1, MTTP, PSMA1, PSMA2, PSMA3, PSMA4, PSMA5, PSMA6, PSMA7, PSMB2, PSMB3, PSMB4, PSMB5, PSMB6, PSMB7, PSMC1, PSMC3, PSMC4, PSMC6, PSMD1, PSMD11, PSMD12, PSMD14, PSMD3, PSMD4, PSMD8, PSME1, PSME2, RBM39, SLC43A3]
				GO:1902750	negative regulation of cell cycle G2/M phase transition	4.27336e-07	Group59	27	[CDK1, PSMA1, PSMA2, PSMA3, PSMA4, PSMA5, PSMA6, PSMA7, PSMB2, PSMB3, PSMB4, PSMB5, PSMB6, PSMB7, PSMC1, PSMC3, PSMC4, PSMC6, PSMD1, PSMD11, PSMD12, PSMD14, PSMD3, PSMD4, PSMD8, PSME1, PSME2]
				GO:0071453	cellular response to oxygen levels	4.28488e-07	Group59	42	[AIFM1, CAV2, CD200, CITED2, EGLN2, EIF4E, FASN, HIF1A, NAMPT, NDRG1, P4HB, PCK1, PDK1, PHB2, PSAT1, PSMA1, PSMA2, PSMA3, PSMA4, PSMA5, PSMA6, PSMA7, PSMB2, PSMB3, PSMB4, PSMB5, PSMB6, PSMB7, PSMC1, PSMC3, PSMC4, PSMC6, PSMD1, PSMD11, PSMD12, PSMD14, PSMD3, PSMD4, PSMD8, PSME1, PSME2, SLC29A1]
				GO:0036294	cellular response to decreased oxygen levels	6.03263e-07	Group59	39	[AIFM1, CITED2, EGLN2, EIF4E, HIF1A, NAMPT, NDRG1, P4HB, PCK1, PDK1, PHB2, PSAT1, PSMA1, PSMA2, PSMA3, PSMA4, PSMA5, PSMA6, PSMA7, PSMB2, PSMB3, PSMB4, PSMB5, PSMB6, PSMB7, PSMC1, PSMC3, PSMC4, PSMC6, PSMD1, PSMD11, PSMD12, PSMD14, PSMD3, PSMD4, PSMD8, PSME1, PSME2, SLC29A1]
				GO:0043488	regulation of mRNA stability	6.90806e-07	Group59	34	[CIRBP, EIF4E, HNRNPA0, PSMA1, PSMA2, PSMA3, PSMA4, PSMA5, PSMA6, PSMA7, PSMB2, PSMB3, PSMB4, PSMB5, PSMB6, PSMB7, PSMC1, PSMC3, PSMC4, PSMC6, PSMD1, PSMD11, PSMD12, PSMD14, PSMD3, PSMD4, PSMD8, PSME1, PSME2, SERBP1, SYNCRIP, THRAP3, XPNPEP1, YWHAZ]
				GO:0071456	cellular response to hypoxia	7.85837e-07	Group59	37	[CITED2, EGLN2, EIF4E, HIF1A, NDRG1, P4HB, PCK1, PDK1, PHB2, PSAT1, PSMA1, PSMA2, PSMA3, PSMA4, PSMA5, PSMA6, PSMA7, PSMB2, PSMB3, PSMB4, PSMB5, PSMB6, PSMB7, PSMC1, PSMC3, PSMC4, PSMC6, PSMD1, PSMD11, PSMD12, PSMD14, PSMD3, PSMD4, PSMD8, PSME1, PSME2, SLC29A1]
				GO:0061013	regulation of mRNA catabolic process	7.85837e-07	Group59	37	[AGO2, BTG2, CIRBP, EIF4E, HNRNPA0, PKP3, PSMA1, PSMA2, PSMA3, PSMA4, PSMA5, PSMA6, PSMA7, PSMB2, PSMB3, PSMB4, PSMB5, PSMB6, PSMB7, PSMC1, PSMC3, PSMC4, PSMC6, PSMD1, PSMD11, PSMD12, PSMD14, PSMD3, PSMD4, PSMD8, PSME1, PSME2, SERBP1, SYNCRIP, THRAP3, XPNPEP1, YWHAZ]
				GO:0002244	hematopoietic progenitor cell differentiation	4.23621e-06	Group59	31	[CD200, CITED2, GATD3A, MTTP, NSFL1C, PSMA1, PSMA2, PSMA3, PSMA4, PSMA5, PSMA6, PSMA7, PSMB2, PSMB3, PSMB4, PSMB5, PSMB6, PSMB7, PSMC1, PSMC3, PSMC4, PSMC6, PSMD1, PSMD11, PSMD12, PSMD14, PSMD3, PSMD4, PSMD8, PSME1, PSME2]
				GO:0090090	negative regulation of canonical Wnt signaling pathway	4.23621e-06	Group59	31	[CAV2, HDAC1, MAD2L2, NPHP3, PSMA1, PSMA2, PSMA3, PSMA4, PSMA5, PSMA6, PSMA7, PSMB2, PSMB3, PSMB4, PSMB5, PSMB6, PSMB7, PSMC1, PSMC3, PSMC4, PSMC6, PSMD1, PSMD11, PSMD12, PSMD14, PSMD3, PSMD4, PSMD8, PSME1, PSME2, SLC9A3R1]
				GO:0070555	response to interleukin-1	2.32076e-05	Group59	32	[CCL13, HIF1A, MAPK3, PCK1, PSMA1, PSMA2, PSMA3, PSMA4, PSMA5, PSMA6, PSMA7, PSMB2, PSMB3, PSMB4, PSMB5, PSMB6, PSMB7, PSMC1, PSMC3, PSMC4, PSMC6, PSMD1, PSMD11, PSMD12, PSMD14, PSMD3, PSMD4, PSMD8, PSME1, PSME2, TANK, TFPI]
				GO:0036293	response to decreased oxygen levels	0.000170135	Group59	48	[ABAT, ADSL, AIFM1, ALAS2, ANGPTL4, CAV2, CITED2, CYP1A1, EGLN2, EIF4E, HIF1A, NAMPT, NDRG1, P4HB, PCK1, PDK1, PHB2, PKM, PSAT1, PSMA1, PSMA2, PSMA3, PSMA4, PSMA5, PSMA6, PSMA7, PSMB2, PSMB3, PSMB4, PSMB5, PSMB6, PSMB7, PSMC1, PSMC3, PSMC4, PSMC6, PSMD1, PSMD11, PSMD12, PSMD14, PSMD3, PSMD4, PSMD8, PSME1, PSME2, SLC29A1, SMAD4, UCP2]
				GO:1901605	alpha-amino acid metabolic process	0.000319401	Group59	36	[ADSL, ADSSL1, AGO2, ALDH5A1, APIP, ASRGL1, ASS1, AZIN1, BAAT, BHMT, BLMH, C3, DCT, EGLN2, GCAT, GCLM, GFPT1, GLS, GOT2, GPAM, HMGCLL1, KYAT3, MCCC2, MTHFD1, ODC1, P4HB, PFAS, PHGDH, PHYKPL, PPAT, PSAT1, PSPH, PYCR3, SEPHS1, SHMT1, SHMT2]
				GO:0060828	regulation of canonical Wnt signaling pathway	0.00173435	Group59	33	[CAV2, COL1A1, HDAC1, MAD2L2, NPHP3, PSMA1, PSMA2, PSMA3, PSMA4, PSMA5, PSMA6, PSMA7, PSMB2, PSMB3, PSMB4, PSMB5, PSMB6, PSMB7, PSMC1, PSMC3, PSMC4, PSMC6, PSMD1, PSMD11, PSMD12, PSMD14, PSMD3, PSMD4, PSMD8, PSME1, PSME2, SLC43A3, SLC9A3R1]
				GO:0000086	G2/M transition of mitotic cell cycle	0.00369367	Group59	34	[AZIN1, CALM1, CDK1, CHTOP, DCTN3, MAPRE1, PSMA1, PSMA2, PSMA3, PSMA4, PSMA5, PSMA6, PSMA7, PSMB2, PSMB3, PSMB4, PSMB5, PSMB6, PSMB7, PSMC1, PSMC3, PSMC4, PSMC6, PSMD1, PSMD11, PSMD12, PSMD14, PSMD3, PSMD4, PSMD8, PSME1, PSME2, TPX2, YWHAE]
(#10) Cellular Metabolism
(#10) Cellular Metabolism	metabolism of amino acids	GO:0006520	cellular amino acid metabolic process	GO:0006520	cellular amino acid metabolic process	1.07794e-12	Group29	72	[ABAT, ADSL, ADSSL1, AGO2, ALDH5A1, APIP, ASPG, ASRGL1, ASS1, AZIN1, BAAT, BCKDHB, BHMT, BLMH, C3, CARS, DCT, EGLN2, GCAT, GCLM, GFPT1, GLS, GOT2, GPAM, HADH, HMGCLL1, IARS, KYAT3, MCCC2, MTHFD1, NARS, ODC1, P4HB, PFAS, PHGDH, PHYKPL, PPA1, PPAT, PSAT1, PSMA1, PSMA2, PSMA3, PSMA4, PSMA5, PSMA6, PSMA7, PSMB2, PSMB3, PSMB4, PSMB5, PSMB6, PSMB7, PSMC1, PSMC3, PSMC4, PSMC6, PSMD1, PSMD11, PSMD12, PSM…
				GO:1901605	alpha-amino acid metabolic process	0.000319401	Group29	36	[ADSL, ADSSL1, AGO2, ALDH5A1, APIP, ASRGL1, ASS1, AZIN1, BAAT, BHMT, BLMH, C3, DCT, EGLN2, GCAT, GCLM, GFPT1, GLS, GOT2, GPAM, HMGCLL1, KYAT3, MCCC2, MTHFD1, ODC1, P4HB, PFAS, PHGDH, PHYKPL, PPAT, PSAT1, PSPH, PYCR3, SEPHS1, SHMT1, SHMT2]
				GO:0008652	cellular amino acid biosynthetic process	0.00148562	Group29	17	[ABAT, ADSL, APIP, ASPG, ASS1, BHMT, C3, GLS, GOT2, MTHFD1, PHGDH, PSAT1, PSPH, PYCR3, SEPHS1, SHMT1, SHMT2]
				GO:1901607	alpha-amino acid biosynthetic process	0.00252762	Group29	14	[ADSL, APIP, ASS1, BHMT, GLS, GOT2, MTHFD1, PHGDH, PSAT1, PSPH, PYCR3, SEPHS1, SHMT1, SHMT2]
(#10) Cellular Metabolism	cellular metabolic process	GO:0019752	carboxylic acid metabolic process	GO:0019752	carboxylic acid metabolic process	1.75331e-21	Group47	158	[AACS, ABAT, ABCD3, ABHD10, ACACA, ACACB, ACAT2, ACLY, ACOT1, ACOX3, ACSBG2, ACSS2, ADSL, ADSSL1, ADTRP, AGO2, AIFM2, AKIRIN2, AKR1B1, ALDH3A2, ALDH5A1, ALDOA, APIP, ARV1, ASPG, ASRGL1, ASS1, AZIN1, BAAT, BCKDHB, BCO2, BHMT, BLMH, C3, CARS, CAV2, CBR1, CRYL1, CTDSP2, CYP1A1, CYP3A4, CYP4V2, CYP8B1, DCT, DECR1, DHFR, ECH1, ECI2, EGLN2, ELOVL6, ETFA, ETFB, FASN, GCAT, GCK, GCLM, GFPT1, GLS, GNPDA2,…
				GO:0006082	organic acid metabolic process	2.18959e-20	Group47	164	[AACS, ABAT, ABCD3, ABCG2, ABHD10, ACACA, ACACB, ACAT2, ACLY, ACOT1, ACOX3, ACSBG2, ACSS2, ADSL, ADSSL1, ADTRP, AGO2, AIFM2, AKIRIN2, AKR1B1, ALDH3A2, ALDH5A1, ALDOA, APIP, ARV1, ASPG, ASRGL1, ASS1, AZIN1, BAAT, BCKDHB, BCO2, BHMT, BLMH, BPNT1, C3, CARS, CAV2, CBR1, CRYL1, CTDSP2, CYP1A1, CYP3A4, CYP4V2, CYP8B1, DCT, DECR1, DHFR, ECH1, ECI2, EGLN2, ELOVL6, ETFA, ETFB, FASN, GCAT, GCK, GCLM, GFPT1…
				GO:0043436	oxoacid metabolic process	2.53486e-20	Group47	162	[AACS, ABAT, ABCD3, ABHD10, ACACA, ACACB, ACAT2, ACLY, ACOT1, ACOX3, ACSBG2, ACSS2, ADSL, ADSSL1, ADTRP, AGO2, AIFM2, AKIRIN2, AKR1B1, ALDH3A2, ALDH5A1, ALDOA, APIP, ARV1, ASPG, ASRGL1, ASS1, AZIN1, BAAT, BCKDHB, BCO2, BHMT, BLMH, BPNT1, C3, CARS, CAV2, CBR1, CRYL1, CTDSP2, CYP1A1, CYP3A4, CYP4V2, CYP8B1, DCT, DECR1, DHFR, ECH1, ECI2, EGLN2, ELOVL6, ETFA, ETFB, FASN, GCAT, GCK, GCLM, GFPT1, GLS, …
				GO:0006732	coenzyme metabolic process	1.57142e-10	Group47	68	[ACACA, ACACB, ACLY, ACOT1, ACSBG2, ACSS2, AKIRIN2, AKR1B1, ALDOA, APIP, BAAT, CD200, COQ5, CRYL1, DERA, DHFR, ELOVL6, FASN, G6PD, GCK, GDA, GPAM, GPD1, HACD2, HIF1A, HKDC1, IDH1, IDH2, IDH3B, MCCC2, MCEE, MDH2, MMADHC, MOCS2, MPC1, MPC2, MTHFD1, MTHFD2, NADSYN1, NAMPT, NAXE, NCOR1, NMRK2, NNT, PCCB, PDK1, PFKFB1, PFKFB2, PGD, PHGDH, PKM, PPT1, PRDX5, RAE1, RGN, RPE, SCD5, SEH1L, SHMT1, SHMT2, SP…
				GO:0044283	small molecule biosynthetic process	2.33862e-09	Group47	101	[AACS, ABAT, ABCD3, ACACA, ACACB, ACAT2, ACLY, ACSS2, ADK, ADSL, AIFM2, AKIRIN2, AKR1B1, ALDOA, APIP, ARV1, ASPG, ASS1, BAAT, BHMT, BMP5, C3, CBR1, CMPK1, CNBP, COQ5, CRTC2, CTDSP2, CYP1A1, CYP3A4, CYP51A1, CYP8B1, DCK, DCTPP1, DERA, DHFR, DHODH, DHX8, DUT, ELOVL6, ERG28, FASN, G6PD, GCK, GDA, GLS, GOT2, GPAM, GPD1, HACD2, HAS3, HIF1A, HKDC1, HMGCLL1, HSD3B7, IMPA1, LBR, MDH2, MID1IP1, MTHFD1, NC…
				GO:0046394	carboxylic acid biosynthetic process	7.82802e-07	Group47	61	[ABAT, ABCD3, ACACA, ACACB, ACLY, ACSS2, ADSL, AIFM2, AKIRIN2, AKR1B1, ALDOA, APIP, ASPG, ASS1, BAAT, BHMT, C3, CBR1, CTDSP2, CYP1A1, CYP3A4, CYP8B1, DHFR, ELOVL6, FASN, GCK, GLS, GOT2, GPD1, HACD2, HAS3, HIF1A, HKDC1, HSD3B7, MID1IP1, MTHFD1, NCOR1, OSBP, P2RY4, PCCB, PECR, PEX19, PFKFB1, PFKFB2, PHGDH, PKM, PRDX5, PSAT1, PSPH, PYCR3, RAE1, RBP1, RGN, SCD5, SEH1L, SEPHS1, SHMT1, SHMT2, TPI1, URO…
				GO:0051188	cofactor biosynthetic process	1.7544e-06	Group47	50	[ACACA, ACACB, ACLY, ACSBG2, ACSS2, AKIRIN2, AKR1B1, ALAS2, ALDOA, CNDP2, COQ5, CYP1A1, DHFR, ELOVL6, FASN, GCK, GCLM, GDA, GPD1, HACD2, HIF1A, HKDC1, IDH2, MMADHC, MOCS2, MPC1, MPC2, MTHFD1, NADSYN1, NAMPT, NAXE, NCOR1, NMRK2, PDK1, PFKFB1, PFKFB2, PKM, PPT1, PSAT1, RAE1, RGN, SCD5, SEH1L, SLC25A38, SPR, TMEM14C, TPI1, TPK1, TSPO, UROS]
				GO:0009108	coenzyme biosynthetic process	9.46998e-06	Group47	41	[ACACA, ACACB, ACLY, ACSBG2, ACSS2, AKIRIN2, AKR1B1, ALDOA, COQ5, DHFR, ELOVL6, FASN, GCK, GDA, GPD1, HACD2, HIF1A, HKDC1, IDH2, MMADHC, MOCS2, MPC1, MPC2, MTHFD1, NADSYN1, NAMPT, NAXE, NCOR1, NMRK2, PDK1, PFKFB1, PFKFB2, PKM, PPT1, RAE1, RGN, SCD5, SEH1L, SPR, TPI1, TPK1]
(#10) Cellular Metabolism	small molecule biosynthetic process	GO:0044283	small molecule biosynthetic process	GO:0044283	small molecule biosynthetic process	2.33862e-09	Group51	101	[AACS, ABAT, ABCD3, ACACA, ACACB, ACAT2, ACLY, ACSS2, ADK, ADSL, AIFM2, AKIRIN2, AKR1B1, ALDOA, APIP, ARV1, ASPG, ASS1, BAAT, BHMT, BMP5, C3, CBR1, CMPK1, CNBP, COQ5, CRTC2, CTDSP2, CYP1A1, CYP3A4, CYP51A1, CYP8B1, DCK, DCTPP1, DERA, DHFR, DHODH, DHX8, DUT, ELOVL6, ERG28, FASN, G6PD, GCK, GDA, GLS, GOT2, GPAM, GPD1, HACD2, HAS3, HIF1A, HKDC1, HMGCLL1, HSD3B7, IMPA1, LBR, MDH2, MID1IP1, MTHFD1, NC…
				GO:1901615	organic hydroxy compound metabolic process	1.16416e-07	Group51	73	[ABAT, ACACA, ACACB, ACAT2, ACLY, ACSS2, AKR1B1, ALDH3A2, ARV1, BAAT, BMP5, C3, CALM1, CEBPA, CNBP, CTDSP2, CYB5R2, CYP1A1, CYP3A4, CYP4V2, CYP51A1, CYP8B1, DCT, DHFR, DHRS4, DHX8, DIO3, DOCK3, ELN, ELOVL6, ERG28, FASN, FDX1, G6PD, GCK, GDE1, GPAM, GPD1, HIF1A, HSD3B7, IMPA1, LBR, LCAT, LIPA, NAAA, NFYB, NPC1, NPC2, NR0B2, NSFL1C, NUDT3, OSBP, P2RY6, PBK, PCK1, PECR, PFKFB2, PPIP5K1, PRDX5, PSAT1…
				GO:0006066	alcohol metabolic process	2.20772e-07	Group51	55	[ACACA, ACACB, ACAT2, ACLY, ACSS2, AKR1B1, ALDH3A2, ARV1, BMP5, CALM1, CEBPA, CNBP, CYP3A4, CYP51A1, DHFR, DHRS4, DHX8, ELN, ELOVL6, ERG28, FASN, FDX1, G6PD, GCK, GDE1, GPAM, GPD1, HSD3B7, IMPA1, LBR, LCAT, NAAA, NFYB, NPC1, NPC2, NR0B2, NSFL1C, NUDT3, P2RY6, PBK, PCK1, PECR, PPIP5K1, PTRH2, RBP1, RDH12, RDH14, SDR16C5, SLBP, SPR, SULT1A1, TPI1, TTR, UBL4A, VPS29]
				GO:0006629	lipid metabolic process	4.19629e-06	Group51	131	[AACS, ABCD3, ABHD12, ABHD6, ACACA, ACACB, ACAT2, ACLY, ACOT1, ACOX3, ACSBG2, ACSS2, ADTRP, AGK, AGPAT4, AIFM2, AKR1B1, ALDH3A2, ALDH5A1, ANGPTL4, ARV1, ASPG, ATP1A1, BAAT, BCO2, BMP5, BPNT1, C3, CAV2, CBR1, CD81, CEBPA, CERS2, CES5A, CNBP, CRCP, CRYL1, CSNK2A1, CTDSP2, CYB5R2, CYP1A1, CYP3A4, CYP4V2, CYP51A1, CYP8B1, DECR1, DHRS11, DHRS4, DOCK3, ECH1, ECI2, EDF1, EIF4E, ELN, ELOVL6, ERG28, ETFA,…
				GO:0008202	steroid metabolic process	0.000136338	Group51	42	[ACACA, ACACB, ACAT2, ACLY, AKR1B1, ARV1, ATP1A1, BAAT, BMP5, CEBPA, CNBP, CTDSP2, CYB5R2, CYP1A1, CYP3A4, CYP4V2, CYP51A1, CYP8B1, DHRS11, DHRS4, DOCK3, ELOVL6, ERG28, FASN, FDX1, G6PD, GPAM, HSD3B7, LBR, LCAT, LIPA, NFYB, NPC1, NPC2, NR0B2, OSBP, PSMD8, RBP1, SLBP, SULT1A1, TSPO, UBL4A]
				GO:0046165	alcohol biosynthetic process	0.000247881	Group51	28	[ACACA, ACACB, ACAT2, ACLY, AKR1B1, ARV1, BMP5, CNBP, CYP3A4, CYP51A1, DHFR, DHX8, ELOVL6, ERG28, FASN, G6PD, GPAM, IMPA1, LBR, NFYB, NSFL1C, P2RY6, PBK, PCK1, PPIP5K1, PTRH2, SPR, UBL4A]
				GO:0006694	steroid biosynthetic process	0.000250502	Group51	30	[ACACA, ACACB, ACAT2, ACLY, AKR1B1, ARV1, ATP1A1, BAAT, BMP5, CNBP, CTDSP2, CYB5R2, CYP3A4, CYP51A1, CYP8B1, DHRS11, DOCK3, ELOVL6, ERG28, FASN, FDX1, G6PD, GPAM, HSD3B7, LBR, NFYB, OSBP, RBP1, TSPO, UBL4A]
				GO:0016125	sterol metabolic process	0.000555455	Group51	27	[ACACA, ACACB, ACAT2, ACLY, ARV1, CEBPA, CNBP, CYB5R2, CYP4V2, CYP51A1, CYP8B1, ELOVL6, ERG28, FASN, FDX1, G6PD, GPAM, HSD3B7, LBR, LCAT, LIPA, NFYB, NPC1, NPC2, NR0B2, SLBP, UBL4A]
				GO:0008610	lipid biosynthetic process	0.000630953	Group51	72	[ABCD3, ABHD6, ACACA, ACACB, ACAT2, ACLY, ACSS2, AGK, AGPAT4, AKR1B1, ALDH3A2, ARV1, ATP1A1, BAAT, BMP5, C3, CBR1, CERS2, CNBP, CSNK2A1, CTDSP2, CYB5R2, CYP1A1, CYP3A4, CYP51A1, CYP8B1, DHRS11, DOCK3, ELOVL6, ERG28, ETNPPL, FAM57B, FASN, FDX1, G6PD, GCK, GPAM, GPD1, HACD2, HDHD5, HSD3B7, IDH1, IMPA1, LBR, LCAT, LCLAT1, LIPH, MID1IP1, NFYB, OSBP, P2RY4, PBK, PCCB, PCK1, PECR, PEX19, PHGDH, PHOSPHO…
				GO:1901617	organic hydroxy compound biosynthetic process	0.00087848	Group51	37	[ACACA, ACACB, ACAT2, ACLY, AKR1B1, ARV1, BAAT, BMP5, C3, CNBP, CTDSP2, CYB5R2, CYP3A4, CYP51A1, CYP8B1, DCT, DHFR, DHX8, ELOVL6, ERG28, FASN, G6PD, GPAM, HSD3B7, IMPA1, LBR, NFYB, NSFL1C, OSBP, P2RY6, PBK, PCK1, PPIP5K1, PSAT1, PTRH2, SPR, UBL4A]
				GO:0016126	sterol biosynthetic process	0.00166446	Group51	16	[ACACA, ACACB, ACAT2, ACLY, ARV1, CNBP, CYB5R2, CYP51A1, ELOVL6, ERG28, FASN, G6PD, GPAM, LBR, NFYB, UBL4A]
				GO:1902653	secondary alcohol biosynthetic process	0.00260372	Group51	15	[ACACA, ACACB, ACAT2, ACLY, ARV1, CNBP, CYP51A1, ELOVL6, ERG28, FASN, G6PD, GPAM, LBR, NFYB, UBL4A]
				GO:1902652	secondary alcohol metabolic process	0.004101	Group51	24	[ACACA, ACACB, ACAT2, ACLY, ARV1, CEBPA, CNBP, CYP3A4, CYP51A1, ELOVL6, ERG28, FASN, FDX1, G6PD, GPAM, HSD3B7, LBR, LCAT, NFYB, NPC1, NPC2, NR0B2, SLBP, UBL4A]
(#10) Cellular Metabolism	organic substance metabolic process	GO:1901615	organic hydroxy compound metabolic process	GO:1901615	organic hydroxy compound metabolic process	1.16416e-07	Group43	73	[ABAT, ACACA, ACACB, ACAT2, ACLY, ACSS2, AKR1B1, ALDH3A2, ARV1, BAAT, BMP5, C3, CALM1, CEBPA, CNBP, CTDSP2, CYB5R2, CYP1A1, CYP3A4, CYP4V2, CYP51A1, CYP8B1, DCT, DHFR, DHRS4, DHX8, DIO3, DOCK3, ELN, ELOVL6, ERG28, FASN, FDX1, G6PD, GCK, GDE1, GPAM, GPD1, HIF1A, HSD3B7, IMPA1, LBR, LCAT, LIPA, NAAA, NFYB, NPC1, NPC2, NR0B2, NSFL1C, NUDT3, OSBP, P2RY6, PBK, PCK1, PECR, PFKFB2, PPIP5K1, PRDX5, PSAT1…
				GO:0006629	lipid metabolic process	4.19629e-06	Group43	131	[AACS, ABCD3, ABHD12, ABHD6, ACACA, ACACB, ACAT2, ACLY, ACOT1, ACOX3, ACSBG2, ACSS2, ADTRP, AGK, AGPAT4, AIFM2, AKR1B1, ALDH3A2, ALDH5A1, ANGPTL4, ARV1, ASPG, ATP1A1, BAAT, BCO2, BMP5, BPNT1, C3, CAV2, CBR1, CD81, CEBPA, CERS2, CES5A, CNBP, CRCP, CRYL1, CSNK2A1, CTDSP2, CYB5R2, CYP1A1, CYP3A4, CYP4V2, CYP51A1, CYP8B1, DECR1, DHRS11, DHRS4, DOCK3, ECH1, ECI2, EDF1, EIF4E, ELN, ELOVL6, ERG28, ETFA,…
				GO:0006631	fatty acid metabolic process	0.000231655	Group43	46	[AACS, ABCD3, ACACA, ACACB, ACAT2, ACLY, ACOT1, ACOX3, ACSBG2, ACSS2, ADTRP, ALDH3A2, ALDH5A1, BAAT, C3, CAV2, CBR1, CRYL1, CTDSP2, CYP1A1, CYP3A4, CYP4V2, DECR1, ECH1, ECI2, ELOVL6, ETFA, ETFB, FASN, GPAM, HACD2, HADH, HADHA, MAPK3, MCEE, MID1IP1, NAAA, P2RY4, PCCB, PCK1, PDK1, PECR, PEX19, PRDX5, RGN, SCD5]
				GO:0044255	cellular lipid metabolic process	0.000277473	Group43	99	[AACS, ABCD3, ABHD12, ABHD6, ACACA, ACACB, ACAT2, ACLY, ACOT1, ACOX3, ACSBG2, ACSS2, ADTRP, AGK, AGPAT4, AIFM2, AKR1B1, ALDH3A2, ALDH5A1, ARV1, BAAT, BCO2, BPNT1, C3, CAV2, CBR1, CD81, CERS2, CRCP, CRYL1, CSNK2A1, CTDSP2, CYP1A1, CYP3A4, CYP4V2, DECR1, ECH1, ECI2, ELN, ELOVL6, ERG28, ETFA, ETFB, ETNPPL, FABP2, FAM57B, FASN, GCK, GDE1, GPAM, GPD1, HACD2, HADH, HADHA, HDHD5, HEXA, IDH1, IMPA1, KDM5…
				GO:0008610	lipid biosynthetic process	0.000630953	Group43	72	[ABCD3, ABHD6, ACACA, ACACB, ACAT2, ACLY, ACSS2, AGK, AGPAT4, AKR1B1, ALDH3A2, ARV1, ATP1A1, BAAT, BMP5, C3, CBR1, CERS2, CNBP, CSNK2A1, CTDSP2, CYB5R2, CYP1A1, CYP3A4, CYP51A1, CYP8B1, DHRS11, DOCK3, ELOVL6, ERG28, ETNPPL, FAM57B, FASN, FDX1, G6PD, GCK, GPAM, GPD1, HACD2, HDHD5, HSD3B7, IDH1, IMPA1, LBR, LCAT, LCLAT1, LIPH, MID1IP1, NFYB, OSBP, P2RY4, PBK, PCCB, PCK1, PECR, PEX19, PHGDH, PHOSPHO…
				GO:0016042	lipid catabolic process	0.000650782	Group43	39	[ABCD3, ABHD12, ABHD6, ACACB, ACAT2, ACOX3, ADTRP, ALDH3A2, ASPG, BCO2, CES5A, CTDSP2, CYP3A4, DECR1, ECH1, ECI2, ETFA, ETFB, FABP2, GDE1, HADH, HADHA, HSD3B7, IDH1, LIPA, LIPH, MCEE, PBK, PCCB, PCK1, PECR, PEX19, PPT1, PRDX5, PRDX6, PRKCSH, PSMD8, RAB7A, YWHAE]
(#10) Cellular Metabolism	organic substance metabolic process	GO:1901615	organic hydroxy compound metabolic process ^	GO:1901615	organic hydroxy compound metabolic process	1.16416e-07	Group49	73	[ABAT, ACACA, ACACB, ACAT2, ACLY, ACSS2, AKR1B1, ALDH3A2, ARV1, BAAT, BMP5, C3, CALM1, CEBPA, CNBP, CTDSP2, CYB5R2, CYP1A1, CYP3A4, CYP4V2, CYP51A1, CYP8B1, DCT, DHFR, DHRS4, DHX8, DIO3, DOCK3, ELN, ELOVL6, ERG28, FASN, FDX1, G6PD, GCK, GDE1, GPAM, GPD1, HIF1A, HSD3B7, IMPA1, LBR, LCAT, LIPA, NAAA, NFYB, NPC1, NPC2, NR0B2, NSFL1C, NUDT3, OSBP, P2RY6, PBK, PCK1, PECR, PFKFB2, PPIP5K1, PRDX5, PSAT1…
				GO:0006066	alcohol metabolic process	2.20772e-07	Group49	55	[ACACA, ACACB, ACAT2, ACLY, ACSS2, AKR1B1, ALDH3A2, ARV1, BMP5, CALM1, CEBPA, CNBP, CYP3A4, CYP51A1, DHFR, DHRS4, DHX8, ELN, ELOVL6, ERG28, FASN, FDX1, G6PD, GCK, GDE1, GPAM, GPD1, HSD3B7, IMPA1, LBR, LCAT, NAAA, NFYB, NPC1, NPC2, NR0B2, NSFL1C, NUDT3, P2RY6, PBK, PCK1, PECR, PPIP5K1, PTRH2, RBP1, RDH12, RDH14, SDR16C5, SLBP, SPR, SULT1A1, TPI1, TTR, UBL4A, VPS29]
				GO:0006629	lipid metabolic process	4.19629e-06	Group49	131	[AACS, ABCD3, ABHD12, ABHD6, ACACA, ACACB, ACAT2, ACLY, ACOT1, ACOX3, ACSBG2, ACSS2, ADTRP, AGK, AGPAT4, AIFM2, AKR1B1, ALDH3A2, ALDH5A1, ANGPTL4, ARV1, ASPG, ATP1A1, BAAT, BCO2, BMP5, BPNT1, C3, CAV2, CBR1, CD81, CEBPA, CERS2, CES5A, CNBP, CRCP, CRYL1, CSNK2A1, CTDSP2, CYB5R2, CYP1A1, CYP3A4, CYP4V2, CYP51A1, CYP8B1, DECR1, DHRS11, DHRS4, DOCK3, ECH1, ECI2, EDF1, EIF4E, ELN, ELOVL6, ERG28, ETFA,…
			^ redundant group was not reflected	GO:0008202	steroid metabolic process	0.000136338	Group49	42	[ACACA, ACACB, ACAT2, ACLY, AKR1B1, ARV1, ATP1A1, BAAT, BMP5, CEBPA, CNBP, CTDSP2, CYB5R2, CYP1A1, CYP3A4, CYP4V2, CYP51A1, CYP8B1, DHRS11, DHRS4, DOCK3, ELOVL6, ERG28, FASN, FDX1, G6PD, GPAM, HSD3B7, LBR, LCAT, LIPA, NFYB, NPC1, NPC2, NR0B2, OSBP, PSMD8, RBP1, SLBP, SULT1A1, TSPO, UBL4A]
				GO:0006694	steroid biosynthetic process	0.000250502	Group49	30	[ACACA, ACACB, ACAT2, ACLY, AKR1B1, ARV1, ATP1A1, BAAT, BMP5, CNBP, CTDSP2, CYB5R2, CYP3A4, CYP51A1, CYP8B1, DHRS11, DOCK3, ELOVL6, ERG28, FASN, FDX1, G6PD, GPAM, HSD3B7, LBR, NFYB, OSBP, RBP1, TSPO, UBL4A]
				GO:0044255	cellular lipid metabolic process	0.000277473	Group49	99	[AACS, ABCD3, ABHD12, ABHD6, ACACA, ACACB, ACAT2, ACLY, ACOT1, ACOX3, ACSBG2, ACSS2, ADTRP, AGK, AGPAT4, AIFM2, AKR1B1, ALDH3A2, ALDH5A1, ARV1, BAAT, BCO2, BPNT1, C3, CAV2, CBR1, CD81, CERS2, CRCP, CRYL1, CSNK2A1, CTDSP2, CYP1A1, CYP3A4, CYP4V2, DECR1, ECH1, ECI2, ELN, ELOVL6, ERG28, ETFA, ETFB, ETNPPL, FABP2, FAM57B, FASN, GCK, GDE1, GPAM, GPD1, HACD2, HADH, HADHA, HDHD5, HEXA, IDH1, IMPA1, KDM5…
				GO:0008610	lipid biosynthetic process	0.000630953	Group49	72	[ABCD3, ABHD6, ACACA, ACACB, ACAT2, ACLY, ACSS2, AGK, AGPAT4, AKR1B1, ALDH3A2, ARV1, ATP1A1, BAAT, BMP5, C3, CBR1, CERS2, CNBP, CSNK2A1, CTDSP2, CYB5R2, CYP1A1, CYP3A4, CYP51A1, CYP8B1, DHRS11, DOCK3, ELOVL6, ERG28, ETNPPL, FAM57B, FASN, FDX1, G6PD, GCK, GPAM, GPD1, HACD2, HDHD5, HSD3B7, IDH1, IMPA1, LBR, LCAT, LCLAT1, LIPH, MID1IP1, NFYB, OSBP, P2RY4, PBK, PCCB, PCK1, PECR, PEX19, PHGDH, PHOSPHO…
				GO:1901617	organic hydroxy compound biosynthetic process	0.00087848	Group49	37	[ACACA, ACACB, ACAT2, ACLY, AKR1B1, ARV1, BAAT, BMP5, C3, CNBP, CTDSP2, CYB5R2, CYP3A4, CYP51A1, CYP8B1, DCT, DHFR, DHX8, ELOVL6, ERG28, FASN, G6PD, GPAM, HSD3B7, IMPA1, LBR, NFYB, NSFL1C, OSBP, P2RY6, PBK, PCK1, PPIP5K1, PSAT1, PTRH2, SPR, UBL4A]
(#10) Cellular Metabolism	organic substance metabolic process	GO:0006629	lipid metabolic process	GO:0006629	lipid metabolic process	4.19629e-06	Group44	131	[AACS, ABCD3, ABHD12, ABHD6, ACACA, ACACB, ACAT2, ACLY, ACOT1, ACOX3, ACSBG2, ACSS2, ADTRP, AGK, AGPAT4, AIFM2, AKR1B1, ALDH3A2, ALDH5A1, ANGPTL4, ARV1, ASPG, ATP1A1, BAAT, BCO2, BMP5, BPNT1, C3, CAV2, CBR1, CD81, CEBPA, CERS2, CES5A, CNBP, CRCP, CRYL1, CSNK2A1, CTDSP2, CYB5R2, CYP1A1, CYP3A4, CYP4V2, CYP51A1, CYP8B1, DECR1, DHRS11, DHRS4, DOCK3, ECH1, ECI2, EDF1, EIF4E, ELN, ELOVL6, ERG28, ETFA,…
				GO:0046395	carboxylic acid catabolic process	6.95773e-05	Group44	42	[ABAT, ABCD3, ABHD10, ACACB, ACAT2, ACOX3, ADTRP, AGO2, AKR1B1, ALDH3A2, ALDH5A1, ASRGL1, BCKDHB, BLMH, C3, CRYL1, CTDSP2, DECR1, ECH1, ECI2, ETFA, ETFB, GCAT, GLS, GNPDA2, GOT2, GPAM, HADH, HADHA, HEXA, HMGCLL1, MCCC2, MCEE, ODC1, PCCB, PCK1, PECR, PEX19, PHYKPL, PPAT, SHMT1, SHMT2]
				GO:0006631	fatty acid metabolic process	0.000231655	Group44	46	[AACS, ABCD3, ACACA, ACACB, ACAT2, ACLY, ACOT1, ACOX3, ACSBG2, ACSS2, ADTRP, ALDH3A2, ALDH5A1, BAAT, C3, CAV2, CBR1, CRYL1, CTDSP2, CYP1A1, CYP3A4, CYP4V2, DECR1, ECH1, ECI2, ELOVL6, ETFA, ETFB, FASN, GPAM, HACD2, HADH, HADHA, MAPK3, MCEE, MID1IP1, NAAA, P2RY4, PCCB, PCK1, PDK1, PECR, PEX19, PRDX5, RGN, SCD5]
				GO:0044255	cellular lipid metabolic process	0.000277473	Group44	99	[AACS, ABCD3, ABHD12, ABHD6, ACACA, ACACB, ACAT2, ACLY, ACOT1, ACOX3, ACSBG2, ACSS2, ADTRP, AGK, AGPAT4, AIFM2, AKR1B1, ALDH3A2, ALDH5A1, ARV1, BAAT, BCO2, BPNT1, C3, CAV2, CBR1, CD81, CERS2, CRCP, CRYL1, CSNK2A1, CTDSP2, CYP1A1, CYP3A4, CYP4V2, DECR1, ECH1, ECI2, ELN, ELOVL6, ERG28, ETFA, ETFB, ETNPPL, FABP2, FAM57B, FASN, GCK, GDE1, GPAM, GPD1, HACD2, HADH, HADHA, HDHD5, HEXA, IDH1, IMPA1, KDM5…
				GO:0016042	lipid catabolic process	0.000650782	Group44	39	[ABCD3, ABHD12, ABHD6, ACACB, ACAT2, ACOX3, ADTRP, ALDH3A2, ASPG, BCO2, CES5A, CTDSP2, CYP3A4, DECR1, ECH1, ECI2, ETFA, ETFB, FABP2, GDE1, HADH, HADHA, HSD3B7, IDH1, LIPA, LIPH, MCEE, PBK, PCCB, PCK1, PECR, PEX19, PPT1, PRDX5, PRDX6, PRKCSH, PSMD8, RAB7A, YWHAE]
				GO:0044242	cellular lipid catabolic process	0.00215297	Group44	29	[ABCD3, ABHD12, ABHD6, ACACB, ACAT2, ACOX3, ADTRP, ALDH3A2, BCO2, CTDSP2, DECR1, ECH1, ECI2, ETFA, ETFB, FABP2, GDE1, HADH, HADHA, IDH1, MCEE, PBK, PCCB, PCK1, PECR, PEX19, PPT1, PRDX5, PRDX6]
				GO:0009062	fatty acid catabolic process	0.00215757	Group44	19	[ABCD3, ACACB, ACAT2, ACOX3, ADTRP, ALDH3A2, CTDSP2, DECR1, ECH1, ECI2, ETFA, ETFB, HADH, HADHA, MCEE, PCCB, PCK1, PECR, PEX19]
(#10) Cellular Metabolism	small molecule catabolic process	GO:0044282	small molecule catabolic process	GO:0044282	small molecule catabolic process	2.89251e-07	Group35	63	[ABAT, ABCD3, ABHD10, ACACB, ACAT2, ACOX3, ADTRP, AGO2, AKR1B1, ALDH3A2, ALDH5A1, ALDOA, ASRGL1, BCKDHB, BLMH, C3, CRYL1, CTDSP2, CYP1A1, DECR1, DERA, ECH1, ECI2, ENTPD6, ESD, ETFA, ETFB, GALE, GCAT, GCK, GLS, GNPDA2, GOT2, GPAM, HADH, HADHA, HEXA, HMGCLL1, HSD3B7, IMPA1, MCCC2, MCEE, NT5C3A, NUDT15, NUDT3, ODC1, PCCB, PCK1, PECR, PEX19, PFKFB2, PHYKPL, PKM, PPAT, PRDX5, PSMD8, RPE, SHMT1, SHMT2,…
		GO:0006631	fatty acid metabolic process	GO:0006631	fatty acid metabolic process	1.31655e-05	Group35	46	[AACS, ABCD3, ACACA, ACACB, ACAT2, ACLY, ACOT1, ACOX3, ACSBG2, ACSS2, ADTRP, ALDH3A2, ALDH5A1, BAAT, C3, CAV2, CBR1, CRYL1, CTDSP2, CYP1A1, CYP3A4, CYP4V2, DECR1, ECH1, ECI2, ELOVL6, ETFA, ETFB, FASN, GPAM, HACD2, HADH, HADHA, MAPK3, MCEE, MID1IP1, NAAA, P2RY4, PCCB, PCK1, PDK1, PECR, PEX19, PRDX5, RGN, SCD5]
				GO:0046395	carboxylic acid catabolic process	6.95773e-05	Group35	42	[ABAT, ABCD3, ABHD10, ACACB, ACAT2, ACOX3, ADTRP, AGO2, AKR1B1, ALDH3A2, ALDH5A1, ASRGL1, BCKDHB, BLMH, C3, CRYL1, CTDSP2, DECR1, ECH1, ECI2, ETFA, ETFB, GCAT, GLS, GNPDA2, GOT2, GPAM, HADH, HADHA, HEXA, HMGCLL1, MCCC2, MCEE, ODC1, PCCB, PCK1, PECR, PEX19, PHYKPL, PPAT, SHMT1, SHMT2]
				GO:0044242	cellular lipid catabolic process	0.00215297	Group35	29	[ABCD3, ABHD12, ABHD6, ACACB, ACAT2, ACOX3, ADTRP, ALDH3A2, BCO2, CTDSP2, DECR1, ECH1, ECI2, ETFA, ETFB, FABP2, GDE1, HADH, HADHA, IDH1, MCEE, PBK, PCCB, PCK1, PECR, PEX19, PPT1, PRDX5, PRDX6]
				GO:0009062	fatty acid catabolic process	0.00215757	Group35	19	[ABCD3, ACACB, ACAT2, ACOX3, ADTRP, ALDH3A2, CTDSP2, DECR1, ECH1, ECI2, ETFA, ETFB, HADH, HADHA, MCEE, PCCB, PCK1, PECR, PEX19]
(#10) Cellular Metabolism	small molecule metabolic process	GO:0044281	small molecule metabolic process ^	GO:0044281	small molecule metabolic process	1.37327e-27	Group32	256	[AACS, ABAT, ABCD3, ABCG2, ABHD10, ACACA, ACACB, ACAT2, ACLY, ACOT1, ACOX3, ACSBG2, ACSS2, ADK, ADSL, ADSSL1, ADTRP, AGO2, AGPAT4, AIFM2, AKIRIN2, AKR1B1, ALDH3A2, ALDH5A1, ALDOA, APIP, ARV1, ASPG, ASRGL1, ASS1, ATP5F1C, ATP5MC3, AZIN1, BAAT, BCKDHB, BCO2, BHMT, BLMH, BMP5, BPNT1, C3, CALM1, CARS, CAV2, CBR1, CD200, CDK1, CEBPA, CMPK1, CNBP, COQ5, COX6A1, COX7A2, COX7A2L, CRTC2, CRYL1, CTDSP2, CY…
				GO:0044283	small molecule biosynthetic process	2.33862e-09	Group32	101	[AACS, ABAT, ABCD3, ACACA, ACACB, ACAT2, ACLY, ACSS2, ADK, ADSL, AIFM2, AKIRIN2, AKR1B1, ALDOA, APIP, ARV1, ASPG, ASS1, BAAT, BHMT, BMP5, C3, CBR1, CMPK1, CNBP, COQ5, CRTC2, CTDSP2, CYP1A1, CYP3A4, CYP51A1, CYP8B1, DCK, DCTPP1, DERA, DHFR, DHODH, DHX8, DUT, ELOVL6, ERG28, FASN, G6PD, GCK, GDA, GLS, GOT2, GPAM, GPD1, HACD2, HAS3, HIF1A, HKDC1, HMGCLL1, HSD3B7, IMPA1, LBR, MDH2, MID1IP1, MTHFD1, NC…
			^ redundant group was not reflected	GO:1901615	organic hydroxy compound metabolic process	1.16416e-07	Group32	73	[ABAT, ACACA, ACACB, ACAT2, ACLY, ACSS2, AKR1B1, ALDH3A2, ARV1, BAAT, BMP5, C3, CALM1, CEBPA, CNBP, CTDSP2, CYB5R2, CYP1A1, CYP3A4, CYP4V2, CYP51A1, CYP8B1, DCT, DHFR, DHRS4, DHX8, DIO3, DOCK3, ELN, ELOVL6, ERG28, FASN, FDX1, G6PD, GCK, GDE1, GPAM, GPD1, HIF1A, HSD3B7, IMPA1, LBR, LCAT, LIPA, NAAA, NFYB, NPC1, NPC2, NR0B2, NSFL1C, NUDT3, OSBP, P2RY6, PBK, PCK1, PECR, PFKFB2, PPIP5K1, PRDX5, PSAT1…
				GO:0046394	carboxylic acid biosynthetic process	7.82802e-07	Group32	61	[ABAT, ABCD3, ACACA, ACACB, ACLY, ACSS2, ADSL, AIFM2, AKIRIN2, AKR1B1, ALDOA, APIP, ASPG, ASS1, BAAT, BHMT, C3, CBR1, CTDSP2, CYP1A1, CYP3A4, CYP8B1, DHFR, ELOVL6, FASN, GCK, GLS, GOT2, GPD1, HACD2, HAS3, HIF1A, HKDC1, HSD3B7, MID1IP1, MTHFD1, NCOR1, OSBP, P2RY4, PCCB, PECR, PEX19, PFKFB1, PFKFB2, PHGDH, PKM, PRDX5, PSAT1, PSPH, PYCR3, RAE1, RBP1, RGN, SCD5, SEH1L, SEPHS1, SHMT1, SHMT2, TPI1, URO…
				GO:1901617	organic hydroxy compound biosynthetic process	0.00087848	Group32	37	[ACACA, ACACB, ACAT2, ACLY, AKR1B1, ARV1, BAAT, BMP5, C3, CNBP, CTDSP2, CYB5R2, CYP3A4, CYP51A1, CYP8B1, DCT, DHFR, DHX8, ELOVL6, ERG28, FASN, G6PD, GPAM, HSD3B7, IMPA1, LBR, NFYB, NSFL1C, OSBP, P2RY6, PBK, PCK1, PPIP5K1, PSAT1, PTRH2, SPR, UBL4A]
(#10) Cellular Metabolism	small molecule catabolic process	GO:0044281	small molecule metabolic process ^	GO:0044281	small molecule metabolic process	1.37327e-27	Group41	256	[AACS, ABAT, ABCD3, ABCG2, ABHD10, ACACA, ACACB, ACAT2, ACLY, ACOT1, ACOX3, ACSBG2, ACSS2, ADK, ADSL, ADSSL1, ADTRP, AGO2, AGPAT4, AIFM2, AKIRIN2, AKR1B1, ALDH3A2, ALDH5A1, ALDOA, APIP, ARV1, ASPG, ASRGL1, ASS1, ATP5F1C, ATP5MC3, AZIN1, BAAT, BCKDHB, BCO2, BHMT, BLMH, BMP5, BPNT1, C3, CALM1, CARS, CAV2, CBR1, CD200, CDK1, CEBPA, CMPK1, CNBP, COQ5, COX6A1, COX7A2, COX7A2L, CRTC2, CRYL1, CTDSP2, CY…
				GO:0055086	nucleobase-containing small molecule metabolic process	5.34516e-12	Group41	107	[ACACA, ACACB, ACLY, ACOT1, ACSBG2, ACSS2, ADK, ADSL, ADSSL1, AGPAT4, AKIRIN2, ALDOA, APIP, ATP5F1C, ATP5MC3, BAAT, BPNT1, CD200, CDK1, CMPK1, COX6A1, COX7A2, COX7A2L, CRYL1, DCK, DCTPP1, DERA, DHODH, DTYMK, DUT, ELOVL6, ENTPD6, ERH, FASN, G6PD, GCK, GDA, GFPT1, GMPPB, GNPDA2, GPAM, GPD1, GSR, GUCA1B, HACD2, HIF1A, HKDC1, IDH1, IDH2, IDH3B, IGHM, LCLAT1, MCCC2, MCEE, MDH2, MOCS2, MPC1, MPC2, MTHF…
				GO:0009117	nucleotide metabolic process	9.79096e-11	Group41	95	[ACACA, ACACB, ACLY, ACOT1, ACSBG2, ACSS2, ADK, ADSL, ADSSL1, AGPAT4, AKIRIN2, ALDOA, ATP5F1C, ATP5MC3, BAAT, BPNT1, CD200, CDK1, CMPK1, COX6A1, COX7A2, COX7A2L, CRYL1, DCK, DCTPP1, DERA, DHODH, DTYMK, DUT, ELOVL6, ERH, FASN, G6PD, GCK, GDA, GPAM, GPD1, GUCA1B, HACD2, HIF1A, HKDC1, IDH1, IDH2, IDH3B, LCLAT1, MCCC2, MCEE, MDH2, MOCS2, MPC1, MPC2, MTHFD1, NADSYN1, NAMPT, NAXE, NCOR1, NDUFB1, NDUFB1…
			^ redundant group was not reflected	GO:0019637	organophosphate metabolic process	1.49887e-08	Group41	128	[ABHD12, ABHD6, ACACA, ACACB, ACLY, ACOT1, ACSBG2, ACSS2, ADK, ADSL, ADSSL1, AGK, AGPAT4, AIFM2, AKIRIN2, AKR1B1, ALDH5A1, ALDOA, ATP5F1C, ATP5MC3, BAAT, BPNT1, CALM1, CD200, CD81, CDK1, CMPK1, COX6A1, COX7A2, COX7A2L, CRYL1, CSNK2A1, DCK, DCTPP1, DERA, DHODH, DHX8, DTYMK, DUT, ELOVL6, ERH, ETNPPL, FASN, G6PD, GCK, GDA, GDE1, GFPT1, GPAM, GPD1, GUCA1B, HACD2, HADH, HADHA, HDHD5, HIF1A, HKDC1, IDH…
				GO:1901564	organonitrogen compound metabolic process	2.96468e-06	Group41	438	[A2M, ABAT, ABCG2, ABHD12, ABHD13, ACACA, ACACB, ACLY, ACOT1, ACP1, ACSBG2, ACSS2, ACTL6A, ADD1, ADK, ADPRH, ADSL, ADSSL1, ADTRP, AEBP1, AGK, AGO2, AGPAT4, AIFM1, AIFM2, AKIRIN2, AKR1B1, ALAS2, ALDH3A2, ALDH5A1, ALDOA, ANAPC16, AP2A2, AP2M1, APIP, ARF4, ARL4C, ARRB2, ARV1, ASB13, ASPG, ASRGL1, ASS1, ATP5F1C, ATP5MC3, AZIN1, BAAT, BCAP31, BCKDHB, BHMT, BIRC5, BLMH, BMP5, BPNT1, BTG1, BTG2, C1GALT1…
				GO:0006793	phosphorus metabolic process	0.000233415	Group41	244	[ABHD12, ABHD6, ACACA, ACACB, ACLY, ACOT1, ACP1, ACSBG2, ACSS2, ADK, ADSL, ADSSL1, ADTRP, AGK, AGPAT4, AIFM2, AKIRIN2, AKR1B1, ALDH5A1, ALDOA, ANP32E, APIP, ARL4C, ARRB2, ATP1A1, ATP5F1C, ATP5MC3, BAAT, BIRC5, BMP5, BPNT1, C3, C5, CALM1, CAV2, CCL13, CD200, CD81, CDK1, CDK10, CDK2AP1, CEBPA, CERS2, CFL1, CHTOP, CKS1B, CMPK1, CNKSR3, COPS8, COX6A1, COX7A2, COX7A2L, CRYL1, CSNK2A1, CTDSP2, CTDSPL2,…
(#10) Cellular Metabolism	small molecule catabolic process	GO:0044281	small molecule metabolic process ^	GO:0044281	small molecule metabolic process	1.37327e-27	Group42	256	[AACS, ABAT, ABCD3, ABCG2, ABHD10, ACACA, ACACB, ACAT2, ACLY, ACOT1, ACOX3, ACSBG2, ACSS2, ADK, ADSL, ADSSL1, ADTRP, AGO2, AGPAT4, AIFM2, AKIRIN2, AKR1B1, ALDH3A2, ALDH5A1, ALDOA, APIP, ARV1, ASPG, ASRGL1, ASS1, ATP5F1C, ATP5MC3, AZIN1, BAAT, BCKDHB, BCO2, BHMT, BLMH, BMP5, BPNT1, C3, CALM1, CARS, CAV2, CBR1, CD200, CDK1, CEBPA, CMPK1, CNBP, COQ5, COX6A1, COX7A2, COX7A2L, CRTC2, CRYL1, CTDSP2, CY…
				GO:0019752	carboxylic acid metabolic process	1.75331e-21	Group42	158	[AACS, ABAT, ABCD3, ABHD10, ACACA, ACACB, ACAT2, ACLY, ACOT1, ACOX3, ACSBG2, ACSS2, ADSL, ADSSL1, ADTRP, AGO2, AIFM2, AKIRIN2, AKR1B1, ALDH3A2, ALDH5A1, ALDOA, APIP, ARV1, ASPG, ASRGL1, ASS1, AZIN1, BAAT, BCKDHB, BCO2, BHMT, BLMH, C3, CARS, CAV2, CBR1, CRYL1, CTDSP2, CYP1A1, CYP3A4, CYP4V2, CYP8B1, DCT, DECR1, DHFR, ECH1, ECI2, EGLN2, ELOVL6, ETFA, ETFB, FASN, GCAT, GCK, GCLM, GFPT1, GLS, GNPDA2,…
			^ redundant group was not reflected	GO:0006082	organic acid metabolic process	2.18959e-20	Group42	164	[AACS, ABAT, ABCD3, ABCG2, ABHD10, ACACA, ACACB, ACAT2, ACLY, ACOT1, ACOX3, ACSBG2, ACSS2, ADSL, ADSSL1, ADTRP, AGO2, AIFM2, AKIRIN2, AKR1B1, ALDH3A2, ALDH5A1, ALDOA, APIP, ARV1, ASPG, ASRGL1, ASS1, AZIN1, BAAT, BCKDHB, BCO2, BHMT, BLMH, BPNT1, C3, CARS, CAV2, CBR1, CRYL1, CTDSP2, CYP1A1, CYP3A4, CYP4V2, CYP8B1, DCT, DECR1, DHFR, ECH1, ECI2, EGLN2, ELOVL6, ETFA, ETFB, FASN, GCAT, GCK, GCLM, GFPT1…
				GO:0043436	oxoacid metabolic process	2.53486e-20	Group42	162	[AACS, ABAT, ABCD3, ABHD10, ACACA, ACACB, ACAT2, ACLY, ACOT1, ACOX3, ACSBG2, ACSS2, ADSL, ADSSL1, ADTRP, AGO2, AIFM2, AKIRIN2, AKR1B1, ALDH3A2, ALDH5A1, ALDOA, APIP, ARV1, ASPG, ASRGL1, ASS1, AZIN1, BAAT, BCKDHB, BCO2, BHMT, BLMH, BPNT1, C3, CARS, CAV2, CBR1, CRYL1, CTDSP2, CYP1A1, CYP3A4, CYP4V2, CYP8B1, DCT, DECR1, DHFR, ECH1, ECI2, EGLN2, ELOVL6, ETFA, ETFB, FASN, GCAT, GCK, GCLM, GFPT1, GLS, …
				GO:0006520	cellular amino acid metabolic process	1.07794e-12	Group42	72	[ABAT, ADSL, ADSSL1, AGO2, ALDH5A1, APIP, ASPG, ASRGL1, ASS1, AZIN1, BAAT, BCKDHB, BHMT, BLMH, C3, CARS, DCT, EGLN2, GCAT, GCLM, GFPT1, GLS, GOT2, GPAM, HADH, HMGCLL1, IARS, KYAT3, MCCC2, MTHFD1, NARS, ODC1, P4HB, PFAS, PHGDH, PHYKPL, PPA1, PPAT, PSAT1, PSMA1, PSMA2, PSMA3, PSMA4, PSMA5, PSMA6, PSMA7, PSMB2, PSMB3, PSMB4, PSMB5, PSMB6, PSMB7, PSMC1, PSMC3, PSMC4, PSMC6, PSMD1, PSMD11, PSMD12, PSM…
				GO:0046394	carboxylic acid biosynthetic process	7.82802e-07	Group42	61	[ABAT, ABCD3, ACACA, ACACB, ACLY, ACSS2, ADSL, AIFM2, AKIRIN2, AKR1B1, ALDOA, APIP, ASPG, ASS1, BAAT, BHMT, C3, CBR1, CTDSP2, CYP1A1, CYP3A4, CYP8B1, DHFR, ELOVL6, FASN, GCK, GLS, GOT2, GPD1, HACD2, HAS3, HIF1A, HKDC1, HSD3B7, MID1IP1, MTHFD1, NCOR1, OSBP, P2RY4, PCCB, PECR, PEX19, PFKFB1, PFKFB2, PHGDH, PKM, PRDX5, PSAT1, PSPH, PYCR3, RAE1, RBP1, RGN, SCD5, SEH1L, SEPHS1, SHMT1, SHMT2, TPI1, URO…
(#10) Cellular Metabolism	small molecule catabolic process	GO:0044281	small molecule metabolic process ^	GO:0044281	small molecule metabolic process	1.37327e-27	Group45	256	[AACS, ABAT, ABCD3, ABCG2, ABHD10, ACACA, ACACB, ACAT2, ACLY, ACOT1, ACOX3, ACSBG2, ACSS2, ADK, ADSL, ADSSL1, ADTRP, AGO2, AGPAT4, AIFM2, AKIRIN2, AKR1B1, ALDH3A2, ALDH5A1, ALDOA, APIP, ARV1, ASPG, ASRGL1, ASS1, ATP5F1C, ATP5MC3, AZIN1, BAAT, BCKDHB, BCO2, BHMT, BLMH, BMP5, BPNT1, C3, CALM1, CARS, CAV2, CBR1, CD200, CDK1, CEBPA, CMPK1, CNBP, COQ5, COX6A1, COX7A2, COX7A2L, CRTC2, CRYL1, CTDSP2, CY…
				GO:0019752	carboxylic acid metabolic process	1.75331e-21	Group45	158	[AACS, ABAT, ABCD3, ABHD10, ACACA, ACACB, ACAT2, ACLY, ACOT1, ACOX3, ACSBG2, ACSS2, ADSL, ADSSL1, ADTRP, AGO2, AIFM2, AKIRIN2, AKR1B1, ALDH3A2, ALDH5A1, ALDOA, APIP, ARV1, ASPG, ASRGL1, ASS1, AZIN1, BAAT, BCKDHB, BCO2, BHMT, BLMH, C3, CARS, CAV2, CBR1, CRYL1, CTDSP2, CYP1A1, CYP3A4, CYP4V2, CYP8B1, DCT, DECR1, DHFR, ECH1, ECI2, EGLN2, ELOVL6, ETFA, ETFB, FASN, GCAT, GCK, GCLM, GFPT1, GLS, GNPDA2,…
				GO:0006082	organic acid metabolic process	2.18959e-20	Group45	164	[AACS, ABAT, ABCD3, ABCG2, ABHD10, ACACA, ACACB, ACAT2, ACLY, ACOT1, ACOX3, ACSBG2, ACSS2, ADSL, ADSSL1, ADTRP, AGO2, AIFM2, AKIRIN2, AKR1B1, ALDH3A2, ALDH5A1, ALDOA, APIP, ARV1, ASPG, ASRGL1, ASS1, AZIN1, BAAT, BCKDHB, BCO2, BHMT, BLMH, BPNT1, C3, CARS, CAV2, CBR1, CRYL1, CTDSP2, CYP1A1, CYP3A4, CYP4V2, CYP8B1, DCT, DECR1, DHFR, ECH1, ECI2, EGLN2, ELOVL6, ETFA, ETFB, FASN, GCAT, GCK, GCLM, GFPT1…
				GO:0043436	oxoacid metabolic process	2.53486e-20	Group45	162	[AACS, ABAT, ABCD3, ABHD10, ACACA, ACACB, ACAT2, ACLY, ACOT1, ACOX3, ACSBG2, ACSS2, ADSL, ADSSL1, ADTRP, AGO2, AIFM2, AKIRIN2, AKR1B1, ALDH3A2, ALDH5A1, ALDOA, APIP, ARV1, ASPG, ASRGL1, ASS1, AZIN1, BAAT, BCKDHB, BCO2, BHMT, BLMH, BPNT1, C3, CARS, CAV2, CBR1, CRYL1, CTDSP2, CYP1A1, CYP3A4, CYP4V2, CYP8B1, DCT, DECR1, DHFR, ECH1, ECI2, EGLN2, ELOVL6, ETFA, ETFB, FASN, GCAT, GCK, GCLM, GFPT1, GLS, …
			^ redundant group was not reflected	GO:0055086	nucleobase-containing small molecule metabolic process	5.34516e-12	Group45	107	[ACACA, ACACB, ACLY, ACOT1, ACSBG2, ACSS2, ADK, ADSL, ADSSL1, AGPAT4, AKIRIN2, ALDOA, APIP, ATP5F1C, ATP5MC3, BAAT, BPNT1, CD200, CDK1, CMPK1, COX6A1, COX7A2, COX7A2L, CRYL1, DCK, DCTPP1, DERA, DHODH, DTYMK, DUT, ELOVL6, ENTPD6, ERH, FASN, G6PD, GCK, GDA, GFPT1, GMPPB, GNPDA2, GPAM, GPD1, GSR, GUCA1B, HACD2, HIF1A, HKDC1, IDH1, IDH2, IDH3B, IGHM, LCLAT1, MCCC2, MCEE, MDH2, MOCS2, MPC1, MPC2, MTHF…
				GO:0044283	small molecule biosynthetic process	2.33862e-09	Group45	101	[AACS, ABAT, ABCD3, ACACA, ACACB, ACAT2, ACLY, ACSS2, ADK, ADSL, AIFM2, AKIRIN2, AKR1B1, ALDOA, APIP, ARV1, ASPG, ASS1, BAAT, BHMT, BMP5, C3, CBR1, CMPK1, CNBP, COQ5, CRTC2, CTDSP2, CYP1A1, CYP3A4, CYP51A1, CYP8B1, DCK, DCTPP1, DERA, DHFR, DHODH, DHX8, DUT, ELOVL6, ERG28, FASN, G6PD, GCK, GDA, GLS, GOT2, GPAM, GPD1, HACD2, HAS3, HIF1A, HKDC1, HMGCLL1, HSD3B7, IMPA1, LBR, MDH2, MID1IP1, MTHFD1, NC…
				GO:0019637	organophosphate metabolic process	1.49887e-08	Group45	128	[ABHD12, ABHD6, ACACA, ACACB, ACLY, ACOT1, ACSBG2, ACSS2, ADK, ADSL, ADSSL1, AGK, AGPAT4, AIFM2, AKIRIN2, AKR1B1, ALDH5A1, ALDOA, ATP5F1C, ATP5MC3, BAAT, BPNT1, CALM1, CD200, CD81, CDK1, CMPK1, COX6A1, COX7A2, COX7A2L, CRYL1, CSNK2A1, DCK, DCTPP1, DERA, DHODH, DHX8, DTYMK, DUT, ELOVL6, ERH, ETNPPL, FASN, G6PD, GCK, GDA, GDE1, GFPT1, GPAM, GPD1, GUCA1B, HACD2, HADH, HADHA, HDHD5, HIF1A, HKDC1, IDH…
				GO:0006793	phosphorus metabolic process	0.000233415	Group45	244	[ABHD12, ABHD6, ACACA, ACACB, ACLY, ACOT1, ACP1, ACSBG2, ACSS2, ADK, ADSL, ADSSL1, ADTRP, AGK, AGPAT4, AIFM2, AKIRIN2, AKR1B1, ALDH5A1, ALDOA, ANP32E, APIP, ARL4C, ARRB2, ATP1A1, ATP5F1C, ATP5MC3, BAAT, BIRC5, BMP5, BPNT1, C3, C5, CALM1, CAV2, CCL13, CD200, CD81, CDK1, CDK10, CDK2AP1, CEBPA, CERS2, CFL1, CHTOP, CKS1B, CMPK1, CNKSR3, COPS8, COX6A1, COX7A2, COX7A2L, CRYL1, CSNK2A1, CTDSP2, CTDSPL2,…
(#10) Cellular Metabolism	small molecule biosynthetic process	GO:0044281	small molecule metabolic process	GO:0044281	small molecule metabolic process	1.37327e-27	Group57	256	[AACS, ABAT, ABCD3, ABCG2, ABHD10, ACACA, ACACB, ACAT2, ACLY, ACOT1, ACOX3, ACSBG2, ACSS2, ADK, ADSL, ADSSL1, ADTRP, AGO2, AGPAT4, AIFM2, AKIRIN2, AKR1B1, ALDH3A2, ALDH5A1, ALDOA, APIP, ARV1, ASPG, ASRGL1, ASS1, ATP5F1C, ATP5MC3, AZIN1, BAAT, BCKDHB, BCO2, BHMT, BLMH, BMP5, BPNT1, C3, CALM1, CARS, CAV2, CBR1, CD200, CDK1, CEBPA, CMPK1, CNBP, COQ5, COX6A1, COX7A2, COX7A2L, CRTC2, CRYL1, CTDSP2, CY…
		GO:0055086	nucleobase-containing small molecule metabolic process	GO:0055086	nucleobase-containing small molecule metabolic process	5.34516e-12	Group57	107	[ACACA, ACACB, ACLY, ACOT1, ACSBG2, ACSS2, ADK, ADSL, ADSSL1, AGPAT4, AKIRIN2, ALDOA, APIP, ATP5F1C, ATP5MC3, BAAT, BPNT1, CD200, CDK1, CMPK1, COX6A1, COX7A2, COX7A2L, CRYL1, DCK, DCTPP1, DERA, DHODH, DTYMK, DUT, ELOVL6, ENTPD6, ERH, FASN, G6PD, GCK, GDA, GFPT1, GMPPB, GNPDA2, GPAM, GPD1, GSR, GUCA1B, HACD2, HIF1A, HKDC1, IDH1, IDH2, IDH3B, IGHM, LCLAT1, MCCC2, MCEE, MDH2, MOCS2, MPC1, MPC2, MTHF…
				GO:0009117	nucleotide metabolic process	9.79096e-11	Group57	95	[ACACA, ACACB, ACLY, ACOT1, ACSBG2, ACSS2, ADK, ADSL, ADSSL1, AGPAT4, AKIRIN2, ALDOA, ATP5F1C, ATP5MC3, BAAT, BPNT1, CD200, CDK1, CMPK1, COX6A1, COX7A2, COX7A2L, CRYL1, DCK, DCTPP1, DERA, DHODH, DTYMK, DUT, ELOVL6, ERH, FASN, G6PD, GCK, GDA, GPAM, GPD1, GUCA1B, HACD2, HIF1A, HKDC1, IDH1, IDH2, IDH3B, LCLAT1, MCCC2, MCEE, MDH2, MOCS2, MPC1, MPC2, MTHFD1, NADSYN1, NAMPT, NAXE, NCOR1, NDUFB1, NDUFB1…
				GO:0006732	coenzyme metabolic process	1.57142e-10	Group57	68	[ACACA, ACACB, ACLY, ACOT1, ACSBG2, ACSS2, AKIRIN2, AKR1B1, ALDOA, APIP, BAAT, CD200, COQ5, CRYL1, DERA, DHFR, ELOVL6, FASN, G6PD, GCK, GDA, GPAM, GPD1, HACD2, HIF1A, HKDC1, IDH1, IDH2, IDH3B, MCCC2, MCEE, MDH2, MMADHC, MOCS2, MPC1, MPC2, MTHFD1, MTHFD2, NADSYN1, NAMPT, NAXE, NCOR1, NMRK2, NNT, PCCB, PDK1, PFKFB1, PFKFB2, PGD, PHGDH, PKM, PPT1, PRDX5, RAE1, RGN, RPE, SCD5, SEH1L, SHMT1, SHMT2, SP…
				GO:0051186	cofactor metabolic process	4.68468e-10	Group57	86	[ACACA, ACACB, ACLY, ACOT1, ACSBG2, ACSS2, AKIRIN2, AKR1B1, ALAS2, ALDH5A1, ALDOA, APIP, ATP6V1H, BAAT, CALM1, CD200, CNDP2, COQ5, CRYL1, CYP1A1, DERA, DHFR, ELOVL6, FASN, G6PD, GCK, GCLM, GDA, GOT2, GPAM, GPD1, GSR, GSTT2B, HACD2, HIF1A, HKDC1, IDH1, IDH2, IDH3B, KYAT3, MCCC2, MCEE, MDH2, MGST1, MMADHC, MOCS2, MPC1, MPC2, MTHFD1, MTHFD2, NADSYN1, NAMPT, NAXE, NCOR1, NMRK2, NNT, PCCB, PDK1, PFKFB…
				GO:0019637	organophosphate metabolic process	1.49887e-08	Group57	128	[ABHD12, ABHD6, ACACA, ACACB, ACLY, ACOT1, ACSBG2, ACSS2, ADK, ADSL, ADSSL1, AGK, AGPAT4, AIFM2, AKIRIN2, AKR1B1, ALDH5A1, ALDOA, ATP5F1C, ATP5MC3, BAAT, BPNT1, CALM1, CD200, CD81, CDK1, CMPK1, COX6A1, COX7A2, COX7A2L, CRYL1, CSNK2A1, DCK, DCTPP1, DERA, DHODH, DHX8, DTYMK, DUT, ELOVL6, ERH, ETNPPL, FASN, G6PD, GCK, GDA, GDE1, GFPT1, GPAM, GPD1, GUCA1B, HACD2, HADH, HADHA, HDHD5, HIF1A, HKDC1, IDH…
				GO:0072524	pyridine-containing compound metabolic process	1.03232e-07	Group57	35	[AKIRIN2, ALDOA, CD200, CRYL1, DERA, G6PD, GCK, GPD1, HIF1A, HKDC1, IDH1, IDH2, IDH3B, MDH2, MPC1, MPC2, NADSYN1, NAMPT, NAXE, NCOR1, NMRK2, NNT, PFKFB1, PFKFB2, PGD, PHGDH, PKM, PRDX5, PSAT1, RAE1, RPE, SEH1L, TALDO1, TPI1, UBL4A]
				GO:0046394	carboxylic acid biosynthetic process	7.82802e-07	Group57	61	[ABAT, ABCD3, ACACA, ACACB, ACLY, ACSS2, ADSL, AIFM2, AKIRIN2, AKR1B1, ALDOA, APIP, ASPG, ASS1, BAAT, BHMT, C3, CBR1, CTDSP2, CYP1A1, CYP3A4, CYP8B1, DHFR, ELOVL6, FASN, GCK, GLS, GOT2, GPD1, HACD2, HAS3, HIF1A, HKDC1, HSD3B7, MID1IP1, MTHFD1, NCOR1, OSBP, P2RY4, PCCB, PECR, PEX19, PFKFB1, PFKFB2, PHGDH, PKM, PRDX5, PSAT1, PSPH, PYCR3, RAE1, RBP1, RGN, SCD5, SEH1L, SEPHS1, SHMT1, SHMT2, TPI1, URO…
				GO:1901293	nucleoside phosphate biosynthetic process	8.96106e-07	Group57	56	[ACACA, ACACB, ACLY, ACSBG2, ACSS2, ADK, ADSL, ADSSL1, AGPAT4, AKIRIN2, ALDOA, ATP5F1C, ATP5MC3, CMPK1, DCK, DHODH, DTYMK, DUT, ELOVL6, ERH, FASN, GCK, GPAM, GPD1, GUCA1B, HACD2, HIF1A, HKDC1, IDH2, LCLAT1, MPC1, MPC2, MTHFD1, NADSYN1, NAMPT, NAXE, NCOR1, NMRK2, PDK1, PFAS, PFKFB1, PFKFB2, PKM, PPAT, PPT1, RAE1, RRM1, RRM2, SAT1, SCD5, SEH1L, SHMT1, SUCLG1, TERF2, TPI1, TYMS]
				GO:0051188	cofactor biosynthetic process	1.7544e-06	Group57	50	[ACACA, ACACB, ACLY, ACSBG2, ACSS2, AKIRIN2, AKR1B1, ALAS2, ALDOA, CNDP2, COQ5, CYP1A1, DHFR, ELOVL6, FASN, GCK, GCLM, GDA, GPD1, HACD2, HIF1A, HKDC1, IDH2, MMADHC, MOCS2, MPC1, MPC2, MTHFD1, NADSYN1, NAMPT, NAXE, NCOR1, NMRK2, PDK1, PFKFB1, PFKFB2, PKM, PPT1, PSAT1, RAE1, RGN, SCD5, SEH1L, SLC25A38, SPR, TMEM14C, TPI1, TPK1, TSPO, UROS]
				GO:0017144	drug metabolic process	2.70422e-06	Group57	92	[AACS, ABAT, ACLY, ACSS2, ADK, ADSL, ADSSL1, AGO2, AKIRIN2, AKR1B1, ALDH3A2, ALDH5A1, ALDOA, APIP, ASRGL1, ASS1, ATP5F1C, ATP5MC3, BAAT, BHMT, BMP5, CAV2, CBR1, CD200, CDK1, COX6A1, COX7A2, COX7A2L, CPN2, CTDSP2, CTSH, CYP1A1, CYP3A4, CYP4B1, DHFR, DOCK3, ESD, GCAT, GCK, GNPDA2, GPD1, HIF1A, HKDC1, HMGCLL1, IDH1, IDH2, IDH3B, MCCC2, MDH2, ME3, MMADHC, MTHFD1, MTHFD2, NCOR1, NDUFB1, NDUFB10, NDUFB…
				GO:0090407	organophosphate biosynthetic process	3.68e-06	Group57	81	[ACACA, ACACB, ACLY, ACSBG2, ACSS2, ADK, ADSL, ADSSL1, AGK, AGPAT4, AKIRIN2, AKR1B1, ALDOA, ATP5F1C, ATP5MC3, CMPK1, CRYL1, CSNK2A1, DCK, DHODH, DHX8, DTYMK, DUT, ELOVL6, ERH, ETNPPL, FASN, G6PD, GCK, GPAM, GPD1, GUCA1B, HACD2, HDHD5, HIF1A, HKDC1, IDH1, IDH2, IMPA1, LCAT, LCLAT1, LIPH, MOCS2, MPC1, MPC2, MTHFD1, NADSYN1, NAMPT, NAXE, NCOR1, NMRK2, NSFL1C, P2RY6, PDK1, PFAS, PFKFB1, PFKFB2, PHGDH…
				GO:0009108	coenzyme biosynthetic process	9.46998e-06	Group57	41	[ACACA, ACACB, ACLY, ACSBG2, ACSS2, AKIRIN2, AKR1B1, ALDOA, COQ5, DHFR, ELOVL6, FASN, GCK, GDA, GPD1, HACD2, HIF1A, HKDC1, IDH2, MMADHC, MOCS2, MPC1, MPC2, MTHFD1, NADSYN1, NAMPT, NAXE, NCOR1, NMRK2, PDK1, PFKFB1, PFKFB2, PKM, PPT1, RAE1, RGN, SCD5, SEH1L, SPR, TPI1, TPK1]
				GO:0072521	purine-containing compound metabolic process	1.1357e-05	Group57	70	[ABCG2, ACACA, ACACB, ACLY, ACOT1, ACSBG2, ACSS2, ADK, ADSL, ADSSL1, AKIRIN2, ALDOA, APIP, ATP5F1C, ATP5MC3, BAAT, BPNT1, CDK1, COX6A1, COX7A2, COX7A2L, DCK, ELOVL6, FASN, GCK, GDA, GPAM, GPD1, GUCA1B, HACD2, HIF1A, HKDC1, MCCC2, MCEE, MOCS2, MPC1, MPC2, MTHFD1, NCOR1, NDRG1, NDUFB1, NDUFB10, NDUFB6, NIPSNAP2, NT5C3A, NUDT15, NUDT3, PDK1, PFAS, PFKFB1, PFKFB2, PKM, PPAT, PPT1, PTRH2, RAE1, SAMHD1…
				GO:0019693	ribose phosphate metabolic process	1.4437e-05	Group57	68	[ACACA, ACACB, ACLY, ACOT1, ACSBG2, ACSS2, ADK, ADSL, ADSSL1, AKIRIN2, ALDOA, ATP5F1C, ATP5MC3, BAAT, BPNT1, CDK1, CMPK1, COX6A1, COX7A2, COX7A2L, CRYL1, DERA, DHODH, ELOVL6, FASN, G6PD, GCK, GPAM, GPD1, GUCA1B, HACD2, HIF1A, HKDC1, MCCC2, MCEE, MOCS2, MPC1, MPC2, NCOR1, NDUFB1, NDUFB10, NDUFB6, NIPSNAP2, NUDT3, PDK1, PFAS, PFKFB1, PFKFB2, PGD, PHGDH, PKM, PPAT, PPT1, PTRH2, RAE1, RPE, SAT1, SCD5…
				GO:0006733	oxidoreduction coenzyme metabolic process	6.69281e-05	Group57	34	[AKIRIN2, ALDOA, CD200, COQ5, CRYL1, DERA, G6PD, GCK, GPD1, HIF1A, HKDC1, IDH1, IDH2, IDH3B, MDH2, MPC1, MPC2, NADSYN1, NAMPT, NAXE, NCOR1, NMRK2, NNT, PFKFB1, PFKFB2, PGD, PHGDH, PKM, RAE1, RPE, SEH1L, TALDO1, TPI1, UBL4A]
				GO:0006163	purine nucleotide metabolic process	0.000230002	Group57	62	[ACACA, ACACB, ACLY, ACOT1, ACSBG2, ACSS2, ADK, ADSL, ADSSL1, AKIRIN2, ALDOA, ATP5F1C, ATP5MC3, BAAT, BPNT1, CDK1, COX6A1, COX7A2, COX7A2L, ELOVL6, FASN, GCK, GDA, GPAM, GPD1, GUCA1B, HACD2, HIF1A, HKDC1, MCCC2, MCEE, MOCS2, MPC1, MPC2, MTHFD1, NCOR1, NDUFB1, NDUFB10, NDUFB6, NIPSNAP2, NUDT15, NUDT3, PDK1, PFAS, PFKFB1, PFKFB2, PKM, PPAT, PPT1, PTRH2, RAE1, SAMHD1, SAT1, SCD5, SDHC, SDHD, SEH1L, …
				GO:0006793	phosphorus metabolic process	0.000233415	Group57	244	[ABHD12, ABHD6, ACACA, ACACB, ACLY, ACOT1, ACP1, ACSBG2, ACSS2, ADK, ADSL, ADSSL1, ADTRP, AGK, AGPAT4, AIFM2, AKIRIN2, AKR1B1, ALDH5A1, ALDOA, ANP32E, APIP, ARL4C, ARRB2, ATP1A1, ATP5F1C, ATP5MC3, BAAT, BIRC5, BMP5, BPNT1, C3, C5, CALM1, CAV2, CCL13, CD200, CD81, CDK1, CDK10, CDK2AP1, CEBPA, CERS2, CFL1, CHTOP, CKS1B, CMPK1, CNKSR3, COPS8, COX6A1, COX7A2, COX7A2L, CRYL1, CSNK2A1, CTDSP2, CTDSPL2,…
				GO:0046390	ribose phosphate biosynthetic process	0.00036462	Group57	40	[ACACA, ACACB, ACLY, ACSBG2, ACSS2, ADK, ADSL, ADSSL1, AKIRIN2, ALDOA, ATP5F1C, ATP5MC3, CMPK1, DHODH, ELOVL6, FASN, G6PD, GCK, GPAM, GPD1, GUCA1B, HACD2, HIF1A, HKDC1, MPC1, MPC2, NCOR1, PDK1, PFAS, PFKFB1, PFKFB2, PKM, PPAT, PPT1, RAE1, SAT1, SCD5, SEH1L, TPI1, UBL4A]
				GO:0009259	ribonucleotide metabolic process	0.000543328	Group57	60	[ACACA, ACACB, ACLY, ACOT1, ACSBG2, ACSS2, ADK, ADSL, ADSSL1, AKIRIN2, ALDOA, ATP5F1C, ATP5MC3, BAAT, BPNT1, CDK1, CMPK1, COX6A1, COX7A2, COX7A2L, DHODH, ELOVL6, FASN, GCK, GPAM, GPD1, GUCA1B, HACD2, HIF1A, HKDC1, MCCC2, MCEE, MOCS2, MPC1, MPC2, NCOR1, NDUFB1, NDUFB10, NDUFB6, NIPSNAP2, NUDT3, PDK1, PFAS, PFKFB1, PFKFB2, PKM, PPAT, PPT1, PTRH2, RAE1, SAT1, SCD5, SDHC, SDHD, SEH1L, SHMT2, SUCLG1, …
				GO:1901135	carbohydrate derivative metabolic process	0.00055519	Group57	111	[ABHD10, ACACA, ACACB, ACLY, ACOT1, ACSBG2, ACSS2, ADK, ADSL, ADSSL1, AGO2, AKIRIN2, AKR1B1, ALDH5A1, ALDOA, APIP, ATP5F1C, ATP5MC3, BAAT, BPNT1, C1GALT1, CDK1, CMPK1, COG7, COX6A1, COX7A2, COX7A2L, CRYL1, DCK, DCTPP1, DERA, DHODH, DTYMK, DUT, ELOVL6, ERH, FASN, G6PD, GCK, GFPT1, GMPPB, GNPDA2, GPAM, GPD1, GUCA1B, HACD2, HAS3, HEXA, HIF1A, HKDC1, HS2ST1, IGHM, MAN2A1, MCCC2, MCEE, MCFD2, MOCS2, M…
				GO:0034032	purine nucleoside bisphosphate metabolic process	0.000616961	Group57	23	[ACACA, ACACB, ACLY, ACOT1, ACSBG2, ACSS2, BAAT, BPNT1, ELOVL6, FASN, GPAM, HACD2, MCCC2, MCEE, MPC1, MPC2, PDK1, PPT1, SAT1, SCD5, SUCLG1, SULT1A1, TSPO]
				GO:0006790	sulfur compound metabolic process	0.000648775	Group57	44	[ACACA, ACACB, ACLY, ACOT1, ACSBG2, ACSS2, AKR1B1, ALDH5A1, APIP, ATP6V1H, BAAT, BHMT, BLMH, BPNT1, CNDP2, ELOVL6, ESD, FASN, G6PD, GCLM, GPAM, GSR, GSTT2B, HACD2, HEXA, IDH1, MCCC2, MCEE, MGST1, MPC1, MPC2, MTHFD1, PCCB, PDK1, PHGDH, PPT1, SAT1, SCD5, SUCLG1, SULT1A1, TPK1, TSPO, UBL4A, VCAN]
				GO:1901137	carbohydrate derivative biosynthetic process	0.000710675	Group57	75	[ACACA, ACACB, ACLY, ACSBG2, ACSS2, ADK, ADSL, ADSSL1, AGO2, AKIRIN2, AKR1B1, ALDOA, ATP5F1C, ATP5MC3, C1GALT1, CMPK1, COG7, CRYL1, DCK, DHODH, DTYMK, DUT, ELOVL6, FASN, G6PD, GCK, GFPT1, GMPPB, GNPDA2, GPAM, GPD1, GUCA1B, HACD2, HAS3, HEXA, HIF1A, HKDC1, HS2ST1, IGHM, MAN2A1, MCFD2, MPC1, MPC2, NCBP2, NCOR1, NPC1, PDK1, PFAS, PFKFB1, PFKFB2, PGM3, PIGF, PIGY, PKM, POGLUT2, PPAT, PPT1, RAE1, RPN1…
				GO:0006637	acyl-CoA metabolic process	0.000762927	Group57	19	[ACACA, ACACB, ACLY, ACOT1, ACSBG2, ACSS2, BAAT, ELOVL6, FASN, GPAM, HACD2, MCEE, MPC1, MPC2, PDK1, PPT1, SCD5, SUCLG1, TSPO]
				GO:0072522	purine-containing compound biosynthetic process	0.000911696	Group57	39	[ACACA, ACACB, ACLY, ACSBG2, ACSS2, ADK, ADSL, ADSSL1, AKIRIN2, ALDOA, ATP5F1C, ATP5MC3, DCK, ELOVL6, FASN, GCK, GPAM, GPD1, GUCA1B, HACD2, HIF1A, HKDC1, MPC1, MPC2, MTHFD1, NCOR1, PDK1, PFAS, PFKFB1, PFKFB2, PKM, PPAT, PPT1, RAE1, SAT1, SCD5, SEH1L, SHMT1, TPI1]
				GO:0071616	acyl-CoA biosynthetic process	0.00133341	Group57	13	[ACACA, ACACB, ACLY, ACSBG2, ACSS2, ELOVL6, FASN, HACD2, MPC1, MPC2, PDK1, PPT1, SCD5]
				GO:0006091	generation of precursor metabolites and energy	0.00216025	Group57	56	[AACS, ACSS2, ADSL, AGL, AIFM2, AKIRIN2, AKR1B1, ALDH5A1, ALDOA, ATP5F1C, ATP5MC3, C3, CALM1, CDK1, CEBPA, COX6A1, COX7A2, COX7A2L, ETFA, ETFB, ETFRF1, FDX1, GAA, GCK, GFPT1, GPD1, GSR, HIF1A, HKDC1, HMGCLL1, IDH1, IDH2, IDH3B, MDH2, ME3, MYBBP1A, NCOR1, NDUFB1, NDUFB10, NDUFB6, NIPSNAP2, NNT, PFKFB1, PFKFB2, PHGDH, PHKB, PKM, PTRH2, RAE1, SDHC, SDHD, SEH1L, SHMT2, STEAP4, SUCLG1, TPI1]
				GO:0044272	sulfur compound biosynthetic process	0.00484511	Group57	25	[ACACA, ACACB, ACLY, ACSBG2, ACSS2, AKR1B1, APIP, BHMT, CNDP2, ELOVL6, ESD, FASN, GCLM, GSTT2B, HACD2, MGST1, MPC1, MPC2, MTHFD1, PDK1, PPT1, SAT1, SCD5, TPK1, VCAN]
(#10) Cellular Metabolism	nucleobase-containing small molecule metabolic process	GO:0055086	nucleobase-containing small molecule metabolic process	GO:0055086	nucleobase-containing small molecule metabolic process	5.34516e-12	Group52	107	[ACACA, ACACB, ACLY, ACOT1, ACSBG2, ACSS2, ADK, ADSL, ADSSL1, AGPAT4, AKIRIN2, ALDOA, APIP, ATP5F1C, ATP5MC3, BAAT, BPNT1, CD200, CDK1, CMPK1, COX6A1, COX7A2, COX7A2L, CRYL1, DCK, DCTPP1, DERA, DHODH, DTYMK, DUT, ELOVL6, ENTPD6, ERH, FASN, G6PD, GCK, GDA, GFPT1, GMPPB, GNPDA2, GPAM, GPD1, GSR, GUCA1B, HACD2, HIF1A, HKDC1, IDH1, IDH2, IDH3B, IGHM, LCLAT1, MCCC2, MCEE, MDH2, MOCS2, MPC1, MPC2, MTHF…
				GO:0019637	organophosphate metabolic process	1.49887e-11	Group52	128	[ABHD12, ABHD6, ACACA, ACACB, ACLY, ACOT1, ACSBG2, ACSS2, ADK, ADSL, ADSSL1, AGK, AGPAT4, AIFM2, AKIRIN2, AKR1B1, ALDH5A1, ALDOA, ATP5F1C, ATP5MC3, BAAT, BPNT1, CALM1, CD200, CD81, CDK1, CMPK1, COX6A1, COX7A2, COX7A2L, CRYL1, CSNK2A1, DCK, DCTPP1, DERA, DHODH, DHX8, DTYMK, DUT, ELOVL6, ERH, ETNPPL, FASN, G6PD, GCK, GDA, GDE1, GFPT1, GPAM, GPD1, GUCA1B, HACD2, HADH, HADHA, HDHD5, HIF1A, HKDC1, IDH…
				GO:0009117	nucleotide metabolic process	9.79096e-11	Group52	95	[ACACA, ACACB, ACLY, ACOT1, ACSBG2, ACSS2, ADK, ADSL, ADSSL1, AGPAT4, AKIRIN2, ALDOA, ATP5F1C, ATP5MC3, BAAT, BPNT1, CD200, CDK1, CMPK1, COX6A1, COX7A2, COX7A2L, CRYL1, DCK, DCTPP1, DERA, DHODH, DTYMK, DUT, ELOVL6, ERH, FASN, G6PD, GCK, GDA, GPAM, GPD1, GUCA1B, HACD2, HIF1A, HKDC1, IDH1, IDH2, IDH3B, LCLAT1, MCCC2, MCEE, MDH2, MOCS2, MPC1, MPC2, MTHFD1, NADSYN1, NAMPT, NAXE, NCOR1, NDUFB1, NDUFB1…
				GO:1901293	nucleoside phosphate biosynthetic process	8.96106e-07	Group52	56	[ACACA, ACACB, ACLY, ACSBG2, ACSS2, ADK, ADSL, ADSSL1, AGPAT4, AKIRIN2, ALDOA, ATP5F1C, ATP5MC3, CMPK1, DCK, DHODH, DTYMK, DUT, ELOVL6, ERH, FASN, GCK, GPAM, GPD1, GUCA1B, HACD2, HIF1A, HKDC1, IDH2, LCLAT1, MPC1, MPC2, MTHFD1, NADSYN1, NAMPT, NAXE, NCOR1, NMRK2, PDK1, PFAS, PFKFB1, PFKFB2, PKM, PPAT, PPT1, RAE1, RRM1, RRM2, SAT1, SCD5, SEH1L, SHMT1, SUCLG1, TERF2, TPI1, TYMS]
				GO:1901566	organonitrogen compound biosynthetic process	1.23494e-06	Group52	172	[ABAT, ACACA, ACACB, ACLY, ACSBG2, ACSS2, ADK, ADSL, ADSSL1, AGK, AGO2, AGPAT4, AIFM2, AKIRIN2, AKR1B1, ALAS2, ALDH3A2, ALDOA, APIP, ASPG, ASRGL1, ASS1, ATP5F1C, ATP5MC3, AZIN1, BHMT, BTG2, C1GALT1, C3, CALR, CARS, CEBPA, CERS2, CIRBP, CMPK1, CNDP2, COG7, CSNK2A1, DCK, DDX39A, DHFR, DHODH, DHPS, DTYMK, DUT, EEF1G, EIF1AX, EIF2S2, EIF4A3, EIF4E, ELOVL6, ERH, ERRFI1, ESD, FAM57B, FASN, GCK, GCLM, G…
				GO:0090407	organophosphate biosynthetic process	3.68e-06	Group52	81	[ACACA, ACACB, ACLY, ACSBG2, ACSS2, ADK, ADSL, ADSSL1, AGK, AGPAT4, AKIRIN2, AKR1B1, ALDOA, ATP5F1C, ATP5MC3, CMPK1, CRYL1, CSNK2A1, DCK, DHODH, DHX8, DTYMK, DUT, ELOVL6, ERH, ETNPPL, FASN, G6PD, GCK, GPAM, GPD1, GUCA1B, HACD2, HDHD5, HIF1A, HKDC1, IDH1, IDH2, IMPA1, LCAT, LCLAT1, LIPH, MOCS2, MPC1, MPC2, MTHFD1, NADSYN1, NAMPT, NAXE, NCOR1, NMRK2, NSFL1C, P2RY6, PDK1, PFAS, PFKFB1, PFKFB2, PHGDH…
				GO:0072521	purine-containing compound metabolic process	1.1357e-05	Group52	70	[ABCG2, ACACA, ACACB, ACLY, ACOT1, ACSBG2, ACSS2, ADK, ADSL, ADSSL1, AKIRIN2, ALDOA, APIP, ATP5F1C, ATP5MC3, BAAT, BPNT1, CDK1, COX6A1, COX7A2, COX7A2L, DCK, ELOVL6, FASN, GCK, GDA, GPAM, GPD1, GUCA1B, HACD2, HIF1A, HKDC1, MCCC2, MCEE, MOCS2, MPC1, MPC2, MTHFD1, NCOR1, NDRG1, NDUFB1, NDUFB10, NDUFB6, NIPSNAP2, NT5C3A, NUDT15, NUDT3, PDK1, PFAS, PFKFB1, PFKFB2, PKM, PPAT, PPT1, PTRH2, RAE1, SAMHD1…
				GO:0019693	ribose phosphate metabolic process	1.4437e-05	Group52	68	[ACACA, ACACB, ACLY, ACOT1, ACSBG2, ACSS2, ADK, ADSL, ADSSL1, AKIRIN2, ALDOA, ATP5F1C, ATP5MC3, BAAT, BPNT1, CDK1, CMPK1, COX6A1, COX7A2, COX7A2L, CRYL1, DERA, DHODH, ELOVL6, FASN, G6PD, GCK, GPAM, GPD1, GUCA1B, HACD2, HIF1A, HKDC1, MCCC2, MCEE, MOCS2, MPC1, MPC2, NCOR1, NDUFB1, NDUFB10, NDUFB6, NIPSNAP2, NUDT3, PDK1, PFAS, PFKFB1, PFKFB2, PGD, PHGDH, PKM, PPAT, PPT1, PTRH2, RAE1, RPE, SAT1, SCD5…
				GO:0006163	purine nucleotide metabolic process	0.000230002	Group52	62	[ACACA, ACACB, ACLY, ACOT1, ACSBG2, ACSS2, ADK, ADSL, ADSSL1, AKIRIN2, ALDOA, ATP5F1C, ATP5MC3, BAAT, BPNT1, CDK1, COX6A1, COX7A2, COX7A2L, ELOVL6, FASN, GCK, GDA, GPAM, GPD1, GUCA1B, HACD2, HIF1A, HKDC1, MCCC2, MCEE, MOCS2, MPC1, MPC2, MTHFD1, NCOR1, NDUFB1, NDUFB10, NDUFB6, NIPSNAP2, NUDT15, NUDT3, PDK1, PFAS, PFKFB1, PFKFB2, PKM, PPAT, PPT1, PTRH2, RAE1, SAMHD1, SAT1, SCD5, SDHC, SDHD, SEH1L, …
				GO:0046390	ribose phosphate biosynthetic process	0.00036462	Group52	40	[ACACA, ACACB, ACLY, ACSBG2, ACSS2, ADK, ADSL, ADSSL1, AKIRIN2, ALDOA, ATP5F1C, ATP5MC3, CMPK1, DHODH, ELOVL6, FASN, G6PD, GCK, GPAM, GPD1, GUCA1B, HACD2, HIF1A, HKDC1, MPC1, MPC2, NCOR1, PDK1, PFAS, PFKFB1, PFKFB2, PKM, PPAT, PPT1, RAE1, SAT1, SCD5, SEH1L, TPI1, UBL4A]
				GO:0009259	ribonucleotide metabolic process	0.000543328	Group52	60	[ACACA, ACACB, ACLY, ACOT1, ACSBG2, ACSS2, ADK, ADSL, ADSSL1, AKIRIN2, ALDOA, ATP5F1C, ATP5MC3, BAAT, BPNT1, CDK1, CMPK1, COX6A1, COX7A2, COX7A2L, DHODH, ELOVL6, FASN, GCK, GPAM, GPD1, GUCA1B, HACD2, HIF1A, HKDC1, MCCC2, MCEE, MOCS2, MPC1, MPC2, NCOR1, NDUFB1, NDUFB10, NDUFB6, NIPSNAP2, NUDT3, PDK1, PFAS, PFKFB1, PFKFB2, PKM, PPAT, PPT1, PTRH2, RAE1, SAT1, SCD5, SDHC, SDHD, SEH1L, SHMT2, SUCLG1, …
				GO:1901135	carbohydrate derivative metabolic process	0.00055519	Group52	111	[ABHD10, ACACA, ACACB, ACLY, ACOT1, ACSBG2, ACSS2, ADK, ADSL, ADSSL1, AGO2, AKIRIN2, AKR1B1, ALDH5A1, ALDOA, APIP, ATP5F1C, ATP5MC3, BAAT, BPNT1, C1GALT1, CDK1, CMPK1, COG7, COX6A1, COX7A2, COX7A2L, CRYL1, DCK, DCTPP1, DERA, DHODH, DTYMK, DUT, ELOVL6, ERH, FASN, G6PD, GCK, GFPT1, GMPPB, GNPDA2, GPAM, GPD1, GUCA1B, HACD2, HAS3, HEXA, HIF1A, HKDC1, HS2ST1, IGHM, MAN2A1, MCCC2, MCEE, MCFD2, MOCS2, M…
				GO:1901137	carbohydrate derivative biosynthetic process	0.000710675	Group52	75	[ACACA, ACACB, ACLY, ACSBG2, ACSS2, ADK, ADSL, ADSSL1, AGO2, AKIRIN2, AKR1B1, ALDOA, ATP5F1C, ATP5MC3, C1GALT1, CMPK1, COG7, CRYL1, DCK, DHODH, DTYMK, DUT, ELOVL6, FASN, G6PD, GCK, GFPT1, GMPPB, GNPDA2, GPAM, GPD1, GUCA1B, HACD2, HAS3, HEXA, HIF1A, HKDC1, HS2ST1, IGHM, MAN2A1, MCFD2, MPC1, MPC2, NCBP2, NCOR1, NPC1, PDK1, PFAS, PFKFB1, PFKFB2, PGM3, PIGF, PIGY, PKM, POGLUT2, PPAT, PPT1, RAE1, RPN1…
				GO:0072522	purine-containing compound biosynthetic process	0.000911696	Group52	39	[ACACA, ACACB, ACLY, ACSBG2, ACSS2, ADK, ADSL, ADSSL1, AKIRIN2, ALDOA, ATP5F1C, ATP5MC3, DCK, ELOVL6, FASN, GCK, GPAM, GPD1, GUCA1B, HACD2, HIF1A, HKDC1, MPC1, MPC2, MTHFD1, NCOR1, PDK1, PFAS, PFKFB1, PFKFB2, PKM, PPAT, PPT1, RAE1, SAT1, SCD5, SEH1L, SHMT1, TPI1]
(#10) Cellular Metabolism	biosynthetic process	GO:1901566	organonitrogen compound biosynthetic process	GO:1901566	organonitrogen compound biosynthetic process	1.23494e-06	Group28	172	[ABAT, ACACA, ACACB, ACLY, ACSBG2, ACSS2, ADK, ADSL, ADSSL1, AGK, AGO2, AGPAT4, AIFM2, AKIRIN2, AKR1B1, ALAS2, ALDH3A2, ALDOA, APIP, ASPG, ASRGL1, ASS1, ATP5F1C, ATP5MC3, AZIN1, BHMT, BTG2, C1GALT1, C3, CALR, CARS, CEBPA, CERS2, CIRBP, CMPK1, CNDP2, COG7, CSNK2A1, DCK, DDX39A, DHFR, DHODH, DHPS, DTYMK, DUT, EEF1G, EIF1AX, EIF2S2, EIF4A3, EIF4E, ELOVL6, ERH, ERRFI1, ESD, FAM57B, FASN, GCK, GCLM, G…
				GO:0043603	cellular amide metabolic process	1.28815e-05	Group28	113	[ACACA, ACACB, ACLY, ACOT1, ACSBG2, ACSS2, ADSL, AEBP1, AGK, AGO2, AIFM2, ALDH5A1, AP2M1, ASRGL1, ASS1, BAAT, BTG2, CALR, CARS, CEBPA, CERS2, CIRBP, CNDP2, CPN2, CTSH, DDX39A, DHFR, DHPS, DNPEP, EEF1G, EIF1AX, EIF2S2, EIF4A3, EIF4E, ELOVL6, ERRFI1, FAM57B, FASN, G6PD, GCLM, GCN1, GPAM, GSR, GSTT2B, HABP4, HACD2, HM13, HSPA14, HSPD1, IARS, IDH1, IMMP1L, MAGOH, MAPK3, MCCC2, MCEE, MCTS1, MGST1, MIP…
				GO:0043604	amide biosynthetic process	0.000469494	Group28	83	[ACACA, ACACB, ACLY, ACSBG2, ACSS2, ADSL, AGK, AGO2, AIFM2, ASRGL1, ASS1, BTG2, CALR, CARS, CEBPA, CERS2, CIRBP, CNDP2, DDX39A, DHFR, DHPS, EEF1G, EIF1AX, EIF2S2, EIF4A3, EIF4E, ELOVL6, ERRFI1, FAM57B, FASN, GCLM, GCN1, HABP4, HACD2, HSPA14, HSPD1, IARS, MAGOH, MAPK3, MCTS1, MPC1, MPC2, MRPL11, MRPL2, MRPL22, MRPL3, MRPL38, MRPL46, MRPL51, MRPS11, MTERF3, MTHFD1, NACA, NARS, NCBP2, NDRG1, PA2G4, …
				GO:1901137	carbohydrate derivative biosynthetic process	0.000710675	Group28	75	[ACACA, ACACB, ACLY, ACSBG2, ACSS2, ADK, ADSL, ADSSL1, AGO2, AKIRIN2, AKR1B1, ALDOA, ATP5F1C, ATP5MC3, C1GALT1, CMPK1, COG7, CRYL1, DCK, DHODH, DTYMK, DUT, ELOVL6, FASN, G6PD, GCK, GFPT1, GMPPB, GNPDA2, GPAM, GPD1, GUCA1B, HACD2, HAS3, HEXA, HIF1A, HKDC1, HS2ST1, IGHM, MAN2A1, MCFD2, MPC1, MPC2, NCBP2, NCOR1, NPC1, PDK1, PFAS, PFKFB1, PFKFB2, PGM3, PIGF, PIGY, PKM, POGLUT2, PPAT, PPT1, RAE1, RPN1…
(#10) Cellular Metabolism	biosynthetic process	GO:1901566	organonitrogen compound biosynthetic process	GO:1901566	organonitrogen compound biosynthetic process	1.23494e-06	Group31	172	[ABAT, ACACA, ACACB, ACLY, ACSBG2, ACSS2, ADK, ADSL, ADSSL1, AGK, AGO2, AGPAT4, AIFM2, AKIRIN2, AKR1B1, ALAS2, ALDH3A2, ALDOA, APIP, ASPG, ASRGL1, ASS1, ATP5F1C, ATP5MC3, AZIN1, BHMT, BTG2, C1GALT1, C3, CALR, CARS, CEBPA, CERS2, CIRBP, CMPK1, CNDP2, COG7, CSNK2A1, DCK, DDX39A, DHFR, DHODH, DHPS, DTYMK, DUT, EEF1G, EIF1AX, EIF2S2, EIF4A3, EIF4E, ELOVL6, ERH, ERRFI1, ESD, FAM57B, FASN, GCK, GCLM, G…
		GO:0043603	cellular amide metabolic process	GO:0043603	cellular amide metabolic process	1.28815e-05	Group31	113	[ACACA, ACACB, ACLY, ACOT1, ACSBG2, ACSS2, ADSL, AEBP1, AGK, AGO2, AIFM2, ALDH5A1, AP2M1, ASRGL1, ASS1, BAAT, BTG2, CALR, CARS, CEBPA, CERS2, CIRBP, CNDP2, CPN2, CTSH, DDX39A, DHFR, DHPS, DNPEP, EEF1G, EIF1AX, EIF2S2, EIF4A3, EIF4E, ELOVL6, ERRFI1, FAM57B, FASN, G6PD, GCLM, GCN1, GPAM, GSR, GSTT2B, HABP4, HACD2, HM13, HSPA14, HSPD1, IARS, IDH1, IMMP1L, MAGOH, MAPK3, MCCC2, MCEE, MCTS1, MGST1, MIP…
				GO:0043604	amide biosynthetic process	0.000469494	Group31	83	[ACACA, ACACB, ACLY, ACSBG2, ACSS2, ADSL, AGK, AGO2, AIFM2, ASRGL1, ASS1, BTG2, CALR, CARS, CEBPA, CERS2, CIRBP, CNDP2, DDX39A, DHFR, DHPS, EEF1G, EIF1AX, EIF2S2, EIF4A3, EIF4E, ELOVL6, ERRFI1, FAM57B, FASN, GCLM, GCN1, HABP4, HACD2, HSPA14, HSPD1, IARS, MAGOH, MAPK3, MCTS1, MPC1, MPC2, MRPL11, MRPL2, MRPL22, MRPL3, MRPL38, MRPL46, MRPL51, MRPS11, MTERF3, MTHFD1, NACA, NARS, NCBP2, NDRG1, PA2G4, …
				GO:0006518	peptide metabolic process	0.00413436	Group31	80	[AEBP1, AGO2, AIFM2, ALDH5A1, AP2M1, ASRGL1, BTG2, CALR, CARS, CIRBP, CNDP2, CPN2, CTSH, DDX39A, DHFR, DHPS, DNPEP, EEF1G, EIF1AX, EIF2S2, EIF4A3, EIF4E, ERRFI1, G6PD, GCLM, GCN1, GSR, GSTT2B, HABP4, HM13, HSPA14, HSPD1, IARS, IDH1, IMMP1L, MAGOH, MAPK3, MCTS1, MGST1, MIPEP, MRPL11, MRPL2, MRPL22, MRPL3, MRPL38, MRPL46, MRPL51, MRPS11, MTERF3, NACA, NARS, NCBP2, NDRG1, PA2G4, PKP3, PPA1, PSAT1, R…
(#10) Cellular Metabolism	cellular metabolic process	GO:0005975	carbohydrate metabolic process	GO:0005975	carbohydrate metabolic process	9.79096e-11	Group50	60	[ABHD10, ACACB, AGL, AKIRIN2, AKR1B1, ALDH5A1, ALDOA, CALM1, CRTC2, CRYL1, DERA, DHX8, G6PD, GAA, GALE, GCK, GNPDA2, GOT2, GPD1, HAS3, HEXA, HIF1A, HKDC1, HS2ST1, IDH1, IDH2, IGHM, IMPA1, MAN2A1, MDH2, NCOR1, NSFL1C, P2RY6, PCK1, PDK1, PFKFB1, PFKFB2, PGD, PGM3, PHGDH, PHKB, PKM, PPIP5K1, PTRH2, RAE1, RGN, RPE, SEH1L, SLC2A2, SLC35A1, SLC35B4, SLC3A2, ST8SIA6, SULT1A1, TALDO1, TFPI, TPI1, UBL4A, …
				GO:0009117	nucleotide metabolic process	8.79096e-11	Group50	95	[ACACA, ACACB, ACLY, ACOT1, ACSBG2, ACSS2, ADK, ADSL, ADSSL1, AGPAT4, AKIRIN2, ALDOA, ATP5F1C, ATP5MC3, BAAT, BPNT1, CD200, CDK1, CMPK1, COX6A1, COX7A2, COX7A2L, CRYL1, DCK, DCTPP1, DERA, DHODH, DTYMK, DUT, ELOVL6, ERH, FASN, G6PD, GCK, GDA, GPAM, GPD1, GUCA1B, HACD2, HIF1A, HKDC1, IDH1, IDH2, IDH3B, LCLAT1, MCCC2, MCEE, MDH2, MOCS2, MPC1, MPC2, MTHFD1, NADSYN1, NAMPT, NAXE, NCOR1, NDUFB1, NDUFB1…
				GO:0006732	coenzyme metabolic process	1.57142e-10	Group50	68	[ACACA, ACACB, ACLY, ACOT1, ACSBG2, ACSS2, AKIRIN2, AKR1B1, ALDOA, APIP, BAAT, CD200, COQ5, CRYL1, DERA, DHFR, ELOVL6, FASN, G6PD, GCK, GDA, GPAM, GPD1, HACD2, HIF1A, HKDC1, IDH1, IDH2, IDH3B, MCCC2, MCEE, MDH2, MMADHC, MOCS2, MPC1, MPC2, MTHFD1, MTHFD2, NADSYN1, NAMPT, NAXE, NCOR1, NMRK2, NNT, PCCB, PDK1, PFKFB1, PFKFB2, PGD, PHGDH, PKM, PPT1, PRDX5, RAE1, RGN, RPE, SCD5, SEH1L, SHMT1, SHMT2, SP…
				GO:0051186	cofactor metabolic process	4.68468e-10	Group50	86	[ACACA, ACACB, ACLY, ACOT1, ACSBG2, ACSS2, AKIRIN2, AKR1B1, ALAS2, ALDH5A1, ALDOA, APIP, ATP6V1H, BAAT, CALM1, CD200, CNDP2, COQ5, CRYL1, CYP1A1, DERA, DHFR, ELOVL6, FASN, G6PD, GCK, GCLM, GDA, GOT2, GPAM, GPD1, GSR, GSTT2B, HACD2, HIF1A, HKDC1, IDH1, IDH2, IDH3B, KYAT3, MCCC2, MCEE, MDH2, MGST1, MMADHC, MOCS2, MPC1, MPC2, MTHFD1, MTHFD2, NADSYN1, NAMPT, NAXE, NCOR1, NMRK2, NNT, PCCB, PDK1, PFKFB…
				GO:0051188	cofactor biosynthetic process	1.7544e-06	Group50	50	[ACACA, ACACB, ACLY, ACSBG2, ACSS2, AKIRIN2, AKR1B1, ALAS2, ALDOA, CNDP2, COQ5, CYP1A1, DHFR, ELOVL6, FASN, GCK, GCLM, GDA, GPD1, HACD2, HIF1A, HKDC1, IDH2, MMADHC, MOCS2, MPC1, MPC2, MTHFD1, NADSYN1, NAMPT, NAXE, NCOR1, NMRK2, PDK1, PFKFB1, PFKFB2, PKM, PPT1, PSAT1, RAE1, RGN, SCD5, SEH1L, SLC25A38, SPR, TMEM14C, TPI1, TPK1, TSPO, UROS]
				GO:0009108	coenzyme biosynthetic process	9.46998e-06	Group50	41	[ACACA, ACACB, ACLY, ACSBG2, ACSS2, AKIRIN2, AKR1B1, ALDOA, COQ5, DHFR, ELOVL6, FASN, GCK, GDA, GPD1, HACD2, HIF1A, HKDC1, IDH2, MMADHC, MOCS2, MPC1, MPC2, MTHFD1, NADSYN1, NAMPT, NAXE, NCOR1, NMRK2, PDK1, PFKFB1, PFKFB2, PKM, PPT1, RAE1, RGN, SCD5, SEH1L, SPR, TPI1, TPK1]
				GO:0072524	pyridine-containing compound metabolic process	1.03232e-05	Group50	35	[AKIRIN2, ALDOA, CD200, CRYL1, DERA, G6PD, GCK, GPD1, HIF1A, HKDC1, IDH1, IDH2, IDH3B, MDH2, MPC1, MPC2, NADSYN1, NAMPT, NAXE, NCOR1, NMRK2, NNT, PFKFB1, PFKFB2, PGD, PHGDH, PKM, PRDX5, PSAT1, RAE1, RPE, SEH1L, TALDO1, TPI1, UBL4A]
				GO:0006733	oxidoreduction coenzyme metabolic process	6.69281e-05	Group50	34	[AKIRIN2, ALDOA, CD200, COQ5, CRYL1, DERA, G6PD, GCK, GPD1, HIF1A, HKDC1, IDH1, IDH2, IDH3B, MDH2, MPC1, MPC2, NADSYN1, NAMPT, NAXE, NCOR1, NMRK2, NNT, PFKFB1, PFKFB2, PGD, PHGDH, PKM, RAE1, RPE, SEH1L, TALDO1, TPI1, UBL4A]
				GO:0051156	glucose 6-phosphate metabolic process	0.000353009	Group50	12	[CRYL1, DERA, G6PD, GCK, HKDC1, PFKFB1, PFKFB2, PGD, PHGDH, RPE, TALDO1, UBL4A]
(#10) Cellular Metabolism	cellular metabolic process	GO:0072524	pyridine-containing compound metabolic process	GO:0072524	pyridine-containing compound metabolic process	1.03232e-05	Group36	35	[AKIRIN2, ALDOA, CD200, CRYL1, DERA, G6PD, GCK, GPD1, HIF1A, HKDC1, IDH1, IDH2, IDH3B, MDH2, MPC1, MPC2, NADSYN1, NAMPT, NAXE, NCOR1, NMRK2, NNT, PFKFB1, PFKFB2, PGD, PHGDH, PKM, PRDX5, PSAT1, RAE1, RPE, SEH1L, TALDO1, TPI1, UBL4A]
				GO:0006081	cellular aldehyde metabolic process	1.63812e-05	Group36	19	[AKR1B1, ALDH3A2, BCO2, BMP5, CRYL1, DERA, ESD, G6PD, GOT2, IDH1, IDH2, PGD, PHGDH, PRDX5, RPE, SDR16C5, TALDO1, TPI1, UBL4A]
				GO:0006733	oxidoreduction coenzyme metabolic process	6.69281e-05	Group36	34	[AKIRIN2, ALDOA, CD200, COQ5, CRYL1, DERA, G6PD, GCK, GPD1, HIF1A, HKDC1, IDH1, IDH2, IDH3B, MDH2, MPC1, MPC2, NADSYN1, NAMPT, NAXE, NCOR1, NMRK2, NNT, PFKFB1, PFKFB2, PGD, PHGDH, PKM, RAE1, RPE, SEH1L, TALDO1, TPI1, UBL4A]
				GO:0051156	glucose 6-phosphate metabolic process	0.000353009	Group36	12	[CRYL1, DERA, G6PD, GCK, HKDC1, PFKFB1, PFKFB2, PGD, PHGDH, RPE, TALDO1, UBL4A]
				GO:0019682	glyceraldehyde-3-phosphate metabolic process	0.000906158	Group36	9	[CRYL1, DERA, G6PD, PGD, PHGDH, RPE, TALDO1, TPI1, UBL4A]
(#10) Cellular Metabolism	cellular metabolic process	GO:0044237	cellular metabolic process	GO:0044237	cellular metabolic process	1.99e-08	Group40	608	[A2M, AACS, ABAT, ABCD3, ABCG2, ABHD10, ABHD12, ABHD13, ABHD6, ACACA, ACACB, ACAT2, ACLY, ACOT1, ACOX3, ACP1, ACSBG2, ACSS2, ACTL6A, ACTR3, ACY3, ADD1, ADK, ADPRH, ADSL, ADSSL1, ADTRP, AEBP1, AGK, AGL, AGO2, AGPAT4, AIFM1, AIFM2, AKIRIN2, AKR1B1, ALAS2, ALDH3A2, ALDH5A1, ALDOA, ANAPC16, ANGPTL4, ANP32E, ANXA4, AP2A2, AP2M1, AP5S1, APIP, ARF4, ARL1, ARL4C, ARRB2, ARV1, ASB13, ASPG, ASRGL1, ASS1, A…
				GO:0071704	organic substance metabolic process	6.53307e-07	Group40	604	[A2M, AACS, ABAT, ABCD3, ABCG2, ABHD10, ABHD12, ABHD13, ABHD6, ACACA, ACACB, ACAT2, ACLY, ACOT1, ACOX3, ACP1, ACSBG2, ACSS2, ACTL6A, ACTR3, ADD1, ADK, ADPRH, ADSL, ADSSL1, ADTRP, AEBP1, AFDN, AGK, AGL, AGO2, AGPAT4, AIFM1, AIFM2, AKIRIN2, AKR1B1, ALAS2, ALDH3A2, ALDH5A1, ALDOA, ANAPC16, ANGPTL4, ANXA4, AP2A2, AP2M1, AP5S1, APIP, ARF4, ARL4C, ARRB2, ARV1, ASB13, ASPG, ASRGL1, ASS1, ATOX1, ATP1A1, …
				GO:1901564	organonitrogen compound metabolic process	2.96468e-06	Group40	438	[A2M, ABAT, ABCG2, ABHD12, ABHD13, ACACA, ACACB, ACLY, ACOT1, ACP1, ACSBG2, ACSS2, ACTL6A, ADD1, ADK, ADPRH, ADSL, ADSSL1, ADTRP, AEBP1, AGK, AGO2, AGPAT4, AIFM1, AIFM2, AKIRIN2, AKR1B1, ALAS2, ALDH3A2, ALDH5A1, ALDOA, ANAPC16, AP2A2, AP2M1, APIP, ARF4, ARL4C, ARRB2, ARV1, ASB13, ASPG, ASRGL1, ASS1, ATP5F1C, ATP5MC3, AZIN1, BAAT, BCAP31, BCKDHB, BHMT, BIRC5, BLMH, BMP5, BPNT1, BTG1, BTG2, C1GALT1…
				GO:0044238	primary metabolic process	6.88284e-06	Group40	585	[A2M, AACS, ABAT, ABCD3, ABHD10, ABHD12, ABHD13, ABHD6, ACACA, ACACB, ACAT2, ACLY, ACOT1, ACOX3, ACP1, ACSBG2, ACSS2, ACTL6A, ACTR3, ADD1, ADK, ADPRH, ADSL, ADSSL1, ADTRP, AEBP1, AGK, AGL, AGO2, AGPAT4, AIFM1, AIFM2, AKIRIN2, AKR1B1, ALAS2, ALDH3A2, ALDH5A1, ALDOA, ANAPC16, ANGPTL4, ANXA4, AP2A2, AP2M1, AP5S1, APIP, ARF4, ARL4C, ARRB2, ARV1, ASB13, ASPG, ASRGL1, ASS1, ATOX1, ATP1A1, ATP5F1C, ATP5…
				GO:0006793	phosphorus metabolic process	0.000233415	Group40	244	[ABHD12, ABHD6, ACACA, ACACB, ACLY, ACOT1, ACP1, ACSBG2, ACSS2, ADK, ADSL, ADSSL1, ADTRP, AGK, AGPAT4, AIFM2, AKIRIN2, AKR1B1, ALDH5A1, ALDOA, ANP32E, APIP, ARL4C, ARRB2, ATP1A1, ATP5F1C, ATP5MC3, BAAT, BIRC5, BMP5, BPNT1, C3, C5, CALM1, CAV2, CCL13, CD200, CD81, CDK1, CDK10, CDK2AP1, CEBPA, CERS2, CFL1, CHTOP, CKS1B, CMPK1, CNKSR3, COPS8, COX6A1, COX7A2, COX7A2L, CRYL1, CSNK2A1, CTDSP2, CTDSPL2,…
				GO:0006807	nitrogen compound metabolic process	0.000803715	Group40	552	[A2M, ABAT, ABCG2, ABHD12, ABHD13, ACACA, ACACB, ACLY, ACOT1, ACP1, ACSBG2, ACSS2, ACTL6A, ACTR3, ADD1, ADK, ADPRH, ADSL, ADSSL1, ADTRP, AEBP1, AGK, AGO2, AGPAT4, AIFM1, AIFM2, AKIRIN2, AKR1B1, ALAS2, ALDH3A2, ALDH5A1, ALDOA, ANAPC16, ANGPTL4, ANXA4, AP2A2, AP2M1, AP5S1, APIP, ARF4, ARL4C, ARRB2, ARV1, ASB13, ASPG, ASRGL1, ASS1, ATOX1, ATP5F1C, ATP5MC3, AZIN1, BAAT, BACH2, BCAP31, BCKDHB, BHMT, B…
(#10) Cellular Metabolism	cellular metabolic process	GO:0097159	organic cyclic compound binding	GO:0097159	organic cyclic compound binding	6.90348e-05	Group27	380	[AACS, ABAT, ABCD3, ABCF2, ABCG2, ACACA, ACACB, ACAT2, ACLY, ACOX3, ACSBG2, ACSS2, ACTL6A, ACTR3, ADD1, ADK, ADSSL1, AEBP1, AGK, AGO2, AIFM1, AIFM2, AKIRIN2, AKR1B1, ALAS2, ALDOA, ANGPTL4, ARF4, ARL1, ARL4C, ARL8B, ASRGL1, ASS1, ATOX1, ATP1A1, ATP5F1C, ATP6V1H, BACH2, BLMH, BTG2, BUD23, C1orf35, C3, CACYBP, CALM1, CALR, CARS, CAV2, CCDC124, CCL13, CD200, CD81, CDC42, CDK1, CDK10, CEBPA, CENPA, CE…
				GO:1901363	heterocyclic compound binding	0.000128825	Group27	374	[AACS, ABAT, ABCD3, ABCF2, ABCG2, ACACA, ACACB, ACAT2, ACLY, ACOX3, ACSBG2, ACSS2, ACTL6A, ACTR3, ADD1, ADK, ADSSL1, AEBP1, AGK, AGO2, AIFM1, AIFM2, AKIRIN2, AKR1B1, ALAS2, ALDOA, ANGPTL4, ARF4, ARL1, ARL4C, ARL8B, ASRGL1, ASS1, ATOX1, ATP1A1, ATP5F1C, ATP6V1H, BACH2, BLMH, BTG2, BUD23, C1orf35, C3, CACYBP, CALM1, CALR, CARS, CCDC124, CCL13, CD200, CDC42, CDK1, CDK10, CEBPA, CENPA, CERS2, CFAP20,…
				GO:0036094	small molecule binding	0.0002314	Group27	196	[AACS, ABAT, ABCD3, ABCF2, ABCG2, ACACA, ACACB, ACAT2, ACLY, ACOX3, ACSBG2, ACSS2, ACTR3, ADK, ADSSL1, AGK, AIFM1, AIFM2, ALAS2, ALDOA, ANGPTL4, ARF4, ARL1, ARL4C, ARL8B, ASRGL1, ASS1, ATP1A1, ATP6V1H, BLMH, CALM1, CARS, CAV2, CCL13, CD200, CD81, CDC42, CDK1, CDK10, CHTF18, CHTOP, CMPK1, CNKSR3, CRCP, CRYL1, CSNK2A1, CTDSP2, CYB5R2, CYP1A1, CYP3A4, CYP4B1, CYP8B1, DCK, DCTPP1, DDX24, DDX39A, DECR…
				GO:1901265	nucleoside phosphate binding	0.00133847	Group27	167	[AACS, ABCD3, ABCF2, ABCG2, ACACA, ACACB, ACAT2, ACLY, ACOX3, ACSBG2, ACSS2, ACTR3, ADK, ADSSL1, AGK, AIFM1, AIFM2, ANGPTL4, ARF4, ARL1, ARL4C, ARL8B, ASRGL1, ASS1, ATP1A1, ATP6V1H, BLMH, CALM1, CARS, CCL13, CD200, CDC42, CDK1, CDK10, CHTF18, CHTOP, CMPK1, CNKSR3, CRCP, CRYL1, CSNK2A1, CTDSP2, CYB5R2, DCK, DCTPP1, DDX24, DDX39A, DECR1, DHFR, DHODH, DHRS11, DHX8, DOCK3, DTYMK, ECI2, EHD3, EIF4A3, …
(#10) Cellular Metabolism	cellular metabolic process	GO:0044237	cellular metabolic process	GO:0044237	cellular metabolic process	1.99e-08	Group53	608	[A2M, AACS, ABAT, ABCD3, ABCG2, ABHD10, ABHD12, ABHD13, ABHD6, ACACA, ACACB, ACAT2, ACLY, ACOT1, ACOX3, ACP1, ACSBG2, ACSS2, ACTL6A, ACTR3, ACY3, ADD1, ADK, ADPRH, ADSL, ADSSL1, ADTRP, AEBP1, AGK, AGL, AGO2, AGPAT4, AIFM1, AIFM2, AKIRIN2, AKR1B1, ALAS2, ALDH3A2, ALDH5A1, ALDOA, ANAPC16, ANGPTL4, ANP32E, ANXA4, AP2A2, AP2M1, AP5S1, APIP, ARF4, ARL1, ARL4C, ARRB2, ARV1, ASB13, ASPG, ASRGL1, ASS1, A…
		GO:1901360	organic cyclic compound metabolic process	GO:1901360	organic cyclic compound metabolic process	2.2326e-07	Group53	413	[ABAT, ABCG2, ACACA, ACACB, ACAT2, ACLY, ACOT1, ACSBG2, ACSS2, ACTL6A, ACTR3, ADK, ADSL, ADSSL1, AEBP1, AGO2, AGPAT4, AIFM1, AIFM2, AKIRIN2, AKR1B1, ALAS2, ALDOA, ANGPTL4, ANXA4, AP5S1, APIP, ARF4, ARRB2, ARV1, ASRGL1, ATOX1, ATP1A1, ATP5F1C, ATP5MC3, BAAT, BACH2, BIRC5, BLMH, BMP5, BPNT1, BTG1, BTG2, BUD23, C3, CACYBP, CALML3, CALR, CARD8, CARS, CAV2, CD200, CD81, CDK1, CDK2AP1, CEBPA, CERS2, CH…
				GO:0034641	cellular nitrogen compound metabolic process	2.4233e-07	Group53	429	[ABAT, ABCG2, ACACA, ACACB, ACLY, ACOT1, ACSBG2, ACSS2, ACTL6A, ACTR3, ADK, ADSL, ADSSL1, AEBP1, AGK, AGO2, AGPAT4, AIFM1, AIFM2, AKIRIN2, AKR1B1, ALAS2, ALDH5A1, ALDOA, ANGPTL4, ANXA4, AP2M1, AP5S1, APIP, ARF4, ARRB2, ASRGL1, ASS1, ATOX1, ATP5F1C, ATP5MC3, AZIN1, BAAT, BACH2, BHMT, BIRC5, BLMH, BMP5, BPNT1, BTG1, BTG2, BUD23, C3, CACYBP, CALML3, CALR, CARD8, CARS, CAV2, CD200, CD81, CDK1, CDK2AP…
				GO:0071704	organic substance metabolic process	6.53307e-07	Group53	604	[A2M, AACS, ABAT, ABCD3, ABCG2, ABHD10, ABHD12, ABHD13, ABHD6, ACACA, ACACB, ACAT2, ACLY, ACOT1, ACOX3, ACP1, ACSBG2, ACSS2, ACTL6A, ACTR3, ADD1, ADK, ADPRH, ADSL, ADSSL1, ADTRP, AEBP1, AFDN, AGK, AGL, AGO2, AGPAT4, AIFM1, AIFM2, AKIRIN2, AKR1B1, ALAS2, ALDH3A2, ALDH5A1, ALDOA, ANAPC16, ANGPTL4, ANXA4, AP2A2, AP2M1, AP5S1, APIP, ARF4, ARL4C, ARRB2, ARV1, ASB13, ASPG, ASRGL1, ASS1, ATOX1, ATP1A1, …
				GO:0009058	biosynthetic process	2.43325e-06	Group53	407	[AACS, ABAT, ABCD3, ABHD6, ACACA, ACACB, ACAT2, ACLY, ACSBG2, ACSS2, ACTL6A, ACTR3, ADK, ADSL, ADSSL1, AEBP1, AGK, AGL, AGO2, AGPAT4, AIFM2, AKIRIN2, AKR1B1, ALAS2, ALDH3A2, ALDOA, ANGPTL4, ANXA4, APIP, APMAP, ARF4, ARRB2, ARV1, ASPG, ASRGL1, ASS1, ATOX1, ATP1A1, ATP5F1C, ATP5MC3, AZIN1, BAAT, BACH2, BHMT, BIRC5, BLMH, BMP5, BTG1, BTG2, C1GALT1, C3, CACYBP, CALML3, CALR, CARD8, CARS, CAV2, CBR1, …
				GO:1901564	organonitrogen compound metabolic process	2.96468e-06	Group53	438	[A2M, ABAT, ABCG2, ABHD12, ABHD13, ACACA, ACACB, ACLY, ACOT1, ACP1, ACSBG2, ACSS2, ACTL6A, ADD1, ADK, ADPRH, ADSL, ADSSL1, ADTRP, AEBP1, AGK, AGO2, AGPAT4, AIFM1, AIFM2, AKIRIN2, AKR1B1, ALAS2, ALDH3A2, ALDH5A1, ALDOA, ANAPC16, AP2A2, AP2M1, APIP, ARF4, ARL4C, ARRB2, ARV1, ASB13, ASPG, ASRGL1, ASS1, ATP5F1C, ATP5MC3, AZIN1, BAAT, BCAP31, BCKDHB, BHMT, BIRC5, BLMH, BMP5, BPNT1, BTG1, BTG2, C1GALT1…
				GO:0031981	nuclear lumen	3.29725e-06	Group53	312	[ACACA, ACAT2, ACLY, ACSBG2, ACSS2, ACTL6A, ADD1, ADK, AFDN, AGO2, AIFM2, AKIRIN2, AKR1B1, ANAPC16, ANGPTL4, ANP32E, AP5S1, ASRGL1, ATOX1, BIRC5, BLMH, BTG1, BTG2, BUD23, C3, CACYBP, CALM1, CARD8, CD200, CDCA8, CDK1, CDK2AP1, CEBPA, CENPA, CERS2, CETN3, CFL1, CFL2, CHTF18, CHTOP, CIRBP, CITED2, CKS1B, CMPK1, CNDP2, CNKSR3, COG7, COMMD1, COPS8, COX7A2L, CRBN, CRCP, CRTC2, CSNK2A1, CSTB, CTDSP2, CT…
				GO:0006725	cellular aromatic compound metabolic process	3.49646e-06	Group53	394	[ABAT, ABCG2, ACACA, ACACB, ACLY, ACOT1, ACSBG2, ACSS2, ACTL6A, ACTR3, ADK, ADSL, ADSSL1, AEBP1, AGO2, AGPAT4, AIFM1, AIFM2, AKIRIN2, AKR1B1, ALAS2, ALDOA, ANGPTL4, ANXA4, AP5S1, APIP, ARF4, ARRB2, ASRGL1, ATOX1, ATP5F1C, ATP5MC3, BAAT, BACH2, BIRC5, BLMH, BMP5, BPNT1, BTG1, BTG2, BUD23, C3, CACYBP, CALML3, CALR, CARD8, CARS, CAV2, CD200, CD81, CDK1, CDK2AP1, CEBPA, CERS2, CHTF18, CHTOP, CIRBP, C…
				GO:0046483	heterocycle metabolic process	5.11946e-06	Group53	391	[ABCG2, ACACA, ACACB, ACLY, ACOT1, ACSBG2, ACSS2, ACTL6A, ACTR3, ADK, ADSL, ADSSL1, AEBP1, AGO2, AGPAT4, AIFM1, AIFM2, AKIRIN2, AKR1B1, ALAS2, ALDOA, ANGPTL4, ANXA4, AP5S1, APIP, ARF4, ARRB2, ASRGL1, ATOX1, ATP5F1C, ATP5MC3, BAAT, BACH2, BIRC5, BLMH, BMP5, BPNT1, BTG1, BTG2, BUD23, C3, CACYBP, CALML3, CALR, CARD8, CARS, CAV2, CD200, CD81, CDK1, CDK2AP1, CEBPA, CERS2, CHTF18, CHTOP, CIRBP, CITED2,…
				GO:0044238	primary metabolic process	6.88284e-06	Group53	585	[A2M, AACS, ABAT, ABCD3, ABHD10, ABHD12, ABHD13, ABHD6, ACACA, ACACB, ACAT2, ACLY, ACOT1, ACOX3, ACP1, ACSBG2, ACSS2, ACTL6A, ACTR3, ADD1, ADK, ADPRH, ADSL, ADSSL1, ADTRP, AEBP1, AGK, AGL, AGO2, AGPAT4, AIFM1, AIFM2, AKIRIN2, AKR1B1, ALAS2, ALDH3A2, ALDH5A1, ALDOA, ANAPC16, ANGPTL4, ANXA4, AP2A2, AP2M1, AP5S1, APIP, ARF4, ARL4C, ARRB2, ARV1, ASB13, ASPG, ASRGL1, ASS1, ATOX1, ATP1A1, ATP5F1C, ATP5…
				GO:1901576	organic substance biosynthetic process	1.68106e-05	Group53	398	[AACS, ABAT, ABCD3, ABHD6, ACACA, ACACB, ACAT2, ACLY, ACSBG2, ACSS2, ACTL6A, ACTR3, ADK, ADSL, ADSSL1, AEBP1, AGK, AGL, AGO2, AGPAT4, AIFM2, AKIRIN2, AKR1B1, ALAS2, ALDH3A2, ALDOA, ANGPTL4, ANXA4, APIP, ARF4, ARRB2, ARV1, ASPG, ASRGL1, ASS1, ATOX1, ATP1A1, ATP5F1C, ATP5MC3, AZIN1, BAAT, BACH2, BHMT, BIRC5, BLMH, BMP5, BTG1, BTG2, C1GALT1, C3, CACYBP, CALML3, CALR, CARD8, CARS, CAV2, CBR1, CD200, …
				GO:0006139	nucleobase-containing compound metabolic process	3.44217e-05	Group53	377	[ACACA, ACACB, ACLY, ACOT1, ACSBG2, ACSS2, ACTL6A, ACTR3, ADK, ADSL, ADSSL1, AEBP1, AGO2, AGPAT4, AIFM1, AKIRIN2, AKR1B1, ALDOA, ANGPTL4, ANXA4, AP5S1, APIP, ARF4, ARRB2, ASRGL1, ATOX1, ATP5F1C, ATP5MC3, BAAT, BACH2, BIRC5, BLMH, BMP5, BPNT1, BTG1, BTG2, BUD23, C3, CACYBP, CALML3, CALR, CARD8, CARS, CAV2, CD200, CD81, CDK1, CDK2AP1, CEBPA, CERS2, CHTF18, CHTOP, CIRBP, CITED2, CMPK1, CNBP, COL1A1,…
				GO:0044428	nuclear part	5.85775e-05	Group53	324	[ACACA, ACAT2, ACLY, ACSBG2, ACSS2, ACTL6A, ADD1, ADK, AFDN, AGO2, AIFM2, AKIRIN2, AKR1B1, ANAPC16, ANGPTL4, ANP32E, ANXA4, AP5S1, ASRGL1, ATOX1, BIRC5, BLMH, BTG1, BTG2, BUD23, C3, CACYBP, CALM1, CALR, CARD8, CD200, CDCA8, CDK1, CDK2AP1, CEBPA, CENPA, CERS2, CETN3, CFL1, CFL2, CHTF18, CHTOP, CIRBP, CITED2, CKS1B, CMPK1, CNDP2, CNKSR3, COG7, COMMD1, COPS8, COX7A2L, CRBN, CRCP, CRTC2, CSNK2A1, CST…
				GO:0044249	cellular biosynthetic process	0.000218167	Group53	385	[AACS, ABAT, ABCD3, ACACA, ACACB, ACLY, ACSBG2, ACSS2, ACTL6A, ACTR3, ADK, ADSL, ADSSL1, AEBP1, AGK, AGL, AGO2, AGPAT4, AIFM2, AKIRIN2, AKR1B1, ALAS2, ALDH3A2, ALDOA, ANGPTL4, ANXA4, APIP, ARF4, ARRB2, ASPG, ASRGL1, ASS1, ATOX1, ATP1A1, ATP5F1C, ATP5MC3, AZIN1, BAAT, BACH2, BHMT, BIRC5, BLMH, BMP5, BTG1, BTG2, C1GALT1, C3, CACYBP, CALML3, CALR, CARD8, CARS, CAV2, CBR1, CD200, CD81, CDK1, CDK2AP1,…
				GO:0005654	nucleoplasm	0.000678114	Group53	264	[ACLY, ACSBG2, ACSS2, ACTL6A, ADD1, ADK, AFDN, AGO2, AIFM2, AKIRIN2, AKR1B1, ANAPC16, ANGPTL4, ANP32E, AP5S1, ASRGL1, ATOX1, BIRC5, BLMH, BTG1, BTG2, BUD23, C3, CACYBP, CALM1, CARD8, CD200, CDCA8, CDK1, CDK2AP1, CEBPA, CENPA, CERS2, CHTF18, CHTOP, CIRBP, CITED2, CKS1B, CNDP2, CNKSR3, COMMD1, COPS8, CRCP, CRTC2, CSNK2A1, CTDSP2, CTDSPL2, CYP1A1, CYP51A1, DDX39A, DECR1, DHODH, DHX8, DNAJC8, DNAJC9,…
				GO:0006807	nitrogen compound metabolic process	0.000803715	Group53	552	[A2M, ABAT, ABCG2, ABHD12, ABHD13, ACACA, ACACB, ACLY, ACOT1, ACP1, ACSBG2, ACSS2, ACTL6A, ACTR3, ADD1, ADK, ADPRH, ADSL, ADSSL1, ADTRP, AEBP1, AGK, AGO2, AGPAT4, AIFM1, AIFM2, AKIRIN2, AKR1B1, ALAS2, ALDH3A2, ALDH5A1, ALDOA, ANAPC16, ANGPTL4, ANXA4, AP2A2, AP2M1, AP5S1, APIP, ARF4, ARL4C, ARRB2, ARV1, ASB13, ASPG, ASRGL1, ASS1, ATOX1, ATP5F1C, ATP5MC3, AZIN1, BAAT, BACH2, BCAP31, BCKDHB, BHMT, B…
				GO:1901362	organic cyclic compound biosynthetic process	0.00285984	Group53	286	[ACACA, ACACB, ACAT2, ACLY, ACSBG2, ACSS2, ACTL6A, ACTR3, ADK, ADSL, ADSSL1, AEBP1, AGO2, AGPAT4, AIFM2, AKIRIN2, AKR1B1, ALAS2, ALDOA, ANGPTL4, ANXA4, ARF4, ARRB2, ARV1, ASRGL1, ATOX1, ATP1A1, ATP5F1C, ATP5MC3, BAAT, BACH2, BIRC5, BMP5, BTG1, BTG2, C3, CACYBP, CALML3, CALR, CARD8, CAV2, CD200, CD81, CDK1, CEBPA, CERS2, CHTF18, CITED2, CMPK1, CNBP, COL1A1, COMMD1, CRCP, CRTC2, CTDSP2, CTDSPL2, CY…
				GO:0044271	cellular nitrogen compound biosynthetic process	0.00315845	Group53	313	[ACACA, ACACB, ACLY, ACSBG2, ACSS2, ACTL6A, ACTR3, ADK, ADSL, ADSSL1, AEBP1, AGK, AGO2, AGPAT4, AIFM2, AKIRIN2, AKR1B1, ALAS2, ALDOA, ANGPTL4, ANXA4, ARF4, ARRB2, ASRGL1, ASS1, ATOX1, ATP5F1C, ATP5MC3, AZIN1, BACH2, BIRC5, BMP5, BTG1, BTG2, CACYBP, CALML3, CALR, CARD8, CARS, CAV2, CD200, CD81, CDK1, CEBPA, CERS2, CHTF18, CIRBP, CITED2, CMPK1, CNBP, CNDP2, COL1A1, COMMD1, CRCP, CRTC2, CTDSP2, CTDS…
(#10) Cellular Metabolism	cellular process	GO:0031981	nuclear lumen	GO:0031981	nuclear lumen	3.29725e-09	Group38	312	[ACACA, ACAT2, ACLY, ACSBG2, ACSS2, ACTL6A, ADD1, ADK, AFDN, AGO2, AIFM2, AKIRIN2, AKR1B1, ANAPC16, ANGPTL4, ANP32E, AP5S1, ASRGL1, ATOX1, BIRC5, BLMH, BTG1, BTG2, BUD23, C3, CACYBP, CALM1, CARD8, CD200, CDCA8, CDK1, CDK2AP1, CEBPA, CENPA, CERS2, CETN3, CFL1, CFL2, CHTF18, CHTOP, CIRBP, CITED2, CKS1B, CMPK1, CNDP2, CNKSR3, COG7, COMMD1, COPS8, COX7A2L, CRBN, CRCP, CRTC2, CSNK2A1, CSTB, CTDSP2, CT…
				GO:0070013	intracellular organelle lumen	8.07827e-09	Group38	394	[A2M, ABAT, ABCD3, ABHD10, ACACA, ACAT2, ACLY, ACOX3, ACSBG2, ACSS2, ACTL6A, ADD1, ADK, AFDN, AGK, AGL, AGO2, AIFM1, AIFM2, AKIRIN2, AKR1B1, ALAS2, ALDH5A1, ALDOA, ANAPC16, ANGPTL4, ANP32E, AP5S1, ASRGL1, ATOX1, ATP5F1C, BAAT, BCKDHB, BCO2, BIRC5, BLMH, BTG1, BTG2, BUD23, C1orf35, C3, CACYBP, CALM1, CALML3, CALR, CAPN1, CARD8, CD200, CD63, CDCA8, CDK1, CDK2AP1, CEBPA, CENPA, CERS2, CETN3, CFL1, C…
				GO:0046483	heterocycle metabolic process	5.11946e-06	Group38	391	[ABCG2, ACACA, ACACB, ACLY, ACOT1, ACSBG2, ACSS2, ACTL6A, ACTR3, ADK, ADSL, ADSSL1, AEBP1, AGO2, AGPAT4, AIFM1, AIFM2, AKIRIN2, AKR1B1, ALAS2, ALDOA, ANGPTL4, ANXA4, AP5S1, APIP, ARF4, ARRB2, ASRGL1, ATOX1, ATP5F1C, ATP5MC3, BAAT, BACH2, BIRC5, BLMH, BMP5, BPNT1, BTG1, BTG2, BUD23, C3, CACYBP, CALML3, CALR, CARD8, CARS, CAV2, CD200, CD81, CDK1, CDK2AP1, CEBPA, CERS2, CHTF18, CHTOP, CIRBP, CITED2,…
				GO:0006139	nucleobase-containing compound metabolic process	3.44217e-05	Group38	377	[ACACA, ACACB, ACLY, ACOT1, ACSBG2, ACSS2, ACTL6A, ACTR3, ADK, ADSL, ADSSL1, AEBP1, AGO2, AGPAT4, AIFM1, AKIRIN2, AKR1B1, ALDOA, ANGPTL4, ANXA4, AP5S1, APIP, ARF4, ARRB2, ASRGL1, ATOX1, ATP5F1C, ATP5MC3, BAAT, BACH2, BIRC5, BLMH, BMP5, BPNT1, BTG1, BTG2, BUD23, C3, CACYBP, CALML3, CALR, CARD8, CARS, CAV2, CD200, CD81, CDK1, CDK2AP1, CEBPA, CERS2, CHTF18, CHTOP, CIRBP, CITED2, CMPK1, CNBP, COL1A1,…
				GO:0044428	nuclear part	5.85775e-05	Group38	324	[ACACA, ACAT2, ACLY, ACSBG2, ACSS2, ACTL6A, ADD1, ADK, AFDN, AGO2, AIFM2, AKIRIN2, AKR1B1, ANAPC16, ANGPTL4, ANP32E, ANXA4, AP5S1, ASRGL1, ATOX1, BIRC5, BLMH, BTG1, BTG2, BUD23, C3, CACYBP, CALM1, CALR, CARD8, CD200, CDCA8, CDK1, CDK2AP1, CEBPA, CENPA, CERS2, CETN3, CFL1, CFL2, CHTF18, CHTOP, CIRBP, CITED2, CKS1B, CMPK1, CNDP2, CNKSR3, COG7, COMMD1, COPS8, COX7A2L, CRBN, CRCP, CRTC2, CSNK2A1, CST…
				GO:0005654	nucleoplasm	0.000678114	Group38	264	[ACLY, ACSBG2, ACSS2, ACTL6A, ADD1, ADK, AFDN, AGO2, AIFM2, AKIRIN2, AKR1B1, ANAPC16, ANGPTL4, ANP32E, AP5S1, ASRGL1, ATOX1, BIRC5, BLMH, BTG1, BTG2, BUD23, C3, CACYBP, CALM1, CARD8, CD200, CDCA8, CDK1, CDK2AP1, CEBPA, CENPA, CERS2, CHTF18, CHTOP, CIRBP, CITED2, CKS1B, CNDP2, CNKSR3, COMMD1, COPS8, CRCP, CRTC2, CSNK2A1, CTDSP2, CTDSPL2, CYP1A1, CYP51A1, DDX39A, DECR1, DHODH, DHX8, DNAJC8, DNAJC9,…
(#10) Cellular Metabolism	cellular process	GO:0070013	intracellular organelle lumen	GO:0070013	intracellular organelle lumen	8.07827e-09	Group33	394	[A2M, ABAT, ABCD3, ABHD10, ACACA, ACAT2, ACLY, ACOX3, ACSBG2, ACSS2, ACTL6A, ADD1, ADK, AFDN, AGK, AGL, AGO2, AIFM1, AIFM2, AKIRIN2, AKR1B1, ALAS2, ALDH5A1, ALDOA, ANAPC16, ANGPTL4, ANP32E, AP5S1, ASRGL1, ATOX1, ATP5F1C, BAAT, BCKDHB, BCO2, BIRC5, BLMH, BTG1, BTG2, BUD23, C1orf35, C3, CACYBP, CALM1, CALML3, CALR, CAPN1, CARD8, CD200, CD63, CDCA8, CDK1, CDK2AP1, CEBPA, CENPA, CERS2, CETN3, CFL1, C…
				GO:0043231	intracellular membrane-bounded organelle	6.43036e-08	Group33	622	[ABAT, ABCD3, ABCF2, ABCG2, ABHD10, ABHD6, ACACA, ACACB, ACAT2, ACLY, ACOX3, ACSBG2, ACSS2, ACTL6A, ACTR3, ADD1, ADK, AEBP1, AFDN, AGK, AGL, AGO2, AGPAT4, AIFM1, AIFM2, AKIRIN2, AKR1B1, ALAS2, ALDH3A2, ALDH5A1, ALDOA, ANAPC16, ANGPTL4, ANP32E, ANXA4, AP1M2, AP2A2, AP2M1, AP3M1, AP5S1, APMAP, APPBP2, ARF4, ARFGAP3, ARL1, ARL4C, ARL8B, ARPC4, ARRB2, ARV1, ASRGL1, ASS1, ATOX1, ATP1A1, ATP5F1C, ATP5M…
				GO:0044446	intracellular organelle part	4.99577e-07	Group33	565	[A2M, ABAT, ABCD3, ABCF2, ABCG2, ABHD10, ACACA, ACACB, ACAT2, ACLY, ACOX3, ACSBG2, ACSS2, ACTL6A, ACTR3, ADD1, ADK, AFDN, AGK, AGL, AGO2, AGPAT4, AIFM1, AIFM2, AKIRIN2, AKR1B1, ALAS2, ALDH3A2, ALDH5A1, ALDOA, ANAPC16, ANGPTL4, ANP32E, ANXA4, AP1M2, AP2A2, AP2M1, AP3M1, AP5S1, APPBP2, ARFGAP3, ARL1, ARL8B, ARPC4, ARV1, ASRGL1, ASS1, ATOX1, ATP5F1C, ATP5MC3, ATP6V0C, ATP6V1H, AZIN1, BAAT, BCAP31, B…
				GO:0043227	membrane-bounded organelle	1.34205e-06	Group33	669	[A2M, ABAT, ABCD3, ABCF2, ABCG2, ABHD10, ABHD6, ACACA, ACACB, ACAT2, ACLY, ACOX3, ACP1, ACSBG2, ACSS2, ACTL6A, ACTR3, ACY3, ADD1, ADK, ADSL, AEBP1, AFDN, AGK, AGL, AGO2, AGPAT4, AIFM1, AIFM2, AKIRIN2, AKR1B1, ALAS2, ALDH3A2, ALDH5A1, ALDOA, ANAPC16, ANGPTL4, ANP32E, ANXA4, AP1M2, AP2A2, AP2M1, AP3M1, AP5S1, APMAP, APPBP2, ARF4, ARFGAP3, ARL1, ARL4C, ARL8B, ARPC4, ARRB2, ARV1, ASRGL1, ASS1, ATOX1,…
				GO:0044422	organelle part	1.92142e-06	Group33	573	[A2M, ABAT, ABCD3, ABCF2, ABCG2, ABHD10, ACACA, ACACB, ACAT2, ACLY, ACOX3, ACSBG2, ACSS2, ACTL6A, ACTR3, ADD1, ADK, AFDN, AGK, AGL, AGO2, AGPAT4, AIFM1, AIFM2, AKIRIN2, AKR1B1, ALAS2, ALDH3A2, ALDH5A1, ALDOA, ANAPC16, ANGPTL4, ANP32E, ANXA4, AP1M2, AP2A2, AP2M1, AP3M1, AP5S1, APPBP2, ARFGAP3, ARL1, ARL8B, ARPC4, ARV1, ASRGL1, ASS1, ATOX1, ATP5F1C, ATP5MC3, ATP6V0C, ATP6V1H, AZIN1, BAAT, BCAP31, B…
(#10) Cellular Metabolism	cellular process	GO:0044446	intracellular organelle part	GO:0044446	intracellular organelle part	4.99577e-09	Group39	565	[A2M, ABAT, ABCD3, ABCF2, ABCG2, ABHD10, ACACA, ACACB, ACAT2, ACLY, ACOX3, ACSBG2, ACSS2, ACTL6A, ACTR3, ADD1, ADK, AFDN, AGK, AGL, AGO2, AGPAT4, AIFM1, AIFM2, AKIRIN2, AKR1B1, ALAS2, ALDH3A2, ALDH5A1, ALDOA, ANAPC16, ANGPTL4, ANP32E, ANXA4, AP1M2, AP2A2, AP2M1, AP3M1, AP5S1, APPBP2, ARFGAP3, ARL1, ARL8B, ARPC4, ARV1, ASRGL1, ASS1, ATOX1, ATP5F1C, ATP5MC3, ATP6V0C, ATP6V1H, AZIN1, BAAT, BCAP31, B…
				GO:0070013	intracellular organelle lumen	8.07827e-09	Group39	394	[A2M, ABAT, ABCD3, ABHD10, ACACA, ACAT2, ACLY, ACOX3, ACSBG2, ACSS2, ACTL6A, ADD1, ADK, AFDN, AGK, AGL, AGO2, AIFM1, AIFM2, AKIRIN2, AKR1B1, ALAS2, ALDH5A1, ALDOA, ANAPC16, ANGPTL4, ANP32E, AP5S1, ASRGL1, ATOX1, ATP5F1C, BAAT, BCKDHB, BCO2, BIRC5, BLMH, BTG1, BTG2, BUD23, C1orf35, C3, CACYBP, CALM1, CALML3, CALR, CAPN1, CARD8, CD200, CD63, CDCA8, CDK1, CDK2AP1, CEBPA, CENPA, CERS2, CETN3, CFL1, C…
				GO:0044422	organelle part	1.92142e-06	Group39	573	[A2M, ABAT, ABCD3, ABCF2, ABCG2, ABHD10, ACACA, ACACB, ACAT2, ACLY, ACOX3, ACSBG2, ACSS2, ACTL6A, ACTR3, ADD1, ADK, AFDN, AGK, AGL, AGO2, AGPAT4, AIFM1, AIFM2, AKIRIN2, AKR1B1, ALAS2, ALDH3A2, ALDH5A1, ALDOA, ANAPC16, ANGPTL4, ANP32E, ANXA4, AP1M2, AP2A2, AP2M1, AP3M1, AP5S1, APPBP2, ARFGAP3, ARL1, ARL8B, ARPC4, ARV1, ASRGL1, ASS1, ATOX1, ATP5F1C, ATP5MC3, ATP6V0C, ATP6V1H, AZIN1, BAAT, BCAP31, B…
				GO:0031981	nuclear lumen	3.29725e-06	Group39	312	[ACACA, ACAT2, ACLY, ACSBG2, ACSS2, ACTL6A, ADD1, ADK, AFDN, AGO2, AIFM2, AKIRIN2, AKR1B1, ANAPC16, ANGPTL4, ANP32E, AP5S1, ASRGL1, ATOX1, BIRC5, BLMH, BTG1, BTG2, BUD23, C3, CACYBP, CALM1, CARD8, CD200, CDCA8, CDK1, CDK2AP1, CEBPA, CENPA, CERS2, CETN3, CFL1, CFL2, CHTF18, CHTOP, CIRBP, CITED2, CKS1B, CMPK1, CNDP2, CNKSR3, COG7, COMMD1, COPS8, COX7A2L, CRBN, CRCP, CRTC2, CSNK2A1, CSTB, CTDSP2, CT…
				GO:0044428	nuclear part	5.85775e-05	Group39	324	[ACACA, ACAT2, ACLY, ACSBG2, ACSS2, ACTL6A, ADD1, ADK, AFDN, AGO2, AIFM2, AKIRIN2, AKR1B1, ANAPC16, ANGPTL4, ANP32E, ANXA4, AP5S1, ASRGL1, ATOX1, BIRC5, BLMH, BTG1, BTG2, BUD23, C3, CACYBP, CALM1, CALR, CARD8, CD200, CDCA8, CDK1, CDK2AP1, CEBPA, CENPA, CERS2, CETN3, CFL1, CFL2, CHTF18, CHTOP, CIRBP, CITED2, CKS1B, CMPK1, CNDP2, CNKSR3, COG7, COMMD1, COPS8, COX7A2L, CRBN, CRCP, CRTC2, CSNK2A1, CST…
				GO:0005654	nucleoplasm	0.000678114	Group39	264	[ACLY, ACSBG2, ACSS2, ACTL6A, ADD1, ADK, AFDN, AGO2, AIFM2, AKIRIN2, AKR1B1, ANAPC16, ANGPTL4, ANP32E, AP5S1, ASRGL1, ATOX1, BIRC5, BLMH, BTG1, BTG2, BUD23, C3, CACYBP, CALM1, CARD8, CD200, CDCA8, CDK1, CDK2AP1, CEBPA, CENPA, CERS2, CHTF18, CHTOP, CIRBP, CITED2, CKS1B, CNDP2, CNKSR3, COMMD1, COPS8, CRCP, CRTC2, CSNK2A1, CTDSP2, CTDSPL2, CYP1A1, CYP51A1, DDX39A, DECR1, DHODH, DHX8, DNAJC8, DNAJC9,…
(#10) Cellular Metabolism	organic substance metabolic process	GO:0009262	deoxyribonucleotide metabolic process	GO:0009262	deoxyribonucleotide metabolic process	3.45964e-05	Group48	12	[ADK, DCTPP1, DERA, DTYMK, DUT, NUDT15, RRM1, RRM2, SAMHD1, SHMT1, TERF2, TYMS]
				GO:0009263	deoxyribonucleotide biosynthetic process	9.50397e-05	Group48	8	[ADK, DTYMK, DUT, RRM1, RRM2, SHMT1, TERF2, TYMS]
				GO:0009112	nucleobase metabolic process	0.000444121	Group48	12	[CMPK1, DHODH, GDA, GPAM, MTHFD1, PPAT, RRM1, SHMT1, TTR, TYMP, TYMS, URAD]
				GO:0072528	pyrimidine-containing compound biosynthetic process	0.000630573	Group48	14	[AGPAT4, CMPK1, DCK, DHODH, DTYMK, DUT, ERH, GPAM, LCLAT1, SHMT1, TERF2, TPK1, TYMP, TYMS]
				KEGG:00240	Pyrimidine metabolism	0.000778379	Group48	12	[CMPK1, DCK, DCTPP1, DHODH, DTYMK, DUT, ENTPD6, NT5C3A, RRM1, RRM2, TYMP, TYMS]
				GO:0019692	deoxyribose phosphate metabolic process	0.000802902	Group48	10	[ADK, DCTPP1, DERA, DTYMK, DUT, NUDT15, SAMHD1, SHMT1, TERF2, TYMS]
				GO:0072527	pyrimidine-containing compound metabolic process	0.00133622	Group48	17	[AGPAT4, CMPK1, DCK, DCTPP1, DHODH, DTYMK, DUT, ERH, GPAM, LCLAT1, NT5C3A, RRM1, SHMT1, TERF2, TPK1, TYMP, TYMS]
				GO:0006220	pyrimidine nucleotide metabolic process	0.00271119	Group48	13	[AGPAT4, CMPK1, DCK, DCTPP1, DHODH, DTYMK, DUT, ERH, GPAM, LCLAT1, SHMT1, TERF2, TYMS]
(#10) Cellular Metabolism	metabolism of amino acids	KEGG:00250	alanine, aspartate and glutamate metabolism	KEGG:00250	Alanine, aspartate and glutamate metabolism	0.00115047	Group10	9	[ABAT, ADSL, ADSSL1, ALDH5A1, ASS1, GFPT1, GLS, GOT2, PPAT]
(#10) Cellular Metabolism	cellular metabolic process	KEGG:00620	pyruvate metabolism	KEGG:00620	Pyruvate metabolism	0.00282299	Group12	9	[ACACA, ACACB, ACAT2, ACSS2, ALDH3A2, MDH2, ME3, PCK1, PKM]
(#10) Cellular Metabolism	cellular metabolic process	KEGG:00020	citrate cycle (TCA cycle)	KEGG:00020	Citrate cycle (TCA cycle)	0.000701703	Group25	9	[ACLY, IDH1, IDH2, IDH3B, MDH2, PCK1, SDHC, SDHD, SUCLG1]
				GO:0016999	antibiotic metabolic process	0.00104504	Group25	23	[ACLY, ACSS2, AKR1B1, ALDH5A1, CD200, CYP1A1, CYP4B1, ESD, GNPDA2, IDH1, IDH2, IDH3B, MDH2, ME3, NNT, PCK1, PRDX1, PRDX5, PRDX6, SDHC, SDHD, SUCLG1, SULT1A1]
				GO:0006101	citrate metabolic process	0.00267566	Group25	10	[ACLY, IDH1, IDH2, IDH3B, MDH2, ME3, NNT, SDHC, SDHD, SUCLG1]
(#10) Cellular Metabolism	cofactor binding	GO:0050661	NADP binding	GO:0050661	NADP binding	0.000120649	Group03	14	[CD200, CRYL1, DECR1, DHFR, FASN, G6PD, GSR, IDH1, LBR, NNT, PGD, PHGDH, SPR, UBL4A]
(#10) Cellular Metabolism	cellular oxidative stress	KEGG:00480	glutathione metabolism	KEGG:00480	Glutathione metabolism	0.000983411	Group11	11	[G6PD, GCLM, GSR, GSTT2B, IDH1, IDH2, MGST1, ODC1, PGD, RRM1, RRM2]
(#10) Cellular Metabolism	peroxisome	KEGG:04146	peroxisome	KEGG:04146	Peroxisome	0.00414821	Group13	14	[ABCD3, ACOX3, BAAT, DHRS4, ECH1, ECI2, HMGCLL1, IDH1, IDH2, PECR, PEX19, PRDX1, PRDX5, PXMP2]
(#10) Cellular Metabolism	oxidative stress	GO:0016614	oxidoreductase activity, acting on CH-OH group of donors	GO:0016614	oxidoreductase activity, acting on CH-OH group of donors	5.36133e-06	Group30	24	[AKR1B1, ALDH3A2, CBR1, CRYL1, DHRS11, DHRS4, FASN, G6PD, GPD1, HADH, HADHA, HSD3B7, IDH1, IDH2, IDH3B, MDH2, ME3, PGD, PHGDH, RDH12, RDH14, SDR16C5, SPR, UBL4A]
(#3) Oxidative Stress		GO:0051156	glucose 6-phosphate metabolic process	GO:0051156	glucose 6-phosphate metabolic process	9.06158e-06	Group30	9	[CRYL1, DERA, G6PD, PGD, PHGDH, RPE, TALDO1, TPI1, UBL4A]
				GO:0006081	cellular aldehyde metabolic process	1.63812e-05	Group30	19	[AKR1B1, ALDH3A2, BCO2, BMP5, CRYL1, DERA, ESD, G6PD, GOT2, IDH1, IDH2, PGD, PHGDH, PRDX5, RPE, SDR16C5, TALDO1, TPI1, UBL4A]
				GO:0019682	glyceraldehyde-3-phosphate metabolic process	0.000353009	Group30	12	[CRYL1, DERA, G6PD, GCK, HKDC1, PFKFB1, PFKFB2, PGD, PHGDH, RPE, TALDO1, UBL4A]
(#3) Oxidative Stress
(#3) Oxidative Stress	intracellular transport	GO:0006839	mitochondrial transport	GO:0006839	mitochondrial transport	0.0040557	Group14	32	[ACACA, ACACB, AGK, ATP5F1C, ATP5MC3, CA2, GDA, HSPD1, IMMP1L, MCFD2, MID1IP1, MIPEP, MPC1, MPC2, PARL, PITRM1, PMPCB, PSAT1, REEP5, SAMM50, SFXN2, SFXN3, SLC25A20, SLC25A38, SPG7, TMEM14C, TOMM22, TSPO, UCP2, VPS11, YWHAE, YWHAZ]
(#3) Oxidative Stress	cellular process	GO:0055114	oxidation-reduction process	GO:0055114	oxidation-reduction process	2.31056e-07	Group26	114	[ABCD3, ACACB, ACAT2, ACOX3, ACSS2, ADSL, AGL, AGO2, AIFM1, AIFM2, AKR1B1, ALDH3A2, ALDH5A1, ALDOA, BCKDHB, BCO2, CALM1, CAV2, CBR1, CD200, CDK1, COX6A1, COX7A2, COX7A2L, CRYL1, CTDSP2, CYB5R2, CYP1A1, CYP3A4, CYP4B1, CYP4V2, CYP51A1, CYP8B1, DCT, DECR1, DHFR, DHODH, DHRS11, DHRS4, DHRS7, DIO3, ECH1, ECI2, EGLN2, ETFA, ETFB, ETFRF1, FASN, FDX1, FRRS1, G6PD, GAA, GCK, GFPT1, GPD1, GSR, HADH, HADHA…
				GO:0016491	oxidoreductase activity	2.39369e-07	Group26	91	[ACOX3, AGO2, AIFM1, AIFM2, AKR1B1, ALDH3A2, ALDH5A1, BCKDHB, BCO2, CALM1, CAV2, CBR1, CD200, COX6A1, COX7A2, COX7A2L, CRYL1, CYB5R2, CYP1A1, CYP3A4, CYP4B1, CYP4V2, CYP51A1, CYP8B1, DCT, DECR1, DHFR, DHODH, DHRS11, DHRS4, DHRS7, DIO3, EGLN2, ETFA, ETFB, FASN, FDX1, FRRS1, G6PD, GPD1, GSR, HADH, HADHA, HIF1A, HSD3B7, IDH1, IDH2, IDH3B, IFI30, KDM1B, KDM5A, LBR, MARC1, MDH2, ME3, MGST1, MTHFD1, MT…
				GO:0048037	cofactor binding	2.39824e-07	Group26	66	[ABAT, ACACB, ACAT2, ACLY, ACOX3, AIFM1, AIFM2, ALAS2, ATP6V1H, CD200, CRYL1, CTDSP2, CYB5R2, CYP1A1, CYP3A4, CYP4B1, CYP4V2, CYP51A1, CYP8B1, DECR1, DHFR, DHODH, ECI2, EGLN2, ETFA, ETNPPL, FASN, FDX1, G6PD, GALE, GCAT, GOT2, GPAM, GPD1, GSR, HADH, HADHA, IDH1, IDH2, IDH3B, KDM1B, KYAT3, LANCL1, LBR, MARC1, ME3, MGST1, NNT, OGFOD2, PGD, PHGDH, PHYKPL, PLPBP, PPAT, PRIM2, SDHC, SDHD, SHMT1, SHMT2,…
				GO:0050662	coenzyme binding	2.69516e-07	Group26	47	[ABAT, ACACB, ACAT2, ACOX3, AIFM1, AIFM2, ALAS2, CD200, CRYL1, CTDSP2, CYB5R2, DECR1, DHFR, DHODH, ECI2, EGLN2, ETFA, ETNPPL, FASN, G6PD, GALE, GCAT, GOT2, GPD1, GSR, HADH, HADHA, IDH1, IDH2, IDH3B, KDM1B, KYAT3, LBR, MARC1, ME3, NNT, OGFOD2, PGD, PHGDH, PHYKPL, PLPBP, SHMT1, SHMT2, SPR, STEAP4, TSPO, UBL4A]
(#3) Oxidative Stress	cellular process	GO:0005739	mitochondrion	GO:0005739	mitochondrion	8.62169e-07	Group46	153	[ABAT, ABCD3, ABCF2, ABCG2, ABHD10, ABHD6, ACACB, ACAT2, ACSBG2, ACSS2, AGK, AGPAT4, AIFM1, AIFM2, ALAS2, ALDH5A1, ASS1, ATP5F1C, ATP5MC3, BCAP31, BCKDHB, BCO2, CA2, CACYBP, CALM1, CAPN1, CCDC90B, CDK1, COQ5, COX6A1, COX7A2, COX7A2L, CTDSP2, CYP1A1, DCTPP1, DECR1, DHFR, DHODH, DHRS4, DMAC2, DOCK3, DTYMK, DUT, ECH1, ECI2, ETFA, ETFB, ETFRF1, ETNPPL, FDX1, FEN1, GATD3A, GCAT, GCK, GDA, GLS, GOT2, G…
				GO:0044429	mitochondrial part	1.38795e-06	Group46	110	[ABAT, ABCF2, ABCG2, ABHD10, ACACB, ACSS2, AGK, AGPAT4, AIFM1, AIFM2, ALAS2, ALDH5A1, ASS1, ATP5F1C, ATP5MC3, BCKDHB, BCO2, CA2, CALM1, CCDC90B, CDK1, COQ5, COX6A1, COX7A2, COX7A2L, CYP1A1, DECR1, DHODH, DHRS4, DMAC2, DOCK3, DTYMK, ETFA, ETFB, ETNPPL, FDX1, GCAT, GCK, GDA, GLS, GOT2, GPAM, GSR, HADH, HADHA, HSPD1, IDH2, IDH3B, IMMP1L, LYRM4, MARC1, MCCC2, MCEE, MDH2, ME3, MGST1, MIPEP, MPC1, MPC2…
				GO:0031966	mitochondrial membrane	8.74716e-05	Group46	75	[ABCG2, ACACB, AGK, AGPAT4, AIFM1, AIFM2, ALAS2, ASS1, ATP5F1C, ATP5MC3, CA2, CALM1, CCDC90B, COQ5, COX6A1, COX7A2, COX7A2L, CYP1A1, DHODH, DMAC2, DOCK3, GCAT, GCK, GDA, GOT2, GPAM, HADH, HADHA, HSPD1, IMMP1L, MARC1, MGST1, MPC1, MPC2, MRPL11, MRPL2, MRPL22, MRPL3, MRPL38, MRPL46, MRPL51, MRPS11, MTCH2, MTERF3, NCBP2, NDUFAF3, NDUFAF6, NDUFB1, NDUFB10, NDUFB6, NIPSNAP2, NNT, ODC1, PARL, PHB, PHB2…
				GO:0005740	mitochondrial envelope	0.000158906	Group46	78	[ABCF2, ABCG2, ACACB, AGK, AGPAT4, AIFM1, AIFM2, ALAS2, ASS1, ATP5F1C, ATP5MC3, CA2, CALM1, CCDC90B, COQ5, COX6A1, COX7A2, COX7A2L, CYP1A1, DHODH, DMAC2, DOCK3, DTYMK, GCAT, GCK, GDA, GOT2, GPAM, HADH, HADHA, HSPD1, IMMP1L, MARC1, MGST1, MPC1, MPC2, MRPL11, MRPL2, MRPL22, MRPL3, MRPL38, MRPL46, MRPL51, MRPS11, MTCH2, MTERF3, NCBP2, NDUFAF3, NDUFAF6, NDUFB1, NDUFB10, NDUFB6, NIPSNAP2, NNT, ODC1, P…
				GO:0005743	mitochondrial inner membrane	0.000977291	Group46	52	[AGK, AIFM1, ALAS2, ATP5F1C, ATP5MC3, CA2, COQ5, COX6A1, COX7A2, COX7A2L, CYP1A1, DHODH, DMAC2, GCAT, GDA, GOT2, HADH, HADHA, HSPD1, IMMP1L, MPC1, MPC2, MRPL11, MRPL2, MRPL22, MRPL3, MRPL38, MRPL46, MRPL51, MRPS11, MTCH2, NDUFAF3, NDUFAF6, NDUFB1, NDUFB10, NDUFB6, NNT, ODC1, PARL, PHB, PHB2, PMPCB, SDHC, SDHD, SHMT2, SLC25A20, SLC25A38, SPG7, TIMM8A, TMEM14C, TYMS, UCP2]
				GO:0019866	organelle inner membrane	0.00108123	Group46	56	[AGK, AIFM1, ALAS2, ATP5F1C, ATP5MC3, CA2, COQ5, COX6A1, COX7A2, COX7A2L, CYP1A1, DHODH, DMAC2, GCAT, GDA, GOT2, HADH, HADHA, HSPD1, IMMP1L, LBR, LMNB1, MPC1, MPC2, MRPL11, MRPL2, MRPL22, MRPL3, MRPL38, MRPL46, MRPL51, MRPS11, MTCH2, NDUFAF3, NDUFAF6, NDUFB1, NDUFB10, NDUFB6, NNT, NUTF2, ODC1, PARL, PHB, PHB2, PMPCB, SDHC, SDHD, SHMT2, SLC25A20, SLC25A38, SPG7, TIMM8A, TMEM120A, TMEM14C, TYMS, UC…
				GO:0005759	mitochondrial matrix	0.00283734	Group46	51	[ABAT, ABHD10, ACSS2, ALAS2, ALDH5A1, ATP5F1C, BCKDHB, BCO2, CDK1, COQ5, DECR1, DHRS4, DTYMK, ETFA, ETFB, ETNPPL, FDX1, GLS, GOT2, GSR, HADH, HADHA, HSPD1, IDH2, IDH3B, LYRM4, MCCC2, MCEE, MDH2, ME3, MIPEP, MRPL11, MRPL2, MRPL22, MRPL3, MRPL38, MRPL46, MRPL51, MRPS11, MTHFD2, NAXE, PCCB, PDK1, PHYKPL, PIN4, PITRM1, PMPCB, PRDX5, SHMT2, SUCLG1, TYMS]
				GO:0031967	organelle envelope	0.00334569	Group46	105	[ABCF2, ABCG2, ACACB, AGK, AGPAT4, AIFM1, AIFM2, ALAS2, ANXA4, ASS1, ATP5F1C, ATP5MC3, CA2, CACYBP, CALM1, CALR, CCDC90B, CERS2, CETN3, COQ5, COX6A1, COX7A2, COX7A2L, CYP1A1, DHODH, DHRS4, DMAC2, DOCK3, DTYMK, GCAT, GCK, GDA, GOT2, GPAM, HADH, HADHA, HSPD1, IMMP1L, IPO5, IST1, KPNA2, KPNA4, LBR, LMNB1, MAD2L1, MAPK3, MARC1, MGST1, MPC1, MPC2, MRPL11, MRPL2, MRPL22, MRPL3, MRPL38, MRPL46, MRPL51, …
GO/Pathway Terms Not Reflected In Network Figure 3b 11
	mRNA catabolic process	GO:0003723	RNA binding	GO:0003723	RNA binding	1.16246e-07	Group00	160	[ADD1, ADK, AGO2, ALDOA, ASRGL1, ASS1, ATOX1, ATP5F1C, BTG2, BUD23, C1orf35, C3, CACYBP, CALR, CARS, CCDC124, CERS2, CFAP20, CHTOP, CIRBP, CNBP, CSTB, DDX24, DDX39A, DHFR, DHX8, DOCK3, DUT, EDF1, EEF1G, EIF1AX, EIF2S2, EIF4A3, EIF4E, ENDOU, ERH, ERRFI1, EWSR1, FASN, FKBP3, GAR1, GCN1, GOT2, GPATCH4, H1F0, H1FX, HABP4, HADH, HERC5, HIST1H1B, HIST1H1D, HMGB1, HMGB2, HMGB3, HNRNPA0, HNRNPA1, HSPD1, …
	cell proliferation	GO:0044815	DNA packaging complex	GO:0044815	DNA packaging complex	0.00267566	Group01	10	[CENPA, H1F0, H1FX, H2AFV, H2AFX, H2AFY2, HIST1H1B, HIST1H1D, KDM1B, SMC4]
	intracellular transport	GO:0032365	intracellular lipid transport	GO:0032365	intracellular lipid transport	0.000353009	Group02	12	[ABCD3, ACACA, ACACB, ARV1, CA2, CTDSP2, MID1IP1, NPC1, NPC2, OSBP, PEX19, SLC25A20]
	catalytic activity	GO:0052689	carboxylic ester hydrolase activity	GO:0052689	carboxylic ester hydrolase activity	0.00371528	Group04	22	[ABHD10, ABHD12, ABHD6, ACOT1, ANGPTL4, APMAP, ASPG, BAAT, CA2, CES5A, CRYL1, ESD, GDE1, IARS, LIPA, LIPH, P2RY4, PPT1, PRDX5, PRDX6, PTRH2, RGN]
	intracellular transport	GO:0055085	transmembrane transport	GO:0055085	transmembrane transport	0.002021	Group05	125	[ABCD3, ABCG2, ACACA, ACACB, ADD1, APPBP2, ATOX1, ATP1A1, ATP5F1C, ATP5MC3, ATP6V0C, ATP6V1H, AZIN1, BPNT1, C3, CA2, CALM1, CAPN1, CAV2, CD200, CD63, CMPK1, CNKSR3, COMMD1, COX6A1, COX7A2, COX7A2L, CRBN, CTSS, DDX39A, EHD3, EIF2S2, FKBP1B, G6PD, GDA, GJA3, GNB5, HSPD1, MCTS1, MDH2, MEF2C, MFSD1, MFSD14B, MID1IP1, MIPEP, MPC1, MPC2, MTTP, NAA20, NIPSNAP2, NNT, ODC1, P2RY6, PARL, PDK1, PEX19, PHB, …
	organic substance metabolic process	GO:0034308	primary alcohol metabolic process	GO:0034308	primary alcohol metabolic process	0.0014161	Group06	15	[ACSS2, AKR1B1, ALDH3A2, BMP5, ELN, GDE1, GPD1, NAAA, PECR, RBP1, RDH12, RDH14, SDR16C5, SULT1A1, TTR]
	catalytic activity	GO:1902494	catalytic complex	GO:1902494	catalytic complex	0.0013302	Group07	123	[ABAT, ACTL6A, AGL, AGO2, AKIRIN2, ANAPC16, ANP32E, ATP1A1, BCKDHB, BTG2, C3, CACYBP, CALM1, CD200, CDK1, CKS1B, COMMD1, CRBN, CRCP, CSNK2A1, CYP51A1, DHX8, DMAC2, DNAL4, DOCK3, EIF4A3, EIF4E, ERH, FBXO25, FBXO4, GAR1, GCLM, GNG5, GPD1, HADH, HDAC1, HNRNPA1, KDM5A, KEAP1, LSM2, LSM7, MAD2L2, MAGOH, MANF, MCCC2, MOB2, NAA20, NCKAP1, NCOR1, NDUFB1, NDUFB10, NDUFB6, NPC1, P4HB, PCCB, PDK1, PFKFB1, P…
	secretory granule	GO:1904813	ficolin-1-rich granule lumen	GO:1904813	ficolin-1-rich granule lumen	0.0017646	Group08	22	[ACLY, AGL, ALDOA, C1orf35, CALML3, CAPN1, CSTB, CTSH, CTSS, DERA, HMGB1, IDH1, PKM, PSMA2, PSMA3, PSMA5, PSMB7, PSMC3, PSMD11, PSMD12, PSMD14, PSMD3]
	development	GO:0022008	neurogenesis	GO:0022008	neurogenesis	0.00408788	Group16	68	[AFDN, ARF4, BMP5, BTG2, C3, CALM1, CALR, CDC42, CDK1, CERS2, CFL1, DCT, DHFR, DIO3, DLG5, DOCK3, DTNBP1, EIF4E, FKBP1B, FRYL, GATD3A, HDAC1, HES6, HIF1A, HMGB1, HMGB2, IDH2, IST1, MAN2A1, MANF, MAPK3, MDH2, MEF2C, METAP2, MMD, MOB2, MTTP, NCKAP1, NDRG1, NPTX1, PHGDH, PPT1, PQBP1, PRDX5, PRKCSH, PSMD4, PXMP2, RPL10, RRN3, RTN3, RTN4, RTN4IP1, SCRIB, SF3A2, SLC43A3, SLC9A3R1, SMAD4, SPG11, STMN1, …
	localization	GO:0005829	cytosol	GO:0005829	cytosol	7.12047e-09	Group09	382	[A2M, AACS, ABCD3, ABHD10, ACACA, ACACB, ACAT2, ACLY, ACOT1, ACOX3, ACSBG2, ACSS2, ACTR3, ACY3, ADD1, ADK, ADPRH, ADSL, ADSSL1, AFDN, AGK, AGL, AGO2, AIFM1, AIFM2, AKR1B1, ALDOA, ANAPC16, ANXA4, AP1M2, AP2A2, AP2M1, AP5S1, APIP, ARF4, ARFGAP3, ARHGAP12, ARL1, ARL4C, ARPC4, ARRB2, ASB13, ASPG, ASRGL1, ASS1, ATOX1, ATP6V0C, ATP6V1H, AZIN1, BAAT, BACH2, BCAP31, BHMT, BIRC5, BLMH, BPNT1, BTG2, C3, CA…
	biological adhesion	GO:0007155	cell adhesion	GO:0007155	cell adhesion	0.00050364	Group15	49	[ABAT, ADTRP, AFDN, ASS1, BMP5, CALR, CAV2, CD200, CD63, CD81, CDC42, CGREF1, CITED2, CNKSR3, COL18A1, COL1A1, DHRS4, DLG5, DPT, DUSP22, EIF4E, EMILIN1, EPDR1, FER, FLOT2, GATD3A, GPAM, HLX, HMGB1, HSPD1, LGALS3BP, MAD2L2, MIPEP, MTTP, MYL9, NSFL1C, PBK, PDK1, PKP3, PRDX1, RPL10, S100A4, SCRIB, SPG7, TESK2, TPM1, TWSG1, VCAN, VMP1]
	catalytic activity	GO:0016853	isomerase activity	GO:0016853	isomerase activity	0.000896058	Group21	24	[BCO2, CYP51A1, DCT, ECH1, ECI2, FKBP10, FKBP11, FKBP1B, FKBP2, FKBP3, GALE, GNPDA2, HYI, IGHM, KATNA1, MCEE, NAXE, P4HB, PGM3, PIN4, PPIH, PPIL4, RPE, TPI1]
				GO:0016859	cis-trans isomerase activity	0.00184651	Group21	10	[BCO2, CYP51A1, FKBP10, FKBP11, FKBP1B, FKBP2, FKBP3, PIN4, PPIH, PPIL4]
	intracellular transport	GO:0051234	establishment of localization	GO:0051234	establishment of localization	0.00412171	Group17	334	[A2M, AACS, ABAT, ABCD3, ABCG2, ACACA, ACACB, ACAT2, ACLY, ACOX3, ACSBG2, ACTR3, ADD1, ADPRH, ADTRP, AFDN, AGK, AGL, AIFM2, ALDOA, ANXA4, AP1M2, AP2A2, AP2M1, AP3M1, AP5S1, APPBP2, ARF4, ARFGAP3, ARHGAP12, ARL1, ARL4C, ARL8B, ARPC4, ARRB2, ARV1, ATOX1, ATP1A1, ATP5F1C, ATP5MC3, ATP6V0C, ATP6V1H, AZIN1, BAAT, BACH2, BCAP31, BIRC5, BPNT1, C1orf35, C3, C5, CA2, CALM1, CALML3, CALR, CAPN1, CAPZA1, CA…
				GO:0006810	transport	0.00468997	Group17	327	[A2M, AACS, ABAT, ABCD3, ABCG2, ACACA, ACACB, ACAT2, ACLY, ACOX3, ACSBG2, ACTR3, ADD1, ADPRH, ADTRP, AGK, AGL, AIFM2, ALDOA, ANXA4, AP1M2, AP2A2, AP2M1, AP3M1, AP5S1, APPBP2, ARF4, ARFGAP3, ARHGAP12, ARL1, ARL4C, ARL8B, ARPC4, ARRB2, ARV1, ATOX1, ATP1A1, ATP5F1C, ATP5MC3, ATP6V0C, ATP6V1H, AZIN1, BAAT, BACH2, BCAP31, BIRC5, BPNT1, C1orf35, C3, C5, CA2, CALM1, CALML3, CALR, CAPN1, CAPZA1, CARD8, C…
	mRNA catabolic process	KEGG:03040	spliceosome	KEGG:03040	Spliceosome	0.00101558	Group19	20	[DHX8, EIF4A3, HNRNPA1, LSM2, LSM7, MAGOH, NCBP2, PHF5A, PPIH, PQBP1, PRPF31, SF3A2, SNRNP70, SNRPA1, SNRPD2, SNRPE, SNRPG, SRSF2, SRSF3, SRSF9]
				GO:0097525	spliceosomal snRNP complex	0.00238721	Group19	13	[DDX39A, LSM2, LSM7, PHF5A, PPIH, PRPF31, SF3A2, SNRNP70, SNRPA1, SNRPD2, SNRPE, SNRPG, STMN1]
	signaling receptor activity	GO:0004888	transmembrane signaling receptor activity	GO:0004888	transmembrane signaling receptor activity	0.00112713	Group20	22	[ACACA, CAPN1, CRCP, CTSH, DAPL1, DHX8, ERRFI1, FASN, GPR182, GPRC5C, LANCL1, MDH2, MEF2C, MRC2, NPC1, P2RY4, P2RY6, PBK, PSMB5, RPL10, TLR9, TNFRSF11B]
				GO:0038023	signaling receptor activity	0.00193162	Group20	50	[ACACA, ACSBG2, AKR1B1, BMP5, C5, CAPN1, CCL13, CMPK1, CMTM7, CRCP, CTSH, DAPL1, DHX8, DOCK3, ENDOU, ERRFI1, FASN, FKBP3, GPR182, GPRC5C, GUCA1B, HMGB1, HMGB2, LANCL1, MANF, MDH2, MEF2C, MMD, MRC2, NAMPT, NPC1, NPTX1, NR0B2, P2RY4, P2RY6, PBK, PSMB5, PSMD8, PTRH2, RBM39, RPL10, RTN3, SPG7, TAF10, TLR9, TNFRSF11B, TSPO, TTR, TYMP, WNT7A]
	cellular process	GO:0050794	regulation of cellular process	GO:0050794	regulation of cellular process	0.00202618	Group22	451	[A2M, AACS, AAMDC, ABAT, ABHD6, ACACA, ACACB, ACLY, ACSBG2, ACTL6A, ACTR3, ADD1, ADTRP, AEBP1, AFDN, AGO2, AIFM1, AIFM2, AKIRIN2, AKR1B1, ALDOA, ANAPC16, ANGPTL4, ANXA4, AP2A2, AP2M1, APIP, ARF4, ARFGAP3, ARHGAP12, ARL4C, ARPC4, ARRB2, ASB13, ASRGL1, ASS1, ATOX1, ATP1A1, ATP6V0C, ATP6V1H, AZIN1, BACH2, BCAP31, BCO2, BHMT, BIRC5, BLMH, BMP5, BPNT1, BTG1, BTG2, BUD23, C3, C5, CA2, CACYBP, CALM1, CA…
				GO:0007165	signal transduction	0.0023483	Group22	247	[A2M, ABAT, ABHD6, ACACA, ACSBG2, ACTL6A, ACTR3, ADD1, ADTRP, AFDN, AGO2, AIFM1, AKIRIN2, AKR1B1, ANXA4, AP2A2, AP2M1, APIP, ARF4, ARFGAP3, ARHGAP12, ARL4C, ARPC4, ARRB2, ASB13, ATP6V0C, ATP6V1H, BCAP31, BIRC5, BMP5, BTG2, C3, C5, CA2, CACYBP, CALM1, CALML3, CALR, CAPN1, CAPZA1, CARD8, CAV2, CCL13, CD200, CD63, CD81, CDC42, CDC42SE1, CDK1, CDK10, CEBPA, CFL1, CITED2, CMPK1, CMTM7, CNKSR3, COL1A1,…
				GO:0007154	cell communication	0.00241798	Group22	271	[A2M, AACS, ABAT, ABHD6, ACACA, ACSBG2, ACTL6A, ACTR3, ADD1, ADTRP, AFDN, AGO2, AIFM1, AKIRIN2, AKR1B1, ANXA4, AP2A2, AP2M1, APIP, ARF4, ARFGAP3, ARHGAP12, ARL4C, ARPC4, ARRB2, ASB13, ATP1A1, ATP6V0C, ATP6V1H, BCAP31, BIRC5, BMP5, BTG2, C3, C5, CA2, CACYBP, CALM1, CALML3, CALR, CAPN1, CAPZA1, CARD8, CAV2, CCL13, CD200, CD63, CD81, CDC42, CDC42SE1, CDK1, CDK10, CEBPA, CFL1, CITED2, CMPK1, CMTM7, C…
	cellular process	GO:0044444	cytoplasmic part	GO:0044444	cytoplasmic part	5.99698e-14	Group23	612	[A2M, AACS, ABAT, ABCD3, ABCF2, ABCG2, ABHD10, ABHD12, ABHD13, ABHD6, ACACA, ACACB, ACAT2, ACLY, ACOT1, ACOX3, ACSBG2, ACSS2, ACTR3, ACY3, ADD1, ADK, ADPRH, ADSL, ADSSL1, AFDN, AGK, AGL, AGO2, AGPAT4, AIFM1, AIFM2, AKR1B1, ALAS2, ALDH3A2, ALDH5A1, ALDOA, ANAPC16, ANGPTL4, ANP32E, ANXA4, AP1M2, AP2A2, AP2M1, AP3M1, AP5S1, APIP, APMAP, APPBP2, ARF4, ARFGAP3, ARHGAP12, ARL1, ARL4C, ARL8B, ARPC4, ARR…
				GO:0005737	cytoplasm	3.09595e-12	Group23	666	[A2M, AACS, AAMDC, ABAT, ABCD3, ABCF2, ABCG2, ABHD10, ABHD12, ABHD13, ABHD6, ACACA, ACACB, ACAT2, ACLY, ACOT1, ACOX3, ACP1, ACSBG2, ACSS2, ACTR3, ACY3, ADD1, ADK, ADPRH, ADSL, ADSSL1, AEBP1, AFDN, AGK, AGL, AGO2, AGPAT4, AIFM1, AIFM2, AKIRIN2, AKR1B1, ALAS2, ALDH3A2, ALDH5A1, ALDOA, ANAPC16, ANGPTL4, ANP32E, ANXA4, AP1M2, AP2A2, AP2M1, AP3M1, AP5S1, APIP, APMAP, APPBP2, ARF4, ARFGAP3, ARHGAP12, A…
				GO:0044424	intracellular part	4.23651e-06	Group23	729	[A2M, AACS, AAMDC, ABAT, ABCD3, ABCF2, ABCG2, ABHD10, ABHD12, ABHD13, ABHD6, ACACA, ACACB, ACAT2, ACLY, ACOT1, ACOX3, ACP1, ACSBG2, ACSS2, ACTL6A, ACTR3, ACY3, ADD1, ADK, ADPRH, ADSL, ADSSL1, AEBP1, AFDN, AGK, AGL, AGO2, AGPAT4, AIFM1, AIFM2, AKIRIN2, AKR1B1, ALAS2, ALDH3A2, ALDH5A1, ALDOA, ANAPC16, ANGPTL4, ANP32E, ANXA4, AP1M2, AP2A2, AP2M1, AP3M1, AP5S1, APIP, APMAP, APPBP2, ARF4, ARFGAP3, ARH…
	cellular process	GO:0120025	plasma membrane bounded cell projection	GO:0120025	plasma membrane bounded cell projection	0.000832872	Group24	86	[ABAT, ABHD12, ABHD13, ACTR3, AGO2, AKR1B1, ANGPTL4, AP3M1, ARF4, ARL4C, ARL8B, ARRB2, ASS1, ATP6V1H, AZIN1, C3, CA2, CACYBP, CALM1, CAV2, CD200, CDC42, CDK10, CETN3, CFAP20, CFL1, CRCP, DDX39A, DHX8, DLG5, DNAL4, DOCK3, DTNBP1, DUSP22, EHD3, EIF4A3, FER, FLOT2, GUCA1B, HIF1A, KLC1, MAPK3, MAPRE1, MAPRE3, MDH2, METAP2, MIPEP, MOB2, MTTP, MYO3A, NAXE, NCKAP1, NPHP3, NPTX1, NSFL1C, PEX19, PGRMC1, P…
				GO:0120038	plasma membrane bounded cell projection part	0.0030175	Group24	59	[ABHD12, ABHD13, AGO2, AKR1B1, AP3M1, ARF4, ARL8B, ARRB2, AZIN1, C3, CALM1, CD200, CDC42, CDK10, CETN3, CFAP20, CFL1, CRCP, DDX39A, DHX8, DLG5, DOCK3, DTNBP1, DUSP22, EHD3, EIF4A3, FLOT2, GUCA1B, HIF1A, KLC1, MAPRE1, MAPRE3, MDH2, METAP2, MOB2, MTTP, MYO3A, NCKAP1, NSFL1C, PEX19, PPT1, PQBP1, PRDX5, PTCHD3, RBP1, RPL10, SLC9A3R1, SNX14, SPG11, SPG7, TERF2, TMEM237, TPM1, TPX2, TRAPPC4, TTC26, USP…
				GO:0042995	cell projection	0.00364724	Group24	94	[ABAT, ABHD12, ABHD13, ACTR3, AGO2, AKR1B1, ANGPTL4, AP3M1, ARF4, ARL4C, ARL8B, ARPC4, ARRB2, ASS1, ATP6V1H, AZIN1, C3, CA2, CACYBP, CALM1, CAV2, CD200, CDC42, CDK10, CETN3, CFAP20, CFL1, CHTOP, CNKSR3, CRCP, DDX39A, DHX8, DLG5, DNAL4, DOCK3, DTNBP1, DUSP22, EHD3, EIF4A3, FER, FLOT2, GUCA1B, HIF1A, KLC1, MAPK3, MAPRE1, MAPRE3, MDH2, METAP2, MIPEP, MOB2, MTTP, MYO3A, NAXE, NCKAP1, NPHP3, NPTX1, NS…
	cellular process	GO:0071944	cell periphery	GO:0071944	cell periphery	0.000840401	Group34	210	[ABCG2, ABHD12, ABHD6, ACACA, ACLY, ACP1, ACSBG2, ACTL6A, ACY3, ADD1, ADTRP, AFDN, AIFM2, AKR1B1, ANGPTL4, ANXA4, AP2A2, AP2M1, APPBP2, ARF4, ARHGAP12, ARL4C, ARRB2, ARV1, ATP1A1, ATP6V0C, ATP6V1H, BCAP31, C3, C5, CA2, CALM1, CALR, CAPN1, CAPZA1, CAV2, CCDC124, CD200, CD63, CD81, CDC42, CDC42SE1, CFL1, CLPTM1, CMPK1, CNKSR3, CRCP, CSNK2A1, CSTB, CYP51A1, DCTN3, DDX39A, DHODH, DHRS4, DHX8, DIO3, D…
				GO:0005886	plasma membrane	0.00112677	Group34	206	[ABCG2, ABHD12, ABHD6, ACACA, ACLY, ACP1, ACSBG2, ACTL6A, ACY3, ADD1, ADTRP, AFDN, AIFM2, AKR1B1, ANGPTL4, ANXA4, AP2A2, AP2M1, APPBP2, ARF4, ARHGAP12, ARL4C, ARRB2, ATP1A1, ATP6V0C, ATP6V1H, BCAP31, C3, C5, CA2, CALM1, CALR, CAPN1, CAV2, CCDC124, CD200, CD63, CD81, CDC42, CDC42SE1, CFL1, CLPTM1, CMPK1, CNKSR3, CRCP, CSNK2A1, CSTB, CYP51A1, DCTN3, DDX39A, DHODH, DHRS4, DHX8, DIO3, DLG5, DNAJC9, D…
				GO:0031226	intrinsic component of plasma membrane	0.00144849	Group34	55	[ABHD12, ABHD6, ACACA, AIFM2, ATP1A1, BCAP31, C5, CALM1, CAV2, CD200, CD63, CD81, CLPTM1, CRCP, DDX39A, DHX8, EMILIN1, ENDOU, FLOT2, GJA3, GPRC5C, HAS3, HLA-H, LANCL1, MCTS1, MDH2, MIPEP, MMD, NAA20, NPC1, P2RY4, P2RY6, PGRMC1, PHB, PHGDH, PSMA7, RHAG, RPL10, SAT1, SCRIB, SLC16A7, SLC26A5, SLC29A1, SLC2A2, SLC35A1, SLC6A13, SLC7A1, SLC7A2, SMC4, SPG7, TANK, TM4SF1, TMEM150B, TNFRSF11B, TPSG1]
				GO:0005887	integral component of plasma membrane	0.00239976	Group34	53	[ABHD12, ABHD6, ACACA, AIFM2, ATP1A1, BCAP31, C5, CALM1, CAV2, CD200, CD63, CD81, CLPTM1, CRCP, DDX39A, DHX8, EMILIN1, GJA3, GPRC5C, HAS3, HLA-H, LANCL1, MCTS1, MDH2, MIPEP, MMD, NAA20, NPC1, P2RY4, P2RY6, PGRMC1, PHB, PHGDH, PSMA7, RHAG, RPL10, SAT1, SCRIB, SLC16A7, SLC26A5, SLC29A1, SLC2A2, SLC35A1, SLC6A13, SLC7A1, SLC7A2, SMC4, SPG7, TANK, TM4SF1, TMEM150B, TNFRSF11B, TPSG1]
				GO:0044459	plasma membrane part	0.00474799	Group34	113	[ABHD12, ABHD6, ACACA, ACP1, ACY3, ADD1, ADTRP, AIFM2, AKR1B1, AP2A2, AP2M1, ARF4, ARHGAP12, ARRB2, ATP1A1, BCAP31, C5, CA2, CALM1, CALR, CAV2, CD200, CD63, CD81, CFL1, CLPTM1, CMPK1, CNKSR3, CRCP, DCTN3, DDX39A, DHX8, DLG5, DTNBP1, EHD3, EMILIN1, ENDOU, ERRFI1, FASN, FER, FLOT2, G6PD, GCK, GJA3, GNG5, GOT2, GPRC5C, GSR, GUCA1B, HAS3, HLA-H, HMGB1, IGHD, IGHM, IGKC, KPNA2, LANCL1, MAPK3, MAPRE1, …
	protein localization	GO:0070062	extracellular exosome	GO:0070062	extracellular exosome	1.27943e-06	Group37	185	[A2M, ACAT2, ACLY, ACP1, ACTR3, ACY3, ADSL, AEBP1, AGO2, AKR1B1, ALDOA, ANGPTL4, ANXA4, AP2M1, ARF4, ARL8B, ARPC4, ASS1, ATP1A1, ATP6V0C, ATP6V1H, BHMT, BLMH, BPNT1, BTG2, C3, C5, CA2, CACYBP, CALML3, CALR, CAPN1, CAPZA1, CBR1, CD200, CD63, CD81, CDC42, CDK1, CFAP20, CFL1, CFL2, CMPK1, CNDP2, COL18A1, COPS8, CPN2, CRTC2, CRYL1, CSTB, CTSH, DHRS4, DOCK3, DUT, ECH1, EEF1G, EIF4E, EMILIN1, ESD, FASN…
				GO:0043230	extracellular organelle	1.40907e-06	Group37	186	[A2M, ACAT2, ACLY, ACP1, ACTR3, ACY3, ADSL, AEBP1, AGO2, AKR1B1, ALDOA, ANGPTL4, ANXA4, AP2M1, ARF4, ARL8B, ARPC4, ASS1, ATP1A1, ATP6V0C, ATP6V1H, BHMT, BLMH, BPNT1, BTG2, C3, C5, CA2, CACYBP, CALML3, CALR, CAPN1, CAPZA1, CBR1, CD200, CD63, CD81, CDC42, CDK1, CFAP20, CFL1, CFL2, CMPK1, CNDP2, COL18A1, COPS8, CPN2, CRTC2, CRYL1, CSTB, CTSH, DHRS4, DOCK3, DUT, ECH1, EEF1G, EIF4E, EMILIN1, ESD, FASN…
				GO:0005615	extracellular space	0.00182886	Group37	216	[A2M, ACAT2, ACLY, ACP1, ACTR3, ACY3, ADPRH, ADSL, AEBP1, AGO2, AIFM2, AKR1B1, ALDOA, ANGPTL4, ANXA4, AP2M1, ARF4, ARL8B, ARPC4, ASS1, ATP1A1, ATP6V0C, ATP6V1H, BHMT, BLMH, BMP5, BPNT1, BTG2, C3, C5, CA2, CACYBP, CALML3, CALR, CAPN1, CAPZA1, CBR1, CCL13, CD200, CD63, CD81, CDC42, CDK1, CES5A, CFAP20, CFL1, CFL2, CMPK1, CMTM7, CNDP2, COL18A1, COL1A1, COPS8, CPN2, CRTC2, CRYL1, CSTB, CTSH, CTSS, DH…
				GO:0031982	vesicle	0.0023912	Group37	263	[A2M, ACAT2, ACLY, ACP1, ACTR3, ACY3, ADSL, AEBP1, AGL, AGO2, AIFM2, AKR1B1, ALDOA, ANGPTL4, ANP32E, ANXA4, AP1M2, AP2A2, AP2M1, AP3M1, AP5S1, APPBP2, ARF4, ARFGAP3, ARL8B, ARPC4, ARRB2, ASS1, ATP1A1, ATP6V0C, ATP6V1H, AZIN1, BCAP31, BHMT, BLMH, BMP5, BPNT1, BTG2, C1orf35, C3, C5, CA2, CACYBP, CALM1, CALML3, CALR, CAPN1, CAPZA1, CAV2, CBR1, CCL13, CD200, CD63, CD81, CDC42, CDK1, CFAP20, CFL1, CFL…
1 The GO/pathway term network groups are ordered according to ten functional themes: oxidative stress response (#3), proteolysis (#8), catabolic processes (#9), and cellular metabolic processes (#10) as illustrated in corresponding network Figure 3b.
2 General biological process describing the enriched GO/pathway term reflected in corresponding network Figure 3b.
3 GO/pathway identification number of the enriched GO/pathway term reflected in corresponding network Figure 3b.
4 GO/pathway term reflected in corresponding network Figure 3b. ^The additional note indicates a specific abbreviation or summarizing description used for simplification purpose or if the specific GO-group was not reflected in the network Figure 3b due to redundancy.
5 Significantly enriched GO/pathway identification number [gene ontology (GO), KEGG or Reactome pathway] associated with down-regulated differentially expressed genes (DEGs) of the Warm & Normoxic (WN) treatment group. The GO/pathway terms are sorted according to the significance level of enrichment and the most significantly enriched leading term of each functional group is indicated in bold.
6 Significantly enriched GO/pathway term [Gene Ontology (GO), KEGG or Reactome pathway] associated with down-regulated differentially expressed genes (DEGs) of the Warm & Normoxic (WN) treatment group. The GO/pathway terms are sorted according to the significance level of enrichment and the most significantly enriched leading term of each functional group is indicated in bold.
7 The results of a two-sided enrichment/depletion test (hypergeometric distribution) with Benjamini-Hochberg correction of p-values. The color gradient indicates highly significant p-values in red color tones and less significant p-values in blue color tones.
8 The functional associated GO/pathway term network groups.
9 The total number of differentially expressed genes (DEGs) associated with the specific GO/pathway term.
10 Gene Symbol description of differentially expressed genes (DEGs) associated with the specific GO/pathway term.
11 GO/pathway terms that were not included for visualization purpose in network Figure 3b.
