# Supplementary material for: The transcriptomic responses of Atlantic salmon (Salmo salar) to high temperature stress alone, and in combination with moderate hypoxia
Source: BMC Genomics. 2021 Apr 12;22:261. doi: 10.1186/s12864-021-07464-x (PMC8042886; doi:10.1186/s12864-021-07464-x)
Supplement: Supplementary file 6 — Additional file 6 Results of GO/pathway term network analysis (ClueGO) associated with down-regulated differentially expressed genes (DEGs) of the Warm & Hypoxic (WH) treatment group. Listed are the significantly enriched Gene Ontology (GO) terms, and KEGG or Reactome pathways (hypergeometric test p < 0.05 with Benjamini-Hochberg correction). GO/pathway term annotations were obtained using the GO database for biological process, cellular component, molecular function, and immune processes, and the KEGG and Reactome pathway databases. The enriched GO/pathway terms are ordered according to ten functional themes: Heat Shock Response (#1), Cellular Stress (#2), Oxidative Stress (#3), Apoptosis (#4), Immune Response (#5), Protein Processing & Localization (#6), Transcription (#7), Proteolysis (#8), Catabolic Processes (#9) and Cellular Metabolic Processes (#10). The enriched GO/pathway terms are illustrated in corresponding network Fig. 4b. [file 12864_2021_7464_MOESM6_ESM.xlsx]

## Sheet: List_for_Figure_4b_WH_DOWN
Additional file 6: Results of GO/pathway term network analysis (ClueGO) associated with down-regulated differentially expressed genes (DEGs) of the Warm & Hypoxic (WH) treatment group.
Results are corresponding to network Figure 4b
Functional Theme1	General Process2	GO/Pathway ID Reflected in Network3	GO/Pathway Term Reflected in Network4	Enriched GO/Pathway ID5	Enriched GO/Pathway Term6	P-Value Corrected with Benjamini-Hochberg7	Network Groups8	Nr. of Associated DEGs9	Associated DEGs10
Theme (#8): Proteolysis and Theme (#9): Catabolic Process
(#8) Proteolysis	cytokine-signaling	GO:0019221	cytokine-mediated signaling pathway ^	GO:0019221	cytokine-mediated signaling pathway	0.00015401	Group23	57	[ACP5, ADIPOQ, BIRC5, CALM1, CARD8, CAV2, CCL13, CCL5, CD4, CDC42, CEBPA, CFL1, CMPK1, CSNK2B, DOCK3, ETFA, ETFB, FER, GSTP1, HIF1A, IP6K2, LMNB1, MDH2, MT2A, P2RY4, P4HB, PBK, PPIP5K1, PSMA1, PSMA2, PSMA3, PSMA4, PSMA5, PSMA6, PSMA7, PSMB2, PSMB3, PSMB4, PSMB5, PSMB6, PSMC1, PSMC6, PSMD1, PSMD11, PSMD14, PSMD3, PSMD4, PSME2, RNASEH2A, SAMHD1, SCRIB, SMAD4, SPPL2B, TALDO1, TRIM25, UBA52, YWHAE]
			^ abbreviation: "signaling pathway"	GO:0014070	response to organic cyclic compound	0.00110405	Group23	70	[AACS, ABAT, ABCD3, ADIPOQ, ADTRP, AGL, ATP1A1, CA2, CALM1, CALM2, CAV2, CCL5, CD4, CDK1, CEBPA, COL1A1, CPT1A, CSNK2B, CYP1A1, CYP24A1, DHFR, DOCK3, EGLN2, EIF4A3, EIF4E, ERRFI1, ESR1, FDX1, FLOT1, G6PD, GCLM, GPAM, GPD1, GPER1, GRAMD1C, GSTP1, HMGB2, IREB2, MCTS1, MDH2, MTTP, NAMPT, NEDD8, NR0B2, OTC, P2RY1, P2RY4, P2RY6, PCNA, PEX19, PFKFB1, PHB, PLIN2, PPIP5K1, PQBP1, PRDX5, PSMB2, PSPH, PTRH…
				GO:0071345	cellular response to cytokine stimulus	0.00237696	Group23	71	[ACP5, ADIPOQ, BIRC5, CALM1, CARD8, CAV2, CCL13, CCL5, CD4, CDC42, CEBPA, CFL1, CMPK1, COL1A1, CSNK2B, DOCK3, EIF4E, ETFA, ETFB, FER, GCLM, GLUL, GPD1, GPER1, GSTP1, HDGF, HIF1A, IP6K2, KEAP1, LMNB1, MCM2, MDH2, MT2A, NFYB, P2RY4, P4HB, PBK, PHB, PPIP5K1, PSMA1, PSMA2, PSMA3, PSMA4, PSMA5, PSMA6, PSMA7, PSMB2, PSMB3, PSMB4, PSMB5, PSMB6, PSMC1, PSMC6, PSMD1, PSMD11, PSMD14, PSMD3, PSMD4, PSME2, R…
				GO:0010033	response to organic substance	0.00252145	Group23	170	[AACS, ABAT, ABCD3, ACACA, ACP5, ACSBG2, ADIPOQ, ADTRP, AGL, AKR1B10, ARFGAP3, ATP1A1, ATP5MC3, BIRC5, BMP5, CA2, CALM1, CALM2, CARD8, CAV2, CCL13, CCL5, CD4, CDC42, CDK1, CDKN2B, CEBPA, CFL1, CLK2, CMPK1, COL1A1, CPT1A, CSNK2B, CTDSPL2, CTSH, CYP1A1, CYP24A1, DHFR, DHRS4, DNAJB11, DOCK3, DTYMK, EGLN2, EIF4A3, EIF4E, EMILIN1, ENY2, ERRFI1, ESR1, ETFA, ETFB, FBXO6, FDX1, FER, FLOT1, G6PD, GATD3A, …
				GO:0034097	response to cytokine	0.00312876	Group23	74	[ACP5, ADIPOQ, BIRC5, CALM1, CARD8, CAV2, CCL13, CCL5, CD4, CDC42, CEBPA, CFL1, CMPK1, COL1A1, CSNK2B, DOCK3, EIF4E, ETFA, ETFB, FER, GCLM, GLUL, GPD1, GPER1, GSTP1, HDGF, HIF1A, IGFBP1, IP6K2, KEAP1, LMNB1, MCM2, MDH2, MT2A, NFYB, P2RY4, P4HB, PBK, PHB, PPIP5K1, PSMA1, PSMA2, PSMA3, PSMA4, PSMA5, PSMA6, PSMA7, PSMB2, PSMB3, PSMB4, PSMB5, PSMB6, PSMC1, PSMC6, PSMD1, PSMD11, PSMD14, PSMD3, PSMD4, …
(#8) Proteolysis	cellular catabolic process	KEGG:03050	proteasome	KEGG:03050	Proteasome	1.80971e-13	Group50	20	[PSMA1, PSMA2, PSMA3, PSMA4, PSMA5, PSMA6, PSMA7, PSMB2, PSMB3, PSMB4, PSMB5, PSMB6, PSMC1, PSMC6, PSMD1, PSMD11, PSMD14, PSMD3, PSMD4, PSME2]
(#9) Catabolic Process	proteasome complex			GO:0002479	antigen processing and presentation of exogenous peptide antigen via MHC class I, TAP-dependent	9.96409e-09	Group50	20	[PSMA1, PSMA2, PSMA3, PSMA4, PSMA5, PSMA6, PSMA7, PSMB2, PSMB3, PSMB4, PSMB5, PSMB6, PSMC1, PSMC6, PSMD1, PSMD11, PSMD14, PSMD3, PSMD4, PSME2]
	mRNA metabolic process			GO:0043618	regulation of transcription from RNA polymerase II promoter in response to stress	1.02289e-08	Group50	25	[EGLN2, EIF4E, GCN1, HIF1A, PSMA1, PSMA2, PSMA3, PSMA4, PSMA5, PSMA6, PSMA7, PSMB2, PSMB3, PSMB4, PSMB5, PSMB6, PSMC1, PSMC6, PSMD1, PSMD11, PSMD14, PSMD3, PSMD4, PSME2, UBA52]
				GO:1901361	organic cyclic compound catabolic process	1.01931e-07	Group50	73	[AGO2, AKR1B10, ASRGL1, CIRBP, CYP1A1, CYP24A1, CYP3A4, DCTPP1, DEDD2, DIO3, DNASE1L3, DUT, EIF4A3, EIF4E, ERRFI1, FEN1, GDA, GPD1, HIF1A, HMGB2, HNRNPA0, HNRNPM, HSD3B7, IGFBP1, KYAT1, LSM2, LSM7, NCBP2, NUDT1, NUDT3, NUDT5, P2RY4, PFKFB1, PFKFB2, PKP3, PRDX5, PSMA1, PSMA2, PSMA3, PSMA4, PSMA5, PSMA6, PSMA7, PSMB2, PSMB3, PSMB4, PSMB5, PSMB6, PSMC1, PSMC6, PSMD1, PSMD11, PSMD14, PSMD3, PSMD4, PS…
				GO:0002223	stimulatory C-type lectin receptor signaling pathway	1.29813e-07	Group50	23	[CLEC4E, EIF4E, PDK1, PSMA1, PSMA2, PSMA3, PSMA4, PSMA5, PSMA6, PSMA7, PSMB2, PSMB3, PSMB4, PSMB5, PSMB6, PSMC1, PSMC6, PSMD1, PSMD11, PSMD14, PSMD3, PSMD4, PSME2]
				GO:0044270	cellular nitrogen compound catabolic process	1.50433e-07	Group50	69	[AGO2, AKR1B10, BHMT, CIRBP, CYP3A4, DCTPP1, DEDD2, DNASE1L3, DUT, EIF4A3, EIF4E, ERRFI1, FEN1, GDA, GPD1, HIF1A, HMGB2, HNRNPA0, HNRNPM, IGFBP1, KYAT1, LSM2, LSM7, NCBP2, NUDT1, NUDT3, NUDT5, P2RY4, PFKFB1, PFKFB2, PKP3, PRDX5, PSMA1, PSMA2, PSMA3, PSMA4, PSMA5, PSMA6, PSMA7, PSMB2, PSMB3, PSMB4, PSMB5, PSMB6, PSMC1, PSMC6, PSMD1, PSMD11, PSMD14, PSMD3, PSMD4, PSME2, RDH14, RNASEH2A, RPS12, RPS2…
				GO:0019439	aromatic compound catabolic process	1.54108e-07	Group50	70	[AGO2, AKR1B10, ASRGL1, CIRBP, CYP1A1, DCTPP1, DEDD2, DIO3, DNASE1L3, DUT, EIF4A3, EIF4E, ERRFI1, FEN1, GDA, GPD1, HIF1A, HMGB2, HNRNPA0, HNRNPM, IGFBP1, KYAT1, LSM2, LSM7, NCBP2, NUDT1, NUDT3, NUDT5, P2RY4, PFKFB1, PFKFB2, PKP3, PRDX5, PSMA1, PSMA2, PSMA3, PSMA4, PSMA5, PSMA6, PSMA7, PSMB2, PSMB3, PSMB4, PSMB5, PSMB6, PSMC1, PSMC6, PSMD1, PSMD11, PSMD14, PSMD3, PSMD4, PSME2, RDH14, RNASEH2A, RPS…
				GO:0070498	interleukin-1-mediated signaling pathway	2.80334e-07	Group50	21	[PSMA1, PSMA2, PSMA3, PSMA4, PSMA5, PSMA6, PSMA7, PSMB2, PSMB3, PSMB4, PSMB5, PSMB6, PSMC1, PSMC6, PSMD1, PSMD11, PSMD14, PSMD3, PSMD4, PSME2, UBA52]
				GO:0046700	heterocycle catabolic process	3.0689e-07	Group50	68	[AGO2, AKR1B10, CIRBP, CYP1A1, DCTPP1, DEDD2, DNASE1L3, DUT, EIF4A3, EIF4E, ERRFI1, FEN1, GDA, GPD1, HIF1A, HMGB2, HNRNPA0, HNRNPM, IGFBP1, KYAT1, LSM2, LSM7, NCBP2, NUDT1, NUDT3, NUDT5, P2RY4, PFKFB1, PFKFB2, PKP3, PRDX5, PSMA1, PSMA2, PSMA3, PSMA4, PSMA5, PSMA6, PSMA7, PSMB2, PSMB3, PSMB4, PSMB5, PSMB6, PSMC1, PSMC6, PSMD1, PSMD11, PSMD14, PSMD3, PSMD4, PSME2, RDH14, RNASEH2A, RPS12, RPS23, RPS…
				GO:2000736	regulation of stem cell differentiation	3.14472e-07	Group50	23	[GATD3A, MTTP, NUDT21, PSMA1, PSMA2, PSMA3, PSMA4, PSMA5, PSMA6, PSMA7, PSMB2, PSMB3, PSMB4, PSMB5, PSMB6, PSMC1, PSMC6, PSMD1, PSMD11, PSMD14, PSMD3, PSMD4, PSME2]
				GO:0043488	regulation of mRNA stability	3.27449e-07	Group50	29	[CIRBP, EIF4E, HNRNPA0, HNRNPM, PSMA1, PSMA2, PSMA3, PSMA4, PSMA5, PSMA6, PSMA7, PSMB2, PSMB3, PSMB4, PSMB5, PSMB6, PSMC1, PSMC6, PSMD1, PSMD11, PSMD14, PSMD3, PSMD4, PSME2, SERBP1, SYNCRIP, THRAP3, UBA52, XPNPEP1]
				GO:0061013	regulation of mRNA catabolic process	5.61921e-07	Group50	31	[AGO2, CIRBP, EIF4E, HNRNPA0, HNRNPM, PKP3, PSMA1, PSMA2, PSMA3, PSMA4, PSMA5, PSMA6, PSMA7, PSMB2, PSMB3, PSMB4, PSMB5, PSMB6, PSMC1, PSMC6, PSMD1, PSMD11, PSMD14, PSMD3, PSMD4, PSME2, SERBP1, SYNCRIP, THRAP3, UBA52, XPNPEP1]
				GO:0034655	nucleobase-containing compound catabolic process	8.15247e-07	Group50	63	[AGO2, CIRBP, DCTPP1, DEDD2, DNASE1L3, DUT, EIF4A3, EIF4E, ERRFI1, FEN1, GDA, GPD1, HIF1A, HMGB2, HNRNPA0, HNRNPM, IGFBP1, LSM2, LSM7, NCBP2, NUDT1, NUDT3, NUDT5, P2RY4, PFKFB1, PFKFB2, PKP3, PSMA1, PSMA2, PSMA3, PSMA4, PSMA5, PSMA6, PSMA7, PSMB2, PSMB3, PSMB4, PSMB5, PSMB6, PSMC1, PSMC6, PSMD1, PSMD11, PSMD14, PSMD3, PSMD4, PSME2, RDH14, RNASEH2A, RPS12, RPS23, RPS5, SAMHD1, SEH1L, SERBP1, SYNCR…
				GO:0006401	RNA catabolic process	2.56986e-06	Group50	45	[AGO2, CIRBP, DEDD2, EIF4A3, EIF4E, ERRFI1, FEN1, HNRNPA0, HNRNPM, LSM2, LSM7, NCBP2, P2RY4, PKP3, PSMA1, PSMA2, PSMA3, PSMA4, PSMA5, PSMA6, PSMA7, PSMB2, PSMB3, PSMB4, PSMB5, PSMB6, PSMC1, PSMC6, PSMD1, PSMD11, PSMD14, PSMD3, PSMD4, PSME2, RDH14, RNASEH2A, RPS12, RPS23, RPS5, SERBP1, SYNCRIP, THRAP3, UBA52, XPNPEP1, ZPR1]
				GO:1903311	regulation of mRNA metabolic process	2.62532e-06	Group50	40	[AGO2, CIRBP, EIF4E, HNRNPA0, HNRNPM, NCBP2, NUDT21, PAPOLA, PKP3, PRDX5, PRDX6, PSMA1, PSMA2, PSMA3, PSMA4, PSMA5, PSMA6, PSMA7, PSMB2, PSMB3, PSMB4, PSMB5, PSMB6, PSMC1, PSMC6, PSMD1, PSMD11, PSMD14, PSMD3, PSMD4, PSME2, RBM4, RTN3, SERBP1, SRSF2, SRSF9, SYNCRIP, THRAP3, UBA52, XPNPEP1]
				GO:0006402	mRNA catabolic process	1.24499e-05	Group50	41	[AGO2, CIRBP, EIF4A3, EIF4E, ERRFI1, HNRNPA0, HNRNPM, LSM2, LSM7, NCBP2, P2RY4, PKP3, PSMA1, PSMA2, PSMA3, PSMA4, PSMA5, PSMA6, PSMA7, PSMB2, PSMB3, PSMB4, PSMB5, PSMB6, PSMC1, PSMC6, PSMD1, PSMD11, PSMD14, PSMD3, PSMD4, PSME2, RDH14, RPS12, RPS23, RPS5, SERBP1, SYNCRIP, THRAP3, UBA52, XPNPEP1]
				GO:0016071	mRNA metabolic process	2.94908e-05	Group50	72	[AGO2, CHTOP, CIRBP, DNAJC8, DOCK3, EIF4A3, EIF4E, ERRFI1, HABP4, HIF1A, HNRNPA0, HNRNPM, LSM10, LSM2, LSM7, NCBP2, NUDT21, P2RY4, PAPOLA, PBK, PKP3, POLR2K, PPIH, PQBP1, PRDX5, PRDX6, PSMA1, PSMA2, PSMA3, PSMA4, PSMA5, PSMA6, PSMA7, PSMB2, PSMB3, PSMB4, PSMB5, PSMB6, PSMC1, PSMC6, PSMD1, PSMD11, PSMD14, PSMD3, PSMD4, PSME2, RBM39, RBM4, RDH14, RPS12, RPS23, RPS5, RRAGA, RTN3, SERBP1, SLBP, SMNDC…
				GO:0010608	posttranscriptional regulation of gene expression	2.97531e-05	Group50	58	[AGO2, ASRGL1, CAV2, CCL5, CIRBP, DHFR, EEF1G, EIF1AX, EIF2S2, EIF4A3, EIF4E, ESR1, FBXO4, GATB, GCN1, GLUL, HABP4, HNRNPA0, HNRNPM, IREB2, MCTS1, NCBP2, NUDT21, PA2G4, PKP3, POLR2K, PSMA1, PSMA2, PSMA3, PSMA4, PSMA5, PSMA6, PSMA7, PSMB2, PSMB3, PSMB4, PSMB5, PSMB6, PSMC1, PSMC6, PSMD1, PSMD11, PSMD14, PSMD3, PSMD4, PSME2, RAN, RBM39, RBM4, SEH1L, SERBP1, SHMT1, SYNCRIP, THRAP3, TYMS, UBA52, XPNP…
				GO:0070555	response to interleukin-1	3.09407e-05	Group50	26	[CCL13, CCL5, HIF1A, IGFBP1, PSMA1, PSMA2, PSMA3, PSMA4, PSMA5, PSMA6, PSMA7, PSMB2, PSMB3, PSMB4, PSMB5, PSMB6, PSMC1, PSMC6, PSMD1, PSMD11, PSMD14, PSMD3, PSMD4, PSME2, TFPI, UBA52]
				GO:0008380	RNA splicing	0.00281793	Group50	37	[CIRBP, CLK2, DNAJC8, EIF4A3, HABP4, HNRNPA0, HNRNPM, LSM10, LSM2, LSM7, NCBP2, NUDT21, PAPOLA, PBK, POLR2K, PPIH, PQBP1, PRDX5, PRDX6, PSMD4, RBM39, RBM4, RRAGA, SMNDC1, SNRPC, SNRPD2, SNRPE, SNRPG, SRSF2, SRSF9, STMN1, SYNCRIP, THRAP3, UBL5, WDR77, ZPR1, ZRANB2]
				GO:0000398	mRNA splicing, via spliceosome	0.00321479	Group50	31	[CIRBP, DNAJC8, EIF4A3, HNRNPA0, HNRNPM, LSM2, LSM7, NCBP2, NUDT21, PAPOLA, PBK, POLR2K, PPIH, PQBP1, PRDX5, PRDX6, PSMD4, RBM4, RRAGA, SMNDC1, SNRPC, SNRPD2, SNRPE, SNRPG, SRSF2, SRSF9, STMN1, SYNCRIP, THRAP3, UBL5, WDR77]
(#8) Proteolysis	proteasome complex	KEGG:03050	proteasome	KEGG:03050	Proteasome	1.80971e-13	Group52	20	[PSMA1, PSMA2, PSMA3, PSMA4, PSMA5, PSMA6, PSMA7, PSMB2, PSMB3, PSMB4, PSMB5, PSMB6, PSMC1, PSMC6, PSMD1, PSMD11, PSMD14, PSMD3, PSMD4, PSME2]
(#9) Catabolic Process	peptidase complex			GO:0043618	regulation of transcription from RNA polymerase II promoter in response to stress	1.09289e-11	Group52	25	[EGLN2, EIF4E, GCN1, HIF1A, PSMA1, PSMA2, PSMA3, PSMA4, PSMA5, PSMA6, PSMA7, PSMB2, PSMB3, PSMB4, PSMB5, PSMB6, PSMC1, PSMC6, PSMD1, PSMD11, PSMD14, PSMD3, PSMD4, PSME2, UBA52]
	cellular catabolic process			GO:0000502	proteasome complex	1.93409e-11	Group52	22	[PSMA1, PSMA2, PSMA3, PSMA4, PSMA5, PSMA6, PSMA7, PSMB2, PSMB3, PSMB4, PSMB5, PSMB6, PSMC1, PSMC6, PSMD1, PSMD11, PSMD14, PSMD3, PSMD4, PSME2, RAD23A, ZFAND2B]
				GO:0006521	regulation of cellular amino acid metabolic process	1.93409e-11	Group52	22	[BHMT, ODC1, PSMA1, PSMA2, PSMA3, PSMA4, PSMA5, PSMA6, PSMA7, PSMB2, PSMB3, PSMB4, PSMB5, PSMB6, PSMC1, PSMC6, PSMD1, PSMD11, PSMD14, PSMD3, PSMD4, PSME2]
				GO:0036294	cellular response to decreased oxygen levels	2.47648e-11	Group52	31	[EGLN2, EIF4E, HIF1A, HP1BP3, IREB2, NAMPT, NDRG1, P4HB, PDK1, PSAT1, PSMA1, PSMA2, PSMA3, PSMA4, PSMA5, PSMA6, PSMA7, PSMB2, PSMB3, PSMB4, PSMB5, PSMB6, PSMC1, PSMC6, PSMD1, PSMD11, PSMD14, PSMD3, PSMD4, PSME2, UBA52]
				GO:0031145	anaphase-promoting complex-dependent catabolic process	1.08278e-10	Group52	25	[CDC20, CDK1, PSMA1, PSMA2, PSMA3, PSMA4, PSMA5, PSMA6, PSMA7, PSMB2, PSMB3, PSMB4, PSMB5, PSMB6, PSMC1, PSMC6, PSMD1, PSMD11, PSMD14, PSMD3, PSMD4, PSME2, PTTG1, UBA52, UBE2C]
				GO:0033238	regulation of cellular amine metabolic process	1.56641e-10	Group52	24	[ABAT, BHMT, DOCK3, ODC1, PSMA1, PSMA2, PSMA3, PSMA4, PSMA5, PSMA6, PSMA7, PSMB2, PSMB3, PSMB4, PSMB5, PSMB6, PSMC1, PSMC6, PSMD1, PSMD11, PSMD14, PSMD3, PSMD4, PSME2]
				GO:0031146	SCF-dependent proteasomal ubiquitin-dependent protein catabolic process	1.03525e-09	Group52	23	[FBXO4, FBXO6, FBXW5, PSMA1, PSMA2, PSMA3, PSMA4, PSMA5, PSMA6, PSMA7, PSMB2, PSMB3, PSMB4, PSMB5, PSMB6, PSMC1, PSMC6, PSMD1, PSMD11, PSMD14, PSMD3, PSMD4, PSME2]
				GO:0009308	amine metabolic process	3.20418e-09	Group52	29	[ABAT, BHMT, CYP1A1, DOCK3, GDE1, KYAT1, ODC1, PSMA1, PSMA2, PSMA3, PSMA4, PSMA5, PSMA6, PSMA7, PSMB2, PSMB3, PSMB4, PSMB5, PSMB6, PSMC1, PSMC6, PSMD1, PSMD11, PSMD14, PSMD3, PSMD4, PSME2, SAT1, SULT1A1]
				GO:0002479	antigen processing and presentation of exogenous peptide antigen via MHC class I, TAP-dependent	9.96409e-09	Group52	20	[PSMA1, PSMA2, PSMA3, PSMA4, PSMA5, PSMA6, PSMA7, PSMB2, PSMB3, PSMB4, PSMB5, PSMB6, PSMC1, PSMC6, PSMD1, PSMD11, PSMD14, PSMD3, PSMD4, PSME2]
				GO:0060218	hematopoietic stem cell differentiation	1.01118e-08	Group52	22	[CD200, MTTP, PSMA1, PSMA2, PSMA3, PSMA4, PSMA5, PSMA6, PSMA7, PSMB2, PSMB3, PSMB4, PSMB5, PSMB6, PSMC1, PSMC6, PSMD1, PSMD11, PSMD14, PSMD3, PSMD4, PSME2]
				GO:0044106	cellular amine metabolic process	1.59874e-08	Group52	27	[ABAT, BHMT, DOCK3, GDE1, KYAT1, ODC1, PSMA1, PSMA2, PSMA3, PSMA4, PSMA5, PSMA6, PSMA7, PSMB2, PSMB3, PSMB4, PSMB5, PSMB6, PSMC1, PSMC6, PSMD1, PSMD11, PSMD14, PSMD3, PSMD4, PSME2, SAT1]
				GO:0002474	antigen processing and presentation of peptide antigen via MHC class I	1.75428e-08	Group52	22	[PSMA1, PSMA2, PSMA3, PSMA4, PSMA5, PSMA6, PSMA7, PSMB2, PSMB3, PSMB4, PSMB5, PSMB6, PSMC1, PSMC6, PSMD1, PSMD11, PSMD14, PSMD3, PSMD4, PSME2, SAR1B, TAPBPL]
				GO:1901361	organic cyclic compound catabolic process	1.01931e-07	Group52	73	[AGO2, AKR1B10, ASRGL1, CIRBP, CYP1A1, CYP24A1, CYP3A4, DCTPP1, DEDD2, DIO3, DNASE1L3, DUT, EIF4A3, EIF4E, ERRFI1, FEN1, GDA, GPD1, HIF1A, HMGB2, HNRNPA0, HNRNPM, HSD3B7, IGFBP1, KYAT1, LSM2, LSM7, NCBP2, NUDT1, NUDT3, NUDT5, P2RY4, PFKFB1, PFKFB2, PKP3, PRDX5, PSMA1, PSMA2, PSMA3, PSMA4, PSMA5, PSMA6, PSMA7, PSMB2, PSMB3, PSMB4, PSMB5, PSMB6, PSMC1, PSMC6, PSMD1, PSMD11, PSMD14, PSMD3, PSMD4, PS…
				GO:1901575	organic substance catabolic process	1.04857e-07	Group52	151	[ABAT, ABCD3, ADIPOQ, ADTRP, AGL, AGO2, AKR1B10, ALDH3A2, AMACR, ASRGL1, BCKDHB, BHMT, CALM1, CALM2, CAPN1, CAV2, CDC20, CDK1, CEBPA, CIRBP, CPT1A, CRBN, CRYL1, CTSH, CYP1A1, CYP24A1, CYP3A4, DCTPP1, DECR1, DEDD2, DIO3, DLD, DNASE1L3, DUT, DVL1, ECH1, ECI2, EGLN2, EIF4A3, EIF4E, ENOSF1, ERRFI1, ETFA, ETFB, FABP2, FBXO4, FBXO6, FBXW5, FEN1, GALC, GCSH, GDA, GDE1, GLUL, GPAM, GPD1, GPT2, HADH, HADH…
				GO:0002223	stimulatory C-type lectin receptor signaling pathway	1.29813e-07	Group52	23	[CLEC4E, EIF4E, PDK1, PSMA1, PSMA2, PSMA3, PSMA4, PSMA5, PSMA6, PSMA7, PSMB2, PSMB3, PSMB4, PSMB5, PSMB6, PSMC1, PSMC6, PSMD1, PSMD11, PSMD14, PSMD3, PSMD4, PSME2]
				GO:0060071	Wnt signaling pathway, planar cell polarity pathway	1.45715e-07	Group52	23	[CDC42, DVL1, MTTP, PSMA1, PSMA2, PSMA3, PSMA4, PSMA5, PSMA6, PSMA7, PSMB2, PSMB3, PSMB4, PSMB5, PSMB6, PSMC1, PSMC6, PSMD1, PSMD11, PSMD14, PSMD3, PSMD4, PSME2]
				GO:0044270	cellular nitrogen compound catabolic process	1.50433e-07	Group52	69	[AGO2, AKR1B10, BHMT, CIRBP, CYP3A4, DCTPP1, DEDD2, DNASE1L3, DUT, EIF4A3, EIF4E, ERRFI1, FEN1, GDA, GPD1, HIF1A, HMGB2, HNRNPA0, HNRNPM, IGFBP1, KYAT1, LSM2, LSM7, NCBP2, NUDT1, NUDT3, NUDT5, P2RY4, PFKFB1, PFKFB2, PKP3, PRDX5, PSMA1, PSMA2, PSMA3, PSMA4, PSMA5, PSMA6, PSMA7, PSMB2, PSMB3, PSMB4, PSMB5, PSMB6, PSMC1, PSMC6, PSMD1, PSMD11, PSMD14, PSMD3, PSMD4, PSME2, RDH14, RNASEH2A, RPS12, RPS2…
				GO:0019439	aromatic compound catabolic process	1.54108e-07	Group52	70	[AGO2, AKR1B10, ASRGL1, CIRBP, CYP1A1, DCTPP1, DEDD2, DIO3, DNASE1L3, DUT, EIF4A3, EIF4E, ERRFI1, FEN1, GDA, GPD1, HIF1A, HMGB2, HNRNPA0, HNRNPM, IGFBP1, KYAT1, LSM2, LSM7, NCBP2, NUDT1, NUDT3, NUDT5, P2RY4, PFKFB1, PFKFB2, PKP3, PRDX5, PSMA1, PSMA2, PSMA3, PSMA4, PSMA5, PSMA6, PSMA7, PSMB2, PSMB3, PSMB4, PSMB5, PSMB6, PSMC1, PSMC6, PSMD1, PSMD11, PSMD14, PSMD3, PSMD4, PSME2, RDH14, RNASEH2A, RPS…
				GO:0070498	interleukin-1-mediated signaling pathway	2.80334e-07	Group52	21	[PSMA1, PSMA2, PSMA3, PSMA4, PSMA5, PSMA6, PSMA7, PSMB2, PSMB3, PSMB4, PSMB5, PSMB6, PSMC1, PSMC6, PSMD1, PSMD11, PSMD14, PSMD3, PSMD4, PSME2, UBA52]
				GO:0062012	regulation of small molecule metabolic process	2.82925e-07	Group52	51	[ACACA, ADIPOQ, ARV1, BHMT, BMP5, CAV2, CDK1, CLK2, COX7A2, COX7A2L, CPT1A, ELOVL6, GPAM, GPD1, GPER1, GUCA1B, HIF1A, IGFBP1, NFYB, ODC1, P2RY1, P2RY4, P2RY6, PDK1, PFKFB1, PFKFB2, PSMA1, PSMA2, PSMA3, PSMA4, PSMA5, PSMA6, PSMA7, PSMB2, PSMB3, PSMB4, PSMB5, PSMB6, PSMC1, PSMC6, PSMD1, PSMD11, PSMD14, PSMD3, PSMD4, PSME2, PTRH2, RAN, SEH1L, SLC35B4, TFPI]
				GO:0046700	heterocycle catabolic process	3.0689e-07	Group52	68	[AGO2, AKR1B10, CIRBP, CYP1A1, DCTPP1, DEDD2, DNASE1L3, DUT, EIF4A3, EIF4E, ERRFI1, FEN1, GDA, GPD1, HIF1A, HMGB2, HNRNPA0, HNRNPM, IGFBP1, KYAT1, LSM2, LSM7, NCBP2, NUDT1, NUDT3, NUDT5, P2RY4, PFKFB1, PFKFB2, PKP3, PRDX5, PSMA1, PSMA2, PSMA3, PSMA4, PSMA5, PSMA6, PSMA7, PSMB2, PSMB3, PSMB4, PSMB5, PSMB6, PSMC1, PSMC6, PSMD1, PSMD11, PSMD14, PSMD3, PSMD4, PSME2, RDH14, RNASEH2A, RPS12, RPS23, RPS…
				GO:2000736	regulation of stem cell differentiation	3.14472e-07	Group52	23	[GATD3A, MTTP, NUDT21, PSMA1, PSMA2, PSMA3, PSMA4, PSMA5, PSMA6, PSMA7, PSMB2, PSMB3, PSMB4, PSMB5, PSMB6, PSMC1, PSMC6, PSMD1, PSMD11, PSMD14, PSMD3, PSMD4, PSME2]
				GO:0043488	regulation of mRNA stability	3.27449e-07	Group52	29	[CIRBP, EIF4E, HNRNPA0, HNRNPM, PSMA1, PSMA2, PSMA3, PSMA4, PSMA5, PSMA6, PSMA7, PSMB2, PSMB3, PSMB4, PSMB5, PSMB6, PSMC1, PSMC6, PSMD1, PSMD11, PSMD14, PSMD3, PSMD4, PSME2, SERBP1, SYNCRIP, THRAP3, UBA52, XPNPEP1]
				GO:0035567	non-canonical Wnt signaling pathway	5.19878e-07	Group52	26	[AGO2, CALM1, CALM2, CDC42, DVL1, MTTP, PSMA1, PSMA2, PSMA3, PSMA4, PSMA5, PSMA6, PSMA7, PSMB2, PSMB3, PSMB4, PSMB5, PSMB6, PSMC1, PSMC6, PSMD1, PSMD11, PSMD14, PSMD3, PSMD4, PSME2]
				GO:0061013	regulation of mRNA catabolic process	5.61921e-07	Group52	31	[AGO2, CIRBP, EIF4E, HNRNPA0, HNRNPM, PKP3, PSMA1, PSMA2, PSMA3, PSMA4, PSMA5, PSMA6, PSMA7, PSMB2, PSMB3, PSMB4, PSMB5, PSMB6, PSMC1, PSMC6, PSMD1, PSMD11, PSMD14, PSMD3, PSMD4, PSME2, SERBP1, SYNCRIP, THRAP3, UBA52, XPNPEP1]
				GO:0010972	negative regulation of G2/M transition of mitotic cell cycle	6.45942e-07	Group52	21	[CDK1, PSMA1, PSMA2, PSMA3, PSMA4, PSMA5, PSMA6, PSMA7, PSMB2, PSMB3, PSMB4, PSMB5, PSMB6, PSMC1, PSMC6, PSMD1, PSMD11, PSMD14, PSMD3, PSMD4, PSME2]
				GO:0034655	nucleobase-containing compound catabolic process	8.15247e-07	Group52	63	[AGO2, CIRBP, DCTPP1, DEDD2, DNASE1L3, DUT, EIF4A3, EIF4E, ERRFI1, FEN1, GDA, GPD1, HIF1A, HMGB2, HNRNPA0, HNRNPM, IGFBP1, LSM2, LSM7, NCBP2, NUDT1, NUDT3, NUDT5, P2RY4, PFKFB1, PFKFB2, PKP3, PSMA1, PSMA2, PSMA3, PSMA4, PSMA5, PSMA6, PSMA7, PSMB2, PSMB3, PSMB4, PSMB5, PSMB6, PSMC1, PSMC6, PSMD1, PSMD11, PSMD14, PSMD3, PSMD4, PSME2, RDH14, RNASEH2A, RPS12, RPS23, RPS5, SAMHD1, SEH1L, SERBP1, SYNCR…
				GO:0044248	cellular catabolic process	9.41508e-07	Group52	154	[ABAT, ABCD3, ADIPOQ, ADTRP, AGL, AGO2, AKR1B10, ALDH3A2, AMACR, ASRGL1, BCKDHB, BHMT, CALM1, CALM2, CAPN1, CAV2, CDC20, CDK1, CEBPA, CIRBP, CPT1A, CRBN, CRYL1, CSNK2B, CTSH, CYP1A1, CYP24A1, CYP3A4, CYP4B1, DCTPP1, DECR1, DEDD2, DIO3, DLD, DNASE1L3, DUT, DVL1, ECH1, ECI2, EIF4A3, EIF4E, ENOSF1, ERRFI1, ETFA, ETFB, FABP2, FBXO4, FBXO6, FBXW5, FEN1, GALC, GCSH, GDA, GDE1, GLUL, GPAM, GPD1, GPT2, H…
				GO:0010565	regulation of cellular ketone metabolic process	1.43247e-06	Group52	28	[ADIPOQ, BHMT, BMP5, CAV2, CPT1A, ODC1, P2RY4, PDK1, PSMA1, PSMA2, PSMA3, PSMA4, PSMA5, PSMA6, PSMA7, PSMB2, PSMB3, PSMB4, PSMB5, PSMB6, PSMC1, PSMC6, PSMD1, PSMD11, PSMD14, PSMD3, PSMD4, PSME2]
				GO:0071453	cellular response to oxygen levels	2.50187e-06	Group52	33	[CAV2, CD200, EGLN2, EIF4E, HIF1A, HP1BP3, IREB2, NAMPT, NDRG1, P4HB, PDK1, PSAT1, PSMA1, PSMA2, PSMA3, PSMA4, PSMA5, PSMA6, PSMA7, PSMB2, PSMB3, PSMB4, PSMB5, PSMB6, PSMC1, PSMC6, PSMD1, PSMD11, PSMD14, PSMD3, PSMD4, PSME2, UBA52]
				GO:0006401	RNA catabolic process	2.56986e-06	Group52	45	[AGO2, CIRBP, DEDD2, EIF4A3, EIF4E, ERRFI1, FEN1, HNRNPA0, HNRNPM, LSM2, LSM7, NCBP2, P2RY4, PKP3, PSMA1, PSMA2, PSMA3, PSMA4, PSMA5, PSMA6, PSMA7, PSMB2, PSMB3, PSMB4, PSMB5, PSMB6, PSMC1, PSMC6, PSMD1, PSMD11, PSMD14, PSMD3, PSMD4, PSME2, RDH14, RNASEH2A, RPS12, RPS23, RPS5, SERBP1, SYNCRIP, THRAP3, UBA52, XPNPEP1, ZPR1]
				GO:0042180	cellular ketone metabolic process	2.59194e-06	Group52	33	[ADIPOQ, AKR1B10, BHMT, BMP5, CAV2, CPT1A, DHRS4, GPD1, HSD17B3, KYAT1, ODC1, P2RY4, PDK1, PSMA1, PSMA2, PSMA3, PSMA4, PSMA5, PSMA6, PSMA7, PSMB2, PSMB3, PSMB4, PSMB5, PSMB6, PSMC1, PSMC6, PSMD1, PSMD11, PSMD14, PSMD3, PSMD4, PSME2]
				GO:1903311	regulation of mRNA metabolic process	2.62532e-06	Group52	40	[AGO2, CIRBP, EIF4E, HNRNPA0, HNRNPM, NCBP2, NUDT21, PAPOLA, PKP3, PRDX5, PRDX6, PSMA1, PSMA2, PSMA3, PSMA4, PSMA5, PSMA6, PSMA7, PSMB2, PSMB3, PSMB4, PSMB5, PSMB6, PSMC1, PSMC6, PSMD1, PSMD11, PSMD14, PSMD3, PSMD4, PSME2, RBM4, RTN3, SERBP1, SRSF2, SRSF9, SYNCRIP, THRAP3, UBA52, XPNPEP1]
				GO:0090263	positive regulation of canonical Wnt signaling pathway	5.96259e-06	Group52	22	[CAV2, COL1A1, PSMA1, PSMA2, PSMA3, PSMA4, PSMA5, PSMA6, PSMA7, PSMB2, PSMB3, PSMB4, PSMB5, PSMB6, PSMC1, PSMC6, PSMD1, PSMD11, PSMD14, PSMD3, PSMD4, PSME2]
				GO:0006402	mRNA catabolic process	1.24499e-05	Group52	41	[AGO2, CIRBP, EIF4A3, EIF4E, ERRFI1, HNRNPA0, HNRNPM, LSM2, LSM7, NCBP2, P2RY4, PKP3, PSMA1, PSMA2, PSMA3, PSMA4, PSMA5, PSMA6, PSMA7, PSMB2, PSMB3, PSMB4, PSMB5, PSMB6, PSMC1, PSMC6, PSMD1, PSMD11, PSMD14, PSMD3, PSMD4, PSME2, RDH14, RPS12, RPS23, RPS5, SERBP1, SYNCRIP, THRAP3, UBA52, XPNPEP1]
				GO:0016071	mRNA metabolic process	2.94908e-05	Group52	72	[AGO2, CHTOP, CIRBP, DNAJC8, DOCK3, EIF4A3, EIF4E, ERRFI1, HABP4, HIF1A, HNRNPA0, HNRNPM, LSM10, LSM2, LSM7, NCBP2, NUDT21, P2RY4, PAPOLA, PBK, PKP3, POLR2K, PPIH, PQBP1, PRDX5, PRDX6, PSMA1, PSMA2, PSMA3, PSMA4, PSMA5, PSMA6, PSMA7, PSMB2, PSMB3, PSMB4, PSMB5, PSMB6, PSMC1, PSMC6, PSMD1, PSMD11, PSMD14, PSMD3, PSMD4, PSME2, RBM39, RBM4, RDH14, RPS12, RPS23, RPS5, RRAGA, RTN3, SERBP1, SLBP, SMNDC…
				GO:0010608	posttranscriptional regulation of gene expression	2.97531e-05	Group52	58	[AGO2, ASRGL1, CAV2, CCL5, CIRBP, DHFR, EEF1G, EIF1AX, EIF2S2, EIF4A3, EIF4E, ESR1, FBXO4, GATB, GCN1, GLUL, HABP4, HNRNPA0, HNRNPM, IREB2, MCTS1, NCBP2, NUDT21, PA2G4, PKP3, POLR2K, PSMA1, PSMA2, PSMA3, PSMA4, PSMA5, PSMA6, PSMA7, PSMB2, PSMB3, PSMB4, PSMB5, PSMB6, PSMC1, PSMC6, PSMD1, PSMD11, PSMD14, PSMD3, PSMD4, PSME2, RAN, RBM39, RBM4, SEH1L, SERBP1, SHMT1, SYNCRIP, THRAP3, TYMS, UBA52, XPNP…
				GO:0070555	response to interleukin-1	3.09407e-05	Group52	26	[CCL13, CCL5, HIF1A, IGFBP1, PSMA1, PSMA2, PSMA3, PSMA4, PSMA5, PSMA6, PSMA7, PSMB2, PSMB3, PSMB4, PSMB5, PSMB6, PSMC1, PSMC6, PSMD1, PSMD11, PSMD14, PSMD3, PSMD4, PSME2, TFPI, UBA52]
				GO:0050851	antigen receptor-mediated signaling pathway	0.00381782	Group52	26	[CD4, EIF4E, IGHM, MTTP, PDK1, PRDX1, PSMA1, PSMA2, PSMA3, PSMA4, PSMA5, PSMA6, PSMA7, PSMB2, PSMB3, PSMB4, PSMB5, PSMB6, PSMC1, PSMC6, PSMD1, PSMD11, PSMD14, PSMD3, PSMD4, PSME2]
(#8) Proteolysis	proteasome complex	KEGG:03050	proteasome ^	KEGG:03050	Proteasome	1.80971e-13	Group53	20	[PSMA1, PSMA2, PSMA3, PSMA4, PSMA5, PSMA6, PSMA7, PSMB2, PSMB3, PSMB4, PSMB5, PSMB6, PSMC1, PSMC6, PSMD1, PSMD11, PSMD14, PSMD3, PSMD4, PSME2]
(#9) Catabolic Process	peptidase complex	GO:1905368	peptidase complex	GO:0000502	proteasome complex	1.93409e-11	Group53	22	[PSMA1, PSMA2, PSMA3, PSMA4, PSMA5, PSMA6, PSMA7, PSMB2, PSMB3, PSMB4, PSMB5, PSMB6, PSMC1, PSMC6, PSMD1, PSMD11, PSMD14, PSMD3, PSMD4, PSME2, RAD23A, ZFAND2B]
	cellular catabolic process			GO:0006521	regulation of cellular amino acid metabolic process	1.93409e-11	Group53	22	[BHMT, ODC1, PSMA1, PSMA2, PSMA3, PSMA4, PSMA5, PSMA6, PSMA7, PSMB2, PSMB3, PSMB4, PSMB5, PSMB6, PSMC1, PSMC6, PSMD1, PSMD11, PSMD14, PSMD3, PSMD4, PSME2]
	immune response signaling		^ summarizing description of group was used : "catabolic process"	GO:1905368	peptidase complex	7.07111e-11	Group53	25	[AFG3L2, ENY2, PSMA1, PSMA2, PSMA3, PSMA4, PSMA5, PSMA6, PSMA7, PSMB2, PSMB3, PSMB4, PSMB5, PSMB6, PSMC1, PSMC6, PSMD1, PSMD11, PSMD14, PSMD3, PSMD4, PSME2, RAD23A, TAF15, ZFAND2B]
				GO:0031145	anaphase-promoting complex-dependent catabolic process	1.08278e-10	Group53	25	[CDC20, CDK1, PSMA1, PSMA2, PSMA3, PSMA4, PSMA5, PSMA6, PSMA7, PSMB2, PSMB3, PSMB4, PSMB5, PSMB6, PSMC1, PSMC6, PSMD1, PSMD11, PSMD14, PSMD3, PSMD4, PSME2, PTTG1, UBA52, UBE2C]
				GO:0033238	regulation of cellular amine metabolic process	1.56641e-10	Group53	24	[ABAT, BHMT, DOCK3, ODC1, PSMA1, PSMA2, PSMA3, PSMA4, PSMA5, PSMA6, PSMA7, PSMB2, PSMB3, PSMB4, PSMB5, PSMB6, PSMC1, PSMC6, PSMD1, PSMD11, PSMD14, PSMD3, PSMD4, PSME2]
				GO:0031146	SCF-dependent proteasomal ubiquitin-dependent protein catabolic process	1.03525e-09	Group53	23	[FBXO4, FBXO6, FBXW5, PSMA1, PSMA2, PSMA3, PSMA4, PSMA5, PSMA6, PSMA7, PSMB2, PSMB3, PSMB4, PSMB5, PSMB6, PSMC1, PSMC6, PSMD1, PSMD11, PSMD14, PSMD3, PSMD4, PSME2]
				GO:0002479	antigen processing and presentation of exogenous peptide antigen via MHC class I, TAP-dependent	9.96409e-09	Group53	20	[PSMA1, PSMA2, PSMA3, PSMA4, PSMA5, PSMA6, PSMA7, PSMB2, PSMB3, PSMB4, PSMB5, PSMB6, PSMC1, PSMC6, PSMD1, PSMD11, PSMD14, PSMD3, PSMD4, PSME2]
				GO:0060218	hematopoietic stem cell differentiation	1.01118e-08	Group53	22	[CD200, MTTP, PSMA1, PSMA2, PSMA3, PSMA4, PSMA5, PSMA6, PSMA7, PSMB2, PSMB3, PSMB4, PSMB5, PSMB6, PSMC1, PSMC6, PSMD1, PSMD11, PSMD14, PSMD3, PSMD4, PSME2]
				GO:0043618	regulation of transcription from RNA polymerase II promoter in response to stress	1.02289e-08	Group53	25	[EGLN2, EIF4E, GCN1, HIF1A, PSMA1, PSMA2, PSMA3, PSMA4, PSMA5, PSMA6, PSMA7, PSMB2, PSMB3, PSMB4, PSMB5, PSMB6, PSMC1, PSMC6, PSMD1, PSMD11, PSMD14, PSMD3, PSMD4, PSME2, UBA52]
				GO:0044106	cellular amine metabolic process	1.59874e-08	Group53	27	[ABAT, BHMT, DOCK3, GDE1, KYAT1, ODC1, PSMA1, PSMA2, PSMA3, PSMA4, PSMA5, PSMA6, PSMA7, PSMB2, PSMB3, PSMB4, PSMB5, PSMB6, PSMC1, PSMC6, PSMD1, PSMD11, PSMD14, PSMD3, PSMD4, PSME2, SAT1]
				GO:0002474	antigen processing and presentation of peptide antigen via MHC class I	1.75428e-08	Group53	22	[PSMA1, PSMA2, PSMA3, PSMA4, PSMA5, PSMA6, PSMA7, PSMB2, PSMB3, PSMB4, PSMB5, PSMB6, PSMC1, PSMC6, PSMD1, PSMD11, PSMD14, PSMD3, PSMD4, PSME2, SAR1B, TAPBPL]
				GO:0038095	Fc-epsilon receptor signaling pathway	7.18754e-08	Group53	25	[CALM1, CALM2, FER, MAP2K4, PDK1, PSMA1, PSMA2, PSMA3, PSMA4, PSMA5, PSMA6, PSMA7, PSMB2, PSMB3, PSMB4, PSMB5, PSMB6, PSMC1, PSMC6, PSMD1, PSMD11, PSMD14, PSMD3, PSMD4, PSME2]
				GO:1901361	organic cyclic compound catabolic process	1.01931e-07	Group53	73	[AGO2, AKR1B10, ASRGL1, CIRBP, CYP1A1, CYP24A1, CYP3A4, DCTPP1, DEDD2, DIO3, DNASE1L3, DUT, EIF4A3, EIF4E, ERRFI1, FEN1, GDA, GPD1, HIF1A, HMGB2, HNRNPA0, HNRNPM, HSD3B7, IGFBP1, KYAT1, LSM2, LSM7, NCBP2, NUDT1, NUDT3, NUDT5, P2RY4, PFKFB1, PFKFB2, PKP3, PRDX5, PSMA1, PSMA2, PSMA3, PSMA4, PSMA5, PSMA6, PSMA7, PSMB2, PSMB3, PSMB4, PSMB5, PSMB6, PSMC1, PSMC6, PSMD1, PSMD11, PSMD14, PSMD3, PSMD4, PS…
				GO:1901575	organic substance catabolic process	1.04857e-07	Group53	151	[ABAT, ABCD3, ADIPOQ, ADTRP, AGL, AGO2, AKR1B10, ALDH3A2, AMACR, ASRGL1, BCKDHB, BHMT, CALM1, CALM2, CAPN1, CAV2, CDC20, CDK1, CEBPA, CIRBP, CPT1A, CRBN, CRYL1, CTSH, CYP1A1, CYP24A1, CYP3A4, DCTPP1, DECR1, DEDD2, DIO3, DLD, DNASE1L3, DUT, DVL1, ECH1, ECI2, EGLN2, EIF4A3, EIF4E, ENOSF1, ERRFI1, ETFA, ETFB, FABP2, FBXO4, FBXO6, FBXW5, FEN1, GALC, GCSH, GDA, GDE1, GLUL, GPAM, GPD1, GPT2, HADH, HADH…
				GO:0002223	stimulatory C-type lectin receptor signaling pathway	1.29813e-07	Group53	23	[CLEC4E, EIF4E, PDK1, PSMA1, PSMA2, PSMA3, PSMA4, PSMA5, PSMA6, PSMA7, PSMB2, PSMB3, PSMB4, PSMB5, PSMB6, PSMC1, PSMC6, PSMD1, PSMD11, PSMD14, PSMD3, PSMD4, PSME2]
				GO:0060071	Wnt signaling pathway, planar cell polarity pathway	1.45715e-07	Group53	23	[CDC42, DVL1, MTTP, PSMA1, PSMA2, PSMA3, PSMA4, PSMA5, PSMA6, PSMA7, PSMB2, PSMB3, PSMB4, PSMB5, PSMB6, PSMC1, PSMC6, PSMD1, PSMD11, PSMD14, PSMD3, PSMD4, PSME2]
				GO:0044270	cellular nitrogen compound catabolic process	1.50433e-07	Group53	69	[AGO2, AKR1B10, BHMT, CIRBP, CYP3A4, DCTPP1, DEDD2, DNASE1L3, DUT, EIF4A3, EIF4E, ERRFI1, FEN1, GDA, GPD1, HIF1A, HMGB2, HNRNPA0, HNRNPM, IGFBP1, KYAT1, LSM2, LSM7, NCBP2, NUDT1, NUDT3, NUDT5, P2RY4, PFKFB1, PFKFB2, PKP3, PRDX5, PSMA1, PSMA2, PSMA3, PSMA4, PSMA5, PSMA6, PSMA7, PSMB2, PSMB3, PSMB4, PSMB5, PSMB6, PSMC1, PSMC6, PSMD1, PSMD11, PSMD14, PSMD3, PSMD4, PSME2, RDH14, RNASEH2A, RPS12, RPS2…
				GO:0019439	aromatic compound catabolic process	1.54108e-07	Group53	70	[AGO2, AKR1B10, ASRGL1, CIRBP, CYP1A1, DCTPP1, DEDD2, DIO3, DNASE1L3, DUT, EIF4A3, EIF4E, ERRFI1, FEN1, GDA, GPD1, HIF1A, HMGB2, HNRNPA0, HNRNPM, IGFBP1, KYAT1, LSM2, LSM7, NCBP2, NUDT1, NUDT3, NUDT5, P2RY4, PFKFB1, PFKFB2, PKP3, PRDX5, PSMA1, PSMA2, PSMA3, PSMA4, PSMA5, PSMA6, PSMA7, PSMB2, PSMB3, PSMB4, PSMB5, PSMB6, PSMC1, PSMC6, PSMD1, PSMD11, PSMD14, PSMD3, PSMD4, PSME2, RDH14, RNASEH2A, RPS…
				GO:0070498	interleukin-1-mediated signaling pathway	2.80334e-07	Group53	21	[PSMA1, PSMA2, PSMA3, PSMA4, PSMA5, PSMA6, PSMA7, PSMB2, PSMB3, PSMB4, PSMB5, PSMB6, PSMC1, PSMC6, PSMD1, PSMD11, PSMD14, PSMD3, PSMD4, PSME2, UBA52]
				GO:0062012	regulation of small molecule metabolic process	2.82925e-07	Group53	51	[ACACA, ADIPOQ, ARV1, BHMT, BMP5, CAV2, CDK1, CLK2, COX7A2, COX7A2L, CPT1A, ELOVL6, GPAM, GPD1, GPER1, GUCA1B, HIF1A, IGFBP1, NFYB, ODC1, P2RY1, P2RY4, P2RY6, PDK1, PFKFB1, PFKFB2, PSMA1, PSMA2, PSMA3, PSMA4, PSMA5, PSMA6, PSMA7, PSMB2, PSMB3, PSMB4, PSMB5, PSMB6, PSMC1, PSMC6, PSMD1, PSMD11, PSMD14, PSMD3, PSMD4, PSME2, PTRH2, RAN, SEH1L, SLC35B4, TFPI]
				GO:0046700	heterocycle catabolic process	3.0689e-07	Group53	68	[AGO2, AKR1B10, CIRBP, CYP1A1, DCTPP1, DEDD2, DNASE1L3, DUT, EIF4A3, EIF4E, ERRFI1, FEN1, GDA, GPD1, HIF1A, HMGB2, HNRNPA0, HNRNPM, IGFBP1, KYAT1, LSM2, LSM7, NCBP2, NUDT1, NUDT3, NUDT5, P2RY4, PFKFB1, PFKFB2, PKP3, PRDX5, PSMA1, PSMA2, PSMA3, PSMA4, PSMA5, PSMA6, PSMA7, PSMB2, PSMB3, PSMB4, PSMB5, PSMB6, PSMC1, PSMC6, PSMD1, PSMD11, PSMD14, PSMD3, PSMD4, PSME2, RDH14, RNASEH2A, RPS12, RPS23, RPS…
				GO:2000736	regulation of stem cell differentiation	3.14472e-07	Group53	23	[GATD3A, MTTP, NUDT21, PSMA1, PSMA2, PSMA3, PSMA4, PSMA5, PSMA6, PSMA7, PSMB2, PSMB3, PSMB4, PSMB5, PSMB6, PSMC1, PSMC6, PSMD1, PSMD11, PSMD14, PSMD3, PSMD4, PSME2]
				GO:0043488	regulation of mRNA stability	3.27449e-07	Group53	29	[CIRBP, EIF4E, HNRNPA0, HNRNPM, PSMA1, PSMA2, PSMA3, PSMA4, PSMA5, PSMA6, PSMA7, PSMB2, PSMB3, PSMB4, PSMB5, PSMB6, PSMC1, PSMC6, PSMD1, PSMD11, PSMD14, PSMD3, PSMD4, PSME2, SERBP1, SYNCRIP, THRAP3, UBA52, XPNPEP1]
				GO:0001738	morphogenesis of a polarized epithelium	5.00899e-07	Group53	25	[CDC42, DVL1, MTTP, PSMA1, PSMA2, PSMA3, PSMA4, PSMA5, PSMA6, PSMA7, PSMB2, PSMB3, PSMB4, PSMB5, PSMB6, PSMC1, PSMC6, PSMD1, PSMD11, PSMD14, PSMD3, PSMD4, PSME2, SLC9A3R1, YWHAE]
				GO:0035567	non-canonical Wnt signaling pathway	5.19878e-07	Group53	26	[AGO2, CALM1, CALM2, CDC42, DVL1, MTTP, PSMA1, PSMA2, PSMA3, PSMA4, PSMA5, PSMA6, PSMA7, PSMB2, PSMB3, PSMB4, PSMB5, PSMB6, PSMC1, PSMC6, PSMD1, PSMD11, PSMD14, PSMD3, PSMD4, PSME2]
				GO:0061013	regulation of mRNA catabolic process	5.61921e-07	Group53	31	[AGO2, CIRBP, EIF4E, HNRNPA0, HNRNPM, PKP3, PSMA1, PSMA2, PSMA3, PSMA4, PSMA5, PSMA6, PSMA7, PSMB2, PSMB3, PSMB4, PSMB5, PSMB6, PSMC1, PSMC6, PSMD1, PSMD11, PSMD14, PSMD3, PSMD4, PSME2, SERBP1, SYNCRIP, THRAP3, UBA52, XPNPEP1]
				GO:0010972	negative regulation of G2/M transition of mitotic cell cycle	6.45942e-07	Group53	21	[CDK1, PSMA1, PSMA2, PSMA3, PSMA4, PSMA5, PSMA6, PSMA7, PSMB2, PSMB3, PSMB4, PSMB5, PSMB6, PSMC1, PSMC6, PSMD1, PSMD11, PSMD14, PSMD3, PSMD4, PSME2]
				GO:0034655	nucleobase-containing compound catabolic process	8.15247e-07	Group53	63	[AGO2, CIRBP, DCTPP1, DEDD2, DNASE1L3, DUT, EIF4A3, EIF4E, ERRFI1, FEN1, GDA, GPD1, HIF1A, HMGB2, HNRNPA0, HNRNPM, IGFBP1, LSM2, LSM7, NCBP2, NUDT1, NUDT3, NUDT5, P2RY4, PFKFB1, PFKFB2, PKP3, PSMA1, PSMA2, PSMA3, PSMA4, PSMA5, PSMA6, PSMA7, PSMB2, PSMB3, PSMB4, PSMB5, PSMB6, PSMC1, PSMC6, PSMD1, PSMD11, PSMD14, PSMD3, PSMD4, PSME2, RDH14, RNASEH2A, RPS12, RPS23, RPS5, SAMHD1, SEH1L, SERBP1, SYNCR…
				GO:0044248	cellular catabolic process	9.41508e-07	Group53	154	[ABAT, ABCD3, ADIPOQ, ADTRP, AGL, AGO2, AKR1B10, ALDH3A2, AMACR, ASRGL1, BCKDHB, BHMT, CALM1, CALM2, CAPN1, CAV2, CDC20, CDK1, CEBPA, CIRBP, CPT1A, CRBN, CRYL1, CSNK2B, CTSH, CYP1A1, CYP24A1, CYP3A4, CYP4B1, DCTPP1, DECR1, DEDD2, DIO3, DLD, DNASE1L3, DUT, DVL1, ECH1, ECI2, EIF4A3, EIF4E, ENOSF1, ERRFI1, ETFA, ETFB, FABP2, FBXO4, FBXO6, FBXW5, FEN1, GALC, GCSH, GDA, GDE1, GLUL, GPAM, GPD1, GPT2, H…
				GO:0010565	regulation of cellular ketone metabolic process	1.43247e-06	Group53	28	[ADIPOQ, BHMT, BMP5, CAV2, CPT1A, ODC1, P2RY4, PDK1, PSMA1, PSMA2, PSMA3, PSMA4, PSMA5, PSMA6, PSMA7, PSMB2, PSMB3, PSMB4, PSMB5, PSMB6, PSMC1, PSMC6, PSMD1, PSMD11, PSMD14, PSMD3, PSMD4, PSME2]
				GO:0070646	protein modification by small protein removal	2.32254e-06	Group53	35	[ACTL6A, CDC20, CDK1, COPS6, ENY2, ESR1, HIF1A, KEAP1, NEDD8, PSMA1, PSMA2, PSMA3, PSMA4, PSMA5, PSMA6, PSMA7, PSMB2, PSMB3, PSMB4, PSMB5, PSMB6, PSMC1, PSMC6, PSMD1, PSMD11, PSMD14, PSMD3, PSMD4, PSME2, RAD23A, SHMT1, SLBP, SMAD4, UBA52, UCHL3]
				GO:0036294	cellular response to decreased oxygen levels	2.47648e-06	Group53	31	[EGLN2, EIF4E, HIF1A, HP1BP3, IREB2, NAMPT, NDRG1, P4HB, PDK1, PSAT1, PSMA1, PSMA2, PSMA3, PSMA4, PSMA5, PSMA6, PSMA7, PSMB2, PSMB3, PSMB4, PSMB5, PSMB6, PSMC1, PSMC6, PSMD1, PSMD11, PSMD14, PSMD3, PSMD4, PSME2, UBA52]
				GO:0071453	cellular response to oxygen levels	2.50187e-06	Group53	33	[CAV2, CD200, EGLN2, EIF4E, HIF1A, HP1BP3, IREB2, NAMPT, NDRG1, P4HB, PDK1, PSAT1, PSMA1, PSMA2, PSMA3, PSMA4, PSMA5, PSMA6, PSMA7, PSMB2, PSMB3, PSMB4, PSMB5, PSMB6, PSMC1, PSMC6, PSMD1, PSMD11, PSMD14, PSMD3, PSMD4, PSME2, UBA52]
				GO:0006401	RNA catabolic process	2.56986e-06	Group53	45	[AGO2, CIRBP, DEDD2, EIF4A3, EIF4E, ERRFI1, FEN1, HNRNPA0, HNRNPM, LSM2, LSM7, NCBP2, P2RY4, PKP3, PSMA1, PSMA2, PSMA3, PSMA4, PSMA5, PSMA6, PSMA7, PSMB2, PSMB3, PSMB4, PSMB5, PSMB6, PSMC1, PSMC6, PSMD1, PSMD11, PSMD14, PSMD3, PSMD4, PSME2, RDH14, RNASEH2A, RPS12, RPS23, RPS5, SERBP1, SYNCRIP, THRAP3, UBA52, XPNPEP1, ZPR1]
				GO:0042180	cellular ketone metabolic process	2.59194e-06	Group53	33	[ADIPOQ, AKR1B10, BHMT, BMP5, CAV2, CPT1A, DHRS4, GPD1, HSD17B3, KYAT1, ODC1, P2RY4, PDK1, PSMA1, PSMA2, PSMA3, PSMA4, PSMA5, PSMA6, PSMA7, PSMB2, PSMB3, PSMB4, PSMB5, PSMB6, PSMC1, PSMC6, PSMD1, PSMD11, PSMD14, PSMD3, PSMD4, PSME2]
				GO:1903311	regulation of mRNA metabolic process	2.62532e-06	Group53	40	[AGO2, CIRBP, EIF4E, HNRNPA0, HNRNPM, NCBP2, NUDT21, PAPOLA, PKP3, PRDX5, PRDX6, PSMA1, PSMA2, PSMA3, PSMA4, PSMA5, PSMA6, PSMA7, PSMB2, PSMB3, PSMB4, PSMB5, PSMB6, PSMC1, PSMC6, PSMD1, PSMD11, PSMD14, PSMD3, PSMD4, PSME2, RBM4, RTN3, SERBP1, SRSF2, SRSF9, SYNCRIP, THRAP3, UBA52, XPNPEP1]
				GO:0090263	positive regulation of canonical Wnt signaling pathway	5.96259e-06	Group53	22	[CAV2, COL1A1, PSMA1, PSMA2, PSMA3, PSMA4, PSMA5, PSMA6, PSMA7, PSMB2, PSMB3, PSMB4, PSMB5, PSMB6, PSMC1, PSMC6, PSMD1, PSMD11, PSMD14, PSMD3, PSMD4, PSME2]
				GO:0002758	innate immune response-activating signal transduction	9.78259e-06	Group53	35	[ACSBG2, ARL4C, CAV2, CLEC4E, CTSH, EIF4E, ESR1, FLOT1, HSPD1, PDK1, PSMA1, PSMA2, PSMA3, PSMA4, PSMA5, PSMA6, PSMA7, PSMB2, PSMB3, PSMB4, PSMB5, PSMB6, PSMC1, PSMC6, PSMD1, PSMD11, PSMD14, PSMD3, PSMD4, PSME2, RTN4, S100A1, TLR9, UBA52, UBE2D2]
				GO:0048002	antigen processing and presentation of peptide antigen	1.15377e-05	Group53	25	[AP1M2, KIF15, KIF2C, PSMA1, PSMA2, PSMA3, PSMA4, PSMA5, PSMA6, PSMA7, PSMB2, PSMB3, PSMB4, PSMB5, PSMB6, PSMC1, PSMC6, PSMD1, PSMD11, PSMD14, PSMD3, PSMD4, PSME2, SAR1B, TAPBPL]
				GO:0006402	mRNA catabolic process	1.24499e-05	Group53	41	[AGO2, CIRBP, EIF4A3, EIF4E, ERRFI1, HNRNPA0, HNRNPM, LSM2, LSM7, NCBP2, P2RY4, PKP3, PSMA1, PSMA2, PSMA3, PSMA4, PSMA5, PSMA6, PSMA7, PSMB2, PSMB3, PSMB4, PSMB5, PSMB6, PSMC1, PSMC6, PSMD1, PSMD11, PSMD14, PSMD3, PSMD4, PSME2, RDH14, RPS12, RPS23, RPS5, SERBP1, SYNCRIP, THRAP3, UBA52, XPNPEP1]
				GO:0034612	response to tumor necrosis factor	1.47891e-05	Group53	35	[ACP5, ADIPOQ, CARD8, CCL13, CCL5, CEBPA, COL1A1, ETFA, ETFB, GPD1, GPER1, GSTP1, IGFBP1, PBK, PSMA1, PSMA2, PSMA3, PSMA4, PSMA5, PSMA6, PSMA7, PSMB2, PSMB3, PSMB4, PSMB5, PSMB6, PSMC1, PSMC6, PSMD1, PSMD11, PSMD14, PSMD3, PSMD4, PSME2, SPPL2B]
				GO:0030177	positive regulation of Wnt signaling pathway	2.76327e-05	Group53	24	[CAV2, COL1A1, MTTP, PSMA1, PSMA2, PSMA3, PSMA4, PSMA5, PSMA6, PSMA7, PSMB2, PSMB3, PSMB4, PSMB5, PSMB6, PSMC1, PSMC6, PSMD1, PSMD11, PSMD14, PSMD3, PSMD4, PSME2, RBM39]
				GO:0016071	mRNA metabolic process	2.94908e-05	Group53	72	[AGO2, CHTOP, CIRBP, DNAJC8, DOCK3, EIF4A3, EIF4E, ERRFI1, HABP4, HIF1A, HNRNPA0, HNRNPM, LSM10, LSM2, LSM7, NCBP2, NUDT21, P2RY4, PAPOLA, PBK, PKP3, POLR2K, PPIH, PQBP1, PRDX5, PRDX6, PSMA1, PSMA2, PSMA3, PSMA4, PSMA5, PSMA6, PSMA7, PSMB2, PSMB3, PSMB4, PSMB5, PSMB6, PSMC1, PSMC6, PSMD1, PSMD11, PSMD14, PSMD3, PSMD4, PSME2, RBM39, RBM4, RDH14, RPS12, RPS23, RPS5, RRAGA, RTN3, SERBP1, SLBP, SMNDC…
				GO:0038061	NIK/NF-kappaB signaling	2.95068e-05	Group53	24	[PBK, PRDX1, PSMA1, PSMA2, PSMA3, PSMA4, PSMA5, PSMA6, PSMA7, PSMB2, PSMB3, PSMB4, PSMB5, PSMB6, PSMC1, PSMC6, PSMD1, PSMD11, PSMD14, PSMD3, PSMD4, PSME2, TLR9, TRAF4]
				GO:0010608	posttranscriptional regulation of gene expression	2.97531e-05	Group53	58	[AGO2, ASRGL1, CAV2, CCL5, CIRBP, DHFR, EEF1G, EIF1AX, EIF2S2, EIF4A3, EIF4E, ESR1, FBXO4, GATB, GCN1, GLUL, HABP4, HNRNPA0, HNRNPM, IREB2, MCTS1, NCBP2, NUDT21, PA2G4, PKP3, POLR2K, PSMA1, PSMA2, PSMA3, PSMA4, PSMA5, PSMA6, PSMA7, PSMB2, PSMB3, PSMB4, PSMB5, PSMB6, PSMC1, PSMC6, PSMD1, PSMD11, PSMD14, PSMD3, PSMD4, PSME2, RAN, RBM39, RBM4, SEH1L, SERBP1, SHMT1, SYNCRIP, THRAP3, TYMS, UBA52, XPNP…
				GO:0070555	response to interleukin-1	3.09407e-05	Group53	26	[CCL13, CCL5, HIF1A, IGFBP1, PSMA1, PSMA2, PSMA3, PSMA4, PSMA5, PSMA6, PSMA7, PSMB2, PSMB3, PSMB4, PSMB5, PSMB6, PSMC1, PSMC6, PSMD1, PSMD11, PSMD14, PSMD3, PSMD4, PSME2, TFPI, UBA52]
				GO:0002244	hematopoietic progenitor cell differentiation	3.18516e-05	Group53	24	[CD200, GATD3A, MTTP, NUDT21, PSMA1, PSMA2, PSMA3, PSMA4, PSMA5, PSMA6, PSMA7, PSMB2, PSMB3, PSMB4, PSMB5, PSMB6, PSMC1, PSMC6, PSMD1, PSMD11, PSMD14, PSMD3, PSMD4, PSME2]
				GO:1905330	regulation of morphogenesis of an epithelium	4.56936e-05	Group53	24	[CDC42, DVL1, ESR1, MTTP, PSMA1, PSMA2, PSMA3, PSMA4, PSMA5, PSMA6, PSMA7, PSMB2, PSMB3, PSMB4, PSMB5, PSMB6, PSMC1, PSMC6, PSMD1, PSMD11, PSMD14, PSMD3, PSMD4, PSME2]
				GO:0048863	stem cell differentiation	8.56325e-05	Group53	30	[A2M, CD200, CFL1, ESR1, GATD3A, HIF1A, MTTP, NUDT21, PSMA1, PSMA2, PSMA3, PSMA4, PSMA5, PSMA6, PSMA7, PSMB2, PSMB3, PSMB4, PSMB5, PSMB6, PSMC1, PSMC6, PSMD1, PSMD11, PSMD14, PSMD3, PSMD4, PSME2, SMAD4, TRAF4]
				GO:0010389	regulation of G2/M transition of mitotic cell cycle	0.000190376	Group53	26	[CDK1, CHTOP, HAUS2, MAPRE1, PSMA1, PSMA2, PSMA3, PSMA4, PSMA5, PSMA6, PSMA7, PSMB2, PSMB3, PSMB4, PSMB5, PSMB6, PSMC1, PSMC6, PSMD1, PSMD11, PSMD14, PSMD3, PSMD4, PSME2, TPX2, YWHAE]
				GO:1901991	negative regulation of mitotic cell cycle phase transition	0.00120634	Group53	27	[CDC20, CDK1, CDKN2B, PCNA, PSMA1, PSMA2, PSMA3, PSMA4, PSMA5, PSMA6, PSMA7, PSMB2, PSMB3, PSMB4, PSMB5, PSMB6, PSMC1, PSMC6, PSMD1, PSMD11, PSMD14, PSMD3, PSMD4, PSME2, REEP5, RPA2, TFDP1]
				GO:0050851	antigen receptor-mediated signaling pathway	0.00381782	Group53	26	[CD4, EIF4E, IGHM, MTTP, PDK1, PRDX1, PSMA1, PSMA2, PSMA3, PSMA4, PSMA5, PSMA6, PSMA7, PSMB2, PSMB3, PSMB4, PSMB5, PSMB6, PSMC1, PSMC6, PSMD1, PSMD11, PSMD14, PSMD3, PSMD4, PSME2]
(#8) Proteolysis	proteasome complex	KEGG:03050	proteasome	KEGG:03050	Proteasome	1.80971e-13	Group55	20	[PSMA1, PSMA2, PSMA3, PSMA4, PSMA5, PSMA6, PSMA7, PSMB2, PSMB3, PSMB4, PSMB5, PSMB6, PSMC1, PSMC6, PSMD1, PSMD11, PSMD14, PSMD3, PSMD4, PSME2]
(#9) Catabolic Process	cellular catabolic process			GO:0002764	immune response-regulating signaling pathway	1.23982e-12	Group55	47	[ACSBG2, ARL4C, ARPC2, ARPC4, CALM1, CALM2, CAV2, CD4, CDC42, CLEC4E, CTSH, EIF4E, ESR1, FER, FLOT1, HSPD1, IGHM, MAP2K4, MTTP, NCKAP1, PDK1, PRDX1, PSMA1, PSMA2, PSMA3, PSMA4, PSMA5, PSMA6, PSMA7, PSMB2, PSMB3, PSMB4, PSMB5, PSMB6, PSMC1, PSMC6, PSMD1, PSMD11, PSMD14, PSMD3, PSMD4, PSME2, RTN4, S100A1, TLR9, UBA52, UBE2D2]
	immune response signaling			GO:0043618	regulation of transcription from RNA polymerase II promoter in response to stress	1.02289e-11	Group55	25	[EGLN2, EIF4E, GCN1, HIF1A, PSMA1, PSMA2, PSMA3, PSMA4, PSMA5, PSMA6, PSMA7, PSMB2, PSMB3, PSMB4, PSMB5, PSMB6, PSMC1, PSMC6, PSMD1, PSMD11, PSMD14, PSMD3, PSMD4, PSME2, UBA52]
				GO:0000502	proteasome complex	1.93409e-11	Group55	22	[PSMA1, PSMA2, PSMA3, PSMA4, PSMA5, PSMA6, PSMA7, PSMB2, PSMB3, PSMB4, PSMB5, PSMB6, PSMC1, PSMC6, PSMD1, PSMD11, PSMD14, PSMD3, PSMD4, PSME2, RAD23A, ZFAND2B]
				GO:0006521	regulation of cellular amino acid metabolic process	1.93409e-11	Group55	22	[BHMT, ODC1, PSMA1, PSMA2, PSMA3, PSMA4, PSMA5, PSMA6, PSMA7, PSMB2, PSMB3, PSMB4, PSMB5, PSMB6, PSMC1, PSMC6, PSMD1, PSMD11, PSMD14, PSMD3, PSMD4, PSME2]
				GO:1905368	peptidase complex	7.07111e-11	Group55	25	[AFG3L2, ENY2, PSMA1, PSMA2, PSMA3, PSMA4, PSMA5, PSMA6, PSMA7, PSMB2, PSMB3, PSMB4, PSMB5, PSMB6, PSMC1, PSMC6, PSMD1, PSMD11, PSMD14, PSMD3, PSMD4, PSME2, RAD23A, TAF15, ZFAND2B]
				GO:0036293	response to decreased oxygen levels	8.2668e-11	Group55	39	[ABAT, ADIPOQ, ADSL, ANGPTL4, CAV2, CYP1A1, EGLN2, EIF4E, HIF1A, HP1BP3, IREB2, NAMPT, NDRG1, P4HB, PDK1, PSAT1, PSMA1, PSMA2, PSMA3, PSMA4, PSMA5, PSMA6, PSMA7, PSMB2, PSMB3, PSMB4, PSMB5, PSMB6, PSMC1, PSMC6, PSMD1, PSMD11, PSMD14, PSMD3, PSMD4, PSME2, SMAD4, UBA52, UCP2]
				GO:0031145	anaphase-promoting complex-dependent catabolic process	1.08278e-10	Group55	25	[CDC20, CDK1, PSMA1, PSMA2, PSMA3, PSMA4, PSMA5, PSMA6, PSMA7, PSMB2, PSMB3, PSMB4, PSMB5, PSMB6, PSMC1, PSMC6, PSMD1, PSMD11, PSMD14, PSMD3, PSMD4, PSME2, PTTG1, UBA52, UBE2C]
				GO:0033238	regulation of cellular amine metabolic process	1.56641e-10	Group55	24	[ABAT, BHMT, DOCK3, ODC1, PSMA1, PSMA2, PSMA3, PSMA4, PSMA5, PSMA6, PSMA7, PSMB2, PSMB3, PSMB4, PSMB5, PSMB6, PSMC1, PSMC6, PSMD1, PSMD11, PSMD14, PSMD3, PSMD4, PSME2]
				GO:0006520	cellular amino acid metabolic process	2.46342e-10	Group55	55	[ABAT, ADSL, ADSSL1, AGO2, AKR1B10, ASRGL1, BAAT, BCKDHB, BHMT, CARS, DLD, EGLN2, ENOSF1, GATB, GCLM, GCSH, GFPT1, GLUL, GPAM, GPT2, HADH, HMGCLL1, KYAT1, ODC1, OTC, P4HB, PHGDH, PPA1, PSAT1, PSMA1, PSMA2, PSMA3, PSMA4, PSMA5, PSMA6, PSMA7, PSMB2, PSMB3, PSMB4, PSMB5, PSMB6, PSMC1, PSMC6, PSMD1, PSMD11, PSMD14, PSMD3, PSMD4, PSME2, PSPH, PYCR1, PYCR3, SEPHS2, SHMT1, THNSL2]
				GO:0010499	proteasomal ubiquitin-independent protein catabolic process	2.70044e-10	Group55	13	[KEAP1, PSMA1, PSMA2, PSMA3, PSMA4, PSMA5, PSMA6, PSMA7, PSMB2, PSMB3, PSMB4, PSMB5, PSMB6]
				GO:0005839	proteasome core complex	2.76428e-10	Group55	12	[PSMA1, PSMA2, PSMA3, PSMA4, PSMA5, PSMA6, PSMA7, PSMB2, PSMB3, PSMB4, PSMB5, PSMB6]
				GO:0004298	threonine-type endopeptidase activity	2.76428e-10	Group55	12	[PSMA1, PSMA2, PSMA3, PSMA4, PSMA5, PSMA6, PSMA7, PSMB2, PSMB3, PSMB4, PSMB5, PSMB6]
				GO:0031146	SCF-dependent proteasomal ubiquitin-dependent protein catabolic process	1.03525e-09	Group55	23	[FBXO4, FBXO6, FBXW5, PSMA1, PSMA2, PSMA3, PSMA4, PSMA5, PSMA6, PSMA7, PSMB2, PSMB3, PSMB4, PSMB5, PSMB6, PSMC1, PSMC6, PSMD1, PSMD11, PSMD14, PSMD3, PSMD4, PSME2]
				GO:0009308	amine metabolic process	3.20418e-09	Group55	29	[ABAT, BHMT, CYP1A1, DOCK3, GDE1, KYAT1, ODC1, PSMA1, PSMA2, PSMA3, PSMA4, PSMA5, PSMA6, PSMA7, PSMB2, PSMB3, PSMB4, PSMB5, PSMB6, PSMC1, PSMC6, PSMD1, PSMD11, PSMD14, PSMD3, PSMD4, PSME2, SAT1, SULT1A1]
				GO:0002479	antigen processing and presentation of exogenous peptide antigen via MHC class I, TAP-dependent	9.96409e-09	Group55	20	[PSMA1, PSMA2, PSMA3, PSMA4, PSMA5, PSMA6, PSMA7, PSMB2, PSMB3, PSMB4, PSMB5, PSMB6, PSMC1, PSMC6, PSMD1, PSMD11, PSMD14, PSMD3, PSMD4, PSME2]
				GO:0060218	hematopoietic stem cell differentiation	1.01118e-08	Group55	22	[CD200, MTTP, PSMA1, PSMA2, PSMA3, PSMA4, PSMA5, PSMA6, PSMA7, PSMB2, PSMB3, PSMB4, PSMB5, PSMB6, PSMC1, PSMC6, PSMD1, PSMD11, PSMD14, PSMD3, PSMD4, PSME2]
				GO:0044106	cellular amine metabolic process	1.59874e-08	Group55	27	[ABAT, BHMT, DOCK3, GDE1, KYAT1, ODC1, PSMA1, PSMA2, PSMA3, PSMA4, PSMA5, PSMA6, PSMA7, PSMB2, PSMB3, PSMB4, PSMB5, PSMB6, PSMC1, PSMC6, PSMD1, PSMD11, PSMD14, PSMD3, PSMD4, PSME2, SAT1]
				GO:0002474	antigen processing and presentation of peptide antigen via MHC class I	1.75428e-08	Group55	22	[PSMA1, PSMA2, PSMA3, PSMA4, PSMA5, PSMA6, PSMA7, PSMB2, PSMB3, PSMB4, PSMB5, PSMB6, PSMC1, PSMC6, PSMD1, PSMD11, PSMD14, PSMD3, PSMD4, PSME2, SAR1B, TAPBPL]
				GO:0038095	Fc-epsilon receptor signaling pathway	7.18754e-08	Group55	25	[CALM1, CALM2, FER, MAP2K4, PDK1, PSMA1, PSMA2, PSMA3, PSMA4, PSMA5, PSMA6, PSMA7, PSMB2, PSMB3, PSMB4, PSMB5, PSMB6, PSMC1, PSMC6, PSMD1, PSMD11, PSMD14, PSMD3, PSMD4, PSME2]
				GO:1901361	organic cyclic compound catabolic process	1.01931e-07	Group55	73	[AGO2, AKR1B10, ASRGL1, CIRBP, CYP1A1, CYP24A1, CYP3A4, DCTPP1, DEDD2, DIO3, DNASE1L3, DUT, EIF4A3, EIF4E, ERRFI1, FEN1, GDA, GPD1, HIF1A, HMGB2, HNRNPA0, HNRNPM, HSD3B7, IGFBP1, KYAT1, LSM2, LSM7, NCBP2, NUDT1, NUDT3, NUDT5, P2RY4, PFKFB1, PFKFB2, PKP3, PRDX5, PSMA1, PSMA2, PSMA3, PSMA4, PSMA5, PSMA6, PSMA7, PSMB2, PSMB3, PSMB4, PSMB5, PSMB6, PSMC1, PSMC6, PSMD1, PSMD11, PSMD14, PSMD3, PSMD4, PS…
				GO:0002223	stimulatory C-type lectin receptor signaling pathway	1.29813e-07	Group55	23	[CLEC4E, EIF4E, PDK1, PSMA1, PSMA2, PSMA3, PSMA4, PSMA5, PSMA6, PSMA7, PSMB2, PSMB3, PSMB4, PSMB5, PSMB6, PSMC1, PSMC6, PSMD1, PSMD11, PSMD14, PSMD3, PSMD4, PSME2]
				GO:0060071	Wnt signaling pathway, planar cell polarity pathway	1.45715e-07	Group55	23	[CDC42, DVL1, MTTP, PSMA1, PSMA2, PSMA3, PSMA4, PSMA5, PSMA6, PSMA7, PSMB2, PSMB3, PSMB4, PSMB5, PSMB6, PSMC1, PSMC6, PSMD1, PSMD11, PSMD14, PSMD3, PSMD4, PSME2]
				GO:0044270	cellular nitrogen compound catabolic process	1.50433e-07	Group55	69	[AGO2, AKR1B10, BHMT, CIRBP, CYP3A4, DCTPP1, DEDD2, DNASE1L3, DUT, EIF4A3, EIF4E, ERRFI1, FEN1, GDA, GPD1, HIF1A, HMGB2, HNRNPA0, HNRNPM, IGFBP1, KYAT1, LSM2, LSM7, NCBP2, NUDT1, NUDT3, NUDT5, P2RY4, PFKFB1, PFKFB2, PKP3, PRDX5, PSMA1, PSMA2, PSMA3, PSMA4, PSMA5, PSMA6, PSMA7, PSMB2, PSMB3, PSMB4, PSMB5, PSMB6, PSMC1, PSMC6, PSMD1, PSMD11, PSMD14, PSMD3, PSMD4, PSME2, RDH14, RNASEH2A, RPS12, RPS2…
				GO:0019439	aromatic compound catabolic process	1.54108e-07	Group55	70	[AGO2, AKR1B10, ASRGL1, CIRBP, CYP1A1, DCTPP1, DEDD2, DIO3, DNASE1L3, DUT, EIF4A3, EIF4E, ERRFI1, FEN1, GDA, GPD1, HIF1A, HMGB2, HNRNPA0, HNRNPM, IGFBP1, KYAT1, LSM2, LSM7, NCBP2, NUDT1, NUDT3, NUDT5, P2RY4, PFKFB1, PFKFB2, PKP3, PRDX5, PSMA1, PSMA2, PSMA3, PSMA4, PSMA5, PSMA6, PSMA7, PSMB2, PSMB3, PSMB4, PSMB5, PSMB6, PSMC1, PSMC6, PSMD1, PSMD11, PSMD14, PSMD3, PSMD4, PSME2, RDH14, RNASEH2A, RPS…
				GO:0000278	mitotic cell cycle	1.85334e-07	Group55	91	[BIRC5, CALM1, CALM2, CAV2, CDC14A, CDC20, CDCA8, CDK1, CDKN2B, CENPA, CFL1, CHTOP, CKAP2, CKS1B, CYP1A1, DHFR, DOCK3, EIF4E, FBXW5, FER, GATD3A, GMNN, GPAM, HAUS2, HIF1A, IGFBP1, IQGAP3, KIF15, KIF2C, KIFC1, LSM10, MAPRE1, MCM2, MCM4, MCM6, MTTP, NAA20, NCKAP1, NDRG1, NEK6, ORC5, PBK, PCNA, PPP2R2D, PRDX5, PRIM2, PSMA1, PSMA2, PSMA3, PSMA4, PSMA5, PSMA6, PSMA7, PSMB2, PSMB3, PSMB4, PSMB5, PSMB6,…
				GO:0038093	Fc receptor signaling pathway	2.06337e-07	Group55	31	[ARPC2, ARPC4, CALM1, CALM2, CDC42, CLEC4E, FER, MAP2K4, MTTP, NCKAP1, PDK1, PSMA1, PSMA2, PSMA3, PSMA4, PSMA5, PSMA6, PSMA7, PSMB2, PSMB3, PSMB4, PSMB5, PSMB6, PSMC1, PSMC6, PSMD1, PSMD11, PSMD14, PSMD3, PSMD4, PSME2]
				GO:0019773	proteasome core complex, alpha-subunit complex	2.55022e-07	Group55	7	[PSMA1, PSMA2, PSMA3, PSMA4, PSMA5, PSMA6, PSMA7]
				GO:0033209	tumor necrosis factor-mediated signaling pathway	2.60678e-07	Group55	28	[ACP5, ADIPOQ, CARD8, ETFA, ETFB, GSTP1, PBK, PSMA1, PSMA2, PSMA3, PSMA4, PSMA5, PSMA6, PSMA7, PSMB2, PSMB3, PSMB4, PSMB5, PSMB6, PSMC1, PSMC6, PSMD1, PSMD11, PSMD14, PSMD3, PSMD4, PSME2, SPPL2B]
				GO:0070498	interleukin-1-mediated signaling pathway	2.80334e-07	Group55	21	[PSMA1, PSMA2, PSMA3, PSMA4, PSMA5, PSMA6, PSMA7, PSMB2, PSMB3, PSMB4, PSMB5, PSMB6, PSMC1, PSMC6, PSMD1, PSMD11, PSMD14, PSMD3, PSMD4, PSME2, UBA52]
				GO:0062012	regulation of small molecule metabolic process	2.82925e-07	Group55	51	[ACACA, ADIPOQ, ARV1, BHMT, BMP5, CAV2, CDK1, CLK2, COX7A2, COX7A2L, CPT1A, ELOVL6, GPAM, GPD1, GPER1, GUCA1B, HIF1A, IGFBP1, NFYB, ODC1, P2RY1, P2RY4, P2RY6, PDK1, PFKFB1, PFKFB2, PSMA1, PSMA2, PSMA3, PSMA4, PSMA5, PSMA6, PSMA7, PSMB2, PSMB3, PSMB4, PSMB5, PSMB6, PSMC1, PSMC6, PSMD1, PSMD11, PSMD14, PSMD3, PSMD4, PSME2, PTRH2, RAN, SEH1L, SLC35B4, TFPI]
				GO:0046700	heterocycle catabolic process	3.0689e-07	Group55	68	[AGO2, AKR1B10, CIRBP, CYP1A1, DCTPP1, DEDD2, DNASE1L3, DUT, EIF4A3, EIF4E, ERRFI1, FEN1, GDA, GPD1, HIF1A, HMGB2, HNRNPA0, HNRNPM, IGFBP1, KYAT1, LSM2, LSM7, NCBP2, NUDT1, NUDT3, NUDT5, P2RY4, PFKFB1, PFKFB2, PKP3, PRDX5, PSMA1, PSMA2, PSMA3, PSMA4, PSMA5, PSMA6, PSMA7, PSMB2, PSMB3, PSMB4, PSMB5, PSMB6, PSMC1, PSMC6, PSMD1, PSMD11, PSMD14, PSMD3, PSMD4, PSME2, RDH14, RNASEH2A, RPS12, RPS23, RPS…
				GO:2000736	regulation of stem cell differentiation	3.14472e-07	Group55	23	[GATD3A, MTTP, NUDT21, PSMA1, PSMA2, PSMA3, PSMA4, PSMA5, PSMA6, PSMA7, PSMB2, PSMB3, PSMB4, PSMB5, PSMB6, PSMC1, PSMC6, PSMD1, PSMD11, PSMD14, PSMD3, PSMD4, PSME2]
				GO:0043488	regulation of mRNA stability	3.27449e-07	Group55	29	[CIRBP, EIF4E, HNRNPA0, HNRNPM, PSMA1, PSMA2, PSMA3, PSMA4, PSMA5, PSMA6, PSMA7, PSMB2, PSMB3, PSMB4, PSMB5, PSMB6, PSMC1, PSMC6, PSMD1, PSMD11, PSMD14, PSMD3, PSMD4, PSME2, SERBP1, SYNCRIP, THRAP3, UBA52, XPNPEP1]
				GO:0001738	morphogenesis of a polarized epithelium	5.00899e-07	Group55	25	[CDC42, DVL1, MTTP, PSMA1, PSMA2, PSMA3, PSMA4, PSMA5, PSMA6, PSMA7, PSMB2, PSMB3, PSMB4, PSMB5, PSMB6, PSMC1, PSMC6, PSMD1, PSMD11, PSMD14, PSMD3, PSMD4, PSME2, SLC9A3R1, YWHAE]
				GO:0035567	non-canonical Wnt signaling pathway	5.19878e-07	Group55	26	[AGO2, CALM1, CALM2, CDC42, DVL1, MTTP, PSMA1, PSMA2, PSMA3, PSMA4, PSMA5, PSMA6, PSMA7, PSMB2, PSMB3, PSMB4, PSMB5, PSMB6, PSMC1, PSMC6, PSMD1, PSMD11, PSMD14, PSMD3, PSMD4, PSME2]
				GO:0061013	regulation of mRNA catabolic process	5.61921e-07	Group55	31	[AGO2, CIRBP, EIF4E, HNRNPA0, HNRNPM, PKP3, PSMA1, PSMA2, PSMA3, PSMA4, PSMA5, PSMA6, PSMA7, PSMB2, PSMB3, PSMB4, PSMB5, PSMB6, PSMC1, PSMC6, PSMD1, PSMD11, PSMD14, PSMD3, PSMD4, PSME2, SERBP1, SYNCRIP, THRAP3, UBA52, XPNPEP1]
				GO:0010972	negative regulation of G2/M transition of mitotic cell cycle	6.45942e-07	Group55	21	[CDK1, PSMA1, PSMA2, PSMA3, PSMA4, PSMA5, PSMA6, PSMA7, PSMB2, PSMB3, PSMB4, PSMB5, PSMB6, PSMC1, PSMC6, PSMD1, PSMD11, PSMD14, PSMD3, PSMD4, PSME2]
				GO:0045088	regulation of innate immune response	7.25383e-07	Group55	47	[A2M, ACSBG2, ARL4C, CAV2, CCL5, CLEC4E, COCH, CTSH, DOCK3, EIF4E, ESR1, FLOT1, GRN, HMGB2, HMGB3, HSPD1, P2RY4, PDK1, PPIP5K1, PQBP1, PSMA1, PSMA2, PSMA3, PSMA4, PSMA5, PSMA6, PSMA7, PSMB2, PSMB3, PSMB4, PSMB5, PSMB6, PSMC1, PSMC6, PSMD1, PSMD11, PSMD14, PSMD3, PSMD4, PSME2, RTN4, S100A1, SAMHD1, SCRIB, TLR9, UBA52, UBE2D2]
				GO:0034655	nucleobase-containing compound catabolic process	8.15247e-07	Group55	63	[AGO2, CIRBP, DCTPP1, DEDD2, DNASE1L3, DUT, EIF4A3, EIF4E, ERRFI1, FEN1, GDA, GPD1, HIF1A, HMGB2, HNRNPA0, HNRNPM, IGFBP1, LSM2, LSM7, NCBP2, NUDT1, NUDT3, NUDT5, P2RY4, PFKFB1, PFKFB2, PKP3, PSMA1, PSMA2, PSMA3, PSMA4, PSMA5, PSMA6, PSMA7, PSMB2, PSMB3, PSMB4, PSMB5, PSMB6, PSMC1, PSMC6, PSMD1, PSMD11, PSMD14, PSMD3, PSMD4, PSME2, RDH14, RNASEH2A, RPS12, RPS23, RPS5, SAMHD1, SEH1L, SERBP1, SYNCR…
				GO:1903047	mitotic cell cycle process	8.87574e-07	Group55	79	[BIRC5, CALM1, CALM2, CAV2, CDC14A, CDC20, CDCA8, CDK1, CDKN2B, CENPA, CFL1, CHTOP, CKAP2, CYP1A1, DHFR, DOCK3, EIF4E, FBXW5, GMNN, GPAM, HAUS2, HIF1A, IGFBP1, IQGAP3, KIF2C, KIFC1, LSM10, MAPRE1, MCM2, MCM4, MCM6, NAA20, NDRG1, NEK6, ORC5, PBK, PCNA, PPP2R2D, PRDX5, PRIM2, PSMA1, PSMA2, PSMA3, PSMA4, PSMA5, PSMA6, PSMA7, PSMB2, PSMB3, PSMB4, PSMB5, PSMB6, PSMC1, PSMC6, PSMD1, PSMD11, PSMD14, PSM…
				GO:0045089	positive regulation of innate immune response	9.16839e-07	Group55	42	[ACSBG2, ARL4C, CAV2, CCL5, CLEC4E, COCH, CTSH, DOCK3, EIF4E, ESR1, FLOT1, HMGB2, HMGB3, HSPD1, PDK1, PPIP5K1, PQBP1, PSMA1, PSMA2, PSMA3, PSMA4, PSMA5, PSMA6, PSMA7, PSMB2, PSMB3, PSMB4, PSMB5, PSMB6, PSMC1, PSMC6, PSMD1, PSMD11, PSMD14, PSMD3, PSMD4, PSME2, RTN4, S100A1, TLR9, UBA52, UBE2D2]
				GO:0010565	regulation of cellular ketone metabolic process	1.43247e-06	Group55	28	[ADIPOQ, BHMT, BMP5, CAV2, CPT1A, ODC1, P2RY4, PDK1, PSMA1, PSMA2, PSMA3, PSMA4, PSMA5, PSMA6, PSMA7, PSMB2, PSMB3, PSMB4, PSMB5, PSMB6, PSMC1, PSMC6, PSMD1, PSMD11, PSMD14, PSMD3, PSMD4, PSME2]
				GO:0070646	protein modification by small protein removal	2.32254e-06	Group55	35	[ACTL6A, CDC20, CDK1, COPS6, ENY2, ESR1, HIF1A, KEAP1, NEDD8, PSMA1, PSMA2, PSMA3, PSMA4, PSMA5, PSMA6, PSMA7, PSMB2, PSMB3, PSMB4, PSMB5, PSMB6, PSMC1, PSMC6, PSMD1, PSMD11, PSMD14, PSMD3, PSMD4, PSME2, RAD23A, SHMT1, SLBP, SMAD4, UBA52, UCHL3]
				GO:0036294	cellular response to decreased oxygen levels	2.47648e-06	Group55	31	[EGLN2, EIF4E, HIF1A, HP1BP3, IREB2, NAMPT, NDRG1, P4HB, PDK1, PSAT1, PSMA1, PSMA2, PSMA3, PSMA4, PSMA5, PSMA6, PSMA7, PSMB2, PSMB3, PSMB4, PSMB5, PSMB6, PSMC1, PSMC6, PSMD1, PSMD11, PSMD14, PSMD3, PSMD4, PSME2, UBA52]
				GO:0071453	cellular response to oxygen levels	2.50187e-06	Group55	33	[CAV2, CD200, EGLN2, EIF4E, HIF1A, HP1BP3, IREB2, NAMPT, NDRG1, P4HB, PDK1, PSAT1, PSMA1, PSMA2, PSMA3, PSMA4, PSMA5, PSMA6, PSMA7, PSMB2, PSMB3, PSMB4, PSMB5, PSMB6, PSMC1, PSMC6, PSMD1, PSMD11, PSMD14, PSMD3, PSMD4, PSME2, UBA52]
				GO:0006401	RNA catabolic process	2.56986e-06	Group55	45	[AGO2, CIRBP, DEDD2, EIF4A3, EIF4E, ERRFI1, FEN1, HNRNPA0, HNRNPM, LSM2, LSM7, NCBP2, P2RY4, PKP3, PSMA1, PSMA2, PSMA3, PSMA4, PSMA5, PSMA6, PSMA7, PSMB2, PSMB3, PSMB4, PSMB5, PSMB6, PSMC1, PSMC6, PSMD1, PSMD11, PSMD14, PSMD3, PSMD4, PSME2, RDH14, RNASEH2A, RPS12, RPS23, RPS5, SERBP1, SYNCRIP, THRAP3, UBA52, XPNPEP1, ZPR1]
				GO:0042180	cellular ketone metabolic process	2.59194e-06	Group55	33	[ADIPOQ, AKR1B10, BHMT, BMP5, CAV2, CPT1A, DHRS4, GPD1, HSD17B3, KYAT1, ODC1, P2RY4, PDK1, PSMA1, PSMA2, PSMA3, PSMA4, PSMA5, PSMA6, PSMA7, PSMB2, PSMB3, PSMB4, PSMB5, PSMB6, PSMC1, PSMC6, PSMD1, PSMD11, PSMD14, PSMD3, PSMD4, PSME2]
				GO:1903311	regulation of mRNA metabolic process	2.62532e-06	Group55	40	[AGO2, CIRBP, EIF4E, HNRNPA0, HNRNPM, NCBP2, NUDT21, PAPOLA, PKP3, PRDX5, PRDX6, PSMA1, PSMA2, PSMA3, PSMA4, PSMA5, PSMA6, PSMA7, PSMB2, PSMB3, PSMB4, PSMB5, PSMB6, PSMC1, PSMC6, PSMD1, PSMD11, PSMD14, PSMD3, PSMD4, PSME2, RBM4, RTN3, SERBP1, SRSF2, SRSF9, SYNCRIP, THRAP3, UBA52, XPNPEP1]
				GO:0090263	positive regulation of canonical Wnt signaling pathway	5.96259e-06	Group55	22	[CAV2, COL1A1, PSMA1, PSMA2, PSMA3, PSMA4, PSMA5, PSMA6, PSMA7, PSMB2, PSMB3, PSMB4, PSMB5, PSMB6, PSMC1, PSMC6, PSMD1, PSMD11, PSMD14, PSMD3, PSMD4, PSME2]
				GO:0002218	activation of innate immune response	6.11598e-06	Group55	37	[ACSBG2, ARL4C, CAV2, CLEC4E, CTSH, EIF4E, ESR1, FLOT1, HSPD1, PDK1, PPIP5K1, PQBP1, PSMA1, PSMA2, PSMA3, PSMA4, PSMA5, PSMA6, PSMA7, PSMB2, PSMB3, PSMB4, PSMB5, PSMB6, PSMC1, PSMC6, PSMD1, PSMD11, PSMD14, PSMD3, PSMD4, PSME2, RTN4, S100A1, TLR9, UBA52, UBE2D2]
				GO:0002758	innate immune response-activating signal transduction	9.78259e-06	Group55	35	[ACSBG2, ARL4C, CAV2, CLEC4E, CTSH, EIF4E, ESR1, FLOT1, HSPD1, PDK1, PSMA1, PSMA2, PSMA3, PSMA4, PSMA5, PSMA6, PSMA7, PSMB2, PSMB3, PSMB4, PSMB5, PSMB6, PSMC1, PSMC6, PSMD1, PSMD11, PSMD14, PSMD3, PSMD4, PSME2, RTN4, S100A1, TLR9, UBA52, UBE2D2]
				GO:0048002	antigen processing and presentation of peptide antigen	1.15377e-05	Group55	25	[AP1M2, KIF15, KIF2C, PSMA1, PSMA2, PSMA3, PSMA4, PSMA5, PSMA6, PSMA7, PSMB2, PSMB3, PSMB4, PSMB5, PSMB6, PSMC1, PSMC6, PSMD1, PSMD11, PSMD14, PSMD3, PSMD4, PSME2, SAR1B, TAPBPL]
				GO:0006402	mRNA catabolic process	1.24499e-05	Group55	41	[AGO2, CIRBP, EIF4A3, EIF4E, ERRFI1, HNRNPA0, HNRNPM, LSM2, LSM7, NCBP2, P2RY4, PKP3, PSMA1, PSMA2, PSMA3, PSMA4, PSMA5, PSMA6, PSMA7, PSMB2, PSMB3, PSMB4, PSMB5, PSMB6, PSMC1, PSMC6, PSMD1, PSMD11, PSMD14, PSMD3, PSMD4, PSME2, RDH14, RPS12, RPS23, RPS5, SERBP1, SYNCRIP, THRAP3, UBA52, XPNPEP1]
				GO:0034612	response to tumor necrosis factor	1.47891e-05	Group55	35	[ACP5, ADIPOQ, CARD8, CCL13, CCL5, CEBPA, COL1A1, ETFA, ETFB, GPD1, GPER1, GSTP1, IGFBP1, PBK, PSMA1, PSMA2, PSMA3, PSMA4, PSMA5, PSMA6, PSMA7, PSMB2, PSMB3, PSMB4, PSMB5, PSMB6, PSMC1, PSMC6, PSMD1, PSMD11, PSMD14, PSMD3, PSMD4, PSME2, SPPL2B]
				GO:0022402	cell cycle process	1.65245e-05	Group55	101	[ACACA, ASRGL1, BHLHE40, BIRC5, CALM1, CALM2, CAV2, CDC14A, CDC20, CDC42, CDCA8, CDK1, CDKN2B, CENPA, CETN3, CFL1, CGREF1, CHTOP, CKAP2, CRCP, CYP1A1, DHFR, DOCK3, EIF4E, FBXW5, FEN1, GMNN, GPAM, GPER1, HAUS2, HIF1A, IGFBP1, IQGAP3, IST1, KIF2C, KIFC1, LSM10, MAPRE1, MAPRE3, MCM2, MCM4, MCM6, MCTS1, MTTP, NAA20, NDRG1, NEK6, ORC5, PA2G4, PBK, PCLAF, PCNA, PHGDH, PPP2R2D, PRDX5, PRIM2, PSMA1, PSMA…
				GO:0031349	positive regulation of defense response	1.96438e-05	Group55	46	[ACSBG2, ARL4C, CAV2, CCL5, CEBPA, CLEC4E, COCH, CTSH, DOCK3, EIF4E, ESR1, FLOT1, GRN, HMGB2, HMGB3, HSPD1, PDK1, PPIP5K1, PQBP1, PSMA1, PSMA2, PSMA3, PSMA4, PSMA5, PSMA6, PSMA7, PSMB2, PSMB3, PSMB4, PSMB5, PSMB6, PSMC1, PSMC6, PSMD1, PSMD11, PSMD14, PSMD3, PSMD4, PSME2, RNASEH2A, RTN4, S100A1, TALDO1, TLR9, UBA52, UBE2D2]
				GO:0030177	positive regulation of Wnt signaling pathway	2.76327e-05	Group55	24	[CAV2, COL1A1, MTTP, PSMA1, PSMA2, PSMA3, PSMA4, PSMA5, PSMA6, PSMA7, PSMB2, PSMB3, PSMB4, PSMB5, PSMB6, PSMC1, PSMC6, PSMD1, PSMD11, PSMD14, PSMD3, PSMD4, PSME2, RBM39]
				GO:0016071	mRNA metabolic process	2.94908e-05	Group55	72	[AGO2, CHTOP, CIRBP, DNAJC8, DOCK3, EIF4A3, EIF4E, ERRFI1, HABP4, HIF1A, HNRNPA0, HNRNPM, LSM10, LSM2, LSM7, NCBP2, NUDT21, P2RY4, PAPOLA, PBK, PKP3, POLR2K, PPIH, PQBP1, PRDX5, PRDX6, PSMA1, PSMA2, PSMA3, PSMA4, PSMA5, PSMA6, PSMA7, PSMB2, PSMB3, PSMB4, PSMB5, PSMB6, PSMC1, PSMC6, PSMD1, PSMD11, PSMD14, PSMD3, PSMD4, PSME2, RBM39, RBM4, RDH14, RPS12, RPS23, RPS5, RRAGA, RTN3, SERBP1, SLBP, SMNDC…
				GO:0038061	NIK/NF-kappaB signaling	2.95068e-05	Group55	24	[PBK, PRDX1, PSMA1, PSMA2, PSMA3, PSMA4, PSMA5, PSMA6, PSMA7, PSMB2, PSMB3, PSMB4, PSMB5, PSMB6, PSMC1, PSMC6, PSMD1, PSMD11, PSMD14, PSMD3, PSMD4, PSME2, TLR9, TRAF4]
				GO:0010608	posttranscriptional regulation of gene expression	2.97531e-05	Group55	58	[AGO2, ASRGL1, CAV2, CCL5, CIRBP, DHFR, EEF1G, EIF1AX, EIF2S2, EIF4A3, EIF4E, ESR1, FBXO4, GATB, GCN1, GLUL, HABP4, HNRNPA0, HNRNPM, IREB2, MCTS1, NCBP2, NUDT21, PA2G4, PKP3, POLR2K, PSMA1, PSMA2, PSMA3, PSMA4, PSMA5, PSMA6, PSMA7, PSMB2, PSMB3, PSMB4, PSMB5, PSMB6, PSMC1, PSMC6, PSMD1, PSMD11, PSMD14, PSMD3, PSMD4, PSME2, RAN, RBM39, RBM4, SEH1L, SERBP1, SHMT1, SYNCRIP, THRAP3, TYMS, UBA52, XPNP…
				GO:0070555	response to interleukin-1	3.09407e-05	Group55	26	[CCL13, CCL5, HIF1A, IGFBP1, PSMA1, PSMA2, PSMA3, PSMA4, PSMA5, PSMA6, PSMA7, PSMB2, PSMB3, PSMB4, PSMB5, PSMB6, PSMC1, PSMC6, PSMD1, PSMD11, PSMD14, PSMD3, PSMD4, PSME2, TFPI, UBA52]
				GO:0031347	regulation of defense response	3.15942e-05	Group55	60	[A2M, ACP5, ACSBG2, ADIPOQ, ARL4C, CAV2, CCL5, CD200, CEBPA, CLEC4E, COCH, CTSH, DNASE1L3, DOCK3, EIF4E, ESR1, FLOT1, GPER1, GRN, GSTP1, HERC5, HMGB2, HMGB3, HSPD1, IGFBP1, P2RY4, PBK, PDK1, PPIP5K1, PQBP1, PSMA1, PSMA2, PSMA3, PSMA4, PSMA5, PSMA6, PSMA7, PSMB2, PSMB3, PSMB4, PSMB5, PSMB6, PSMC1, PSMC6, PSMD1, PSMD11, PSMD14, PSMD3, PSMD4, PSME2, RNASEH2A, RTN4, S100A1, SAMHD1, SCRIB, TALDO1, TLR…
				GO:0002244	hematopoietic progenitor cell differentiation	3.18516e-05	Group55	24	[CD200, GATD3A, MTTP, NUDT21, PSMA1, PSMA2, PSMA3, PSMA4, PSMA5, PSMA6, PSMA7, PSMB2, PSMB3, PSMB4, PSMB5, PSMB6, PSMC1, PSMC6, PSMD1, PSMD11, PSMD14, PSMD3, PSMD4, PSME2]
				GO:1905330	regulation of morphogenesis of an epithelium	4.56936e-05	Group55	24	[CDC42, DVL1, ESR1, MTTP, PSMA1, PSMA2, PSMA3, PSMA4, PSMA5, PSMA6, PSMA7, PSMB2, PSMB3, PSMB4, PSMB5, PSMB6, PSMC1, PSMC6, PSMD1, PSMD11, PSMD14, PSMD3, PSMD4, PSME2]
				GO:0019774	proteasome core complex, beta-subunit complex	4.57606e-05	Group55	6	[PSMA5, PSMB2, PSMB3, PSMB4, PSMB5, PSMB6]
				GO:0044770	cell cycle phase transition	7.39304e-05	Group55	56	[CALM1, CALM2, CDC14A, CDC20, CDK1, CDKN2B, CHTOP, CYP1A1, DHFR, EIF4E, GMNN, GPAM, HAUS2, IQGAP3, LSM10, MAPRE1, MCM2, MCM4, MCM6, NEK6, ORC5, PCNA, PPP2R2D, PRIM2, PSMA1, PSMA2, PSMA3, PSMA4, PSMA5, PSMA6, PSMA7, PSMB2, PSMB3, PSMB4, PSMB5, PSMB6, PSMC1, PSMC6, PSMD1, PSMD11, PSMD14, PSMD3, PSMD4, PSME2, REEP5, RPA2, RRM2, SLBP, SPAST, TACC3, TFDP1, TPX2, TYMS, UBE2C, YWHAE, ZPR1]
				GO:2000027	regulation of animal organ morphogenesis	8.31097e-05	Group55	29	[CDC42, DIO3, DOCK3, DVL1, ESR1, GATD3A, MTTP, NACA, PSMA1, PSMA2, PSMA3, PSMA4, PSMA5, PSMA6, PSMA7, PSMB2, PSMB3, PSMB4, PSMB5, PSMB6, PSMC1, PSMC6, PSMD1, PSMD11, PSMD14, PSMD3, PSMD4, PSME2, SMAD4]
				GO:0048863	stem cell differentiation	8.56325e-05	Group55	30	[A2M, CD200, CFL1, ESR1, GATD3A, HIF1A, MTTP, NUDT21, PSMA1, PSMA2, PSMA3, PSMA4, PSMA5, PSMA6, PSMA7, PSMB2, PSMB3, PSMB4, PSMB5, PSMB6, PSMC1, PSMC6, PSMD1, PSMD11, PSMD14, PSMD3, PSMD4, PSME2, SMAD4, TRAF4]
				GO:0070482	response to oxygen levels	0.000106969	Group55	41	[ABAT, ADIPOQ, ADSL, ANGPTL4, CAV2, CD200, COL1A1, CYP1A1, EGLN2, EIF4E, HIF1A, HP1BP3, IREB2, NAMPT, NDRG1, P4HB, PDK1, PSAT1, PSMA1, PSMA2, PSMA3, PSMA4, PSMA5, PSMA6, PSMA7, PSMB2, PSMB3, PSMB4, PSMB5, PSMB6, PSMC1, PSMC6, PSMD1, PSMD11, PSMD14, PSMD3, PSMD4, PSME2, SMAD4, UBA52, UCP2]
				GO:0045087	innate immune response	0.000142841	Group55	62	[A2M, ACSBG2, ARL4C, CALM1, CAV2, CCL13, CCL5, CLEC4E, COCH, CRCP, CTSH, DHRS4, DOCK3, EIF4E, ESR1, FLOT1, GLUL, GPER1, GRN, HERC5, HIF1A, HMGB2, HMGB3, HSPD1, IGHM, IP6K2, MT2A, P2RY4, PDK1, PPHLN1, PPIP5K1, PQBP1, PRDX1, PSMA1, PSMA2, PSMA3, PSMA4, PSMA5, PSMA6, PSMA7, PSMB2, PSMB3, PSMB4, PSMB5, PSMB6, PSMC1, PSMC6, PSMD1, PSMD11, PSMD14, PSMD3, PSMD4, PSME2, RTN4, S100A1, SAMHD1, SCRIB, SYNCR…
				GO:0019221	cytokine-mediated signaling pathway	0.00015401	Group55	57	[ACP5, ADIPOQ, BIRC5, CALM1, CARD8, CAV2, CCL13, CCL5, CD4, CDC42, CEBPA, CFL1, CMPK1, CSNK2B, DOCK3, ETFA, ETFB, FER, GSTP1, HIF1A, IP6K2, LMNB1, MDH2, MT2A, P2RY4, P4HB, PBK, PPIP5K1, PSMA1, PSMA2, PSMA3, PSMA4, PSMA5, PSMA6, PSMA7, PSMB2, PSMB3, PSMB4, PSMB5, PSMB6, PSMC1, PSMC6, PSMD1, PSMD11, PSMD14, PSMD3, PSMD4, PSME2, RNASEH2A, SAMHD1, SCRIB, SMAD4, SPPL2B, TALDO1, TRIM25, UBA52, YWHAE]
				GO:0043687	post-translational protein modification	0.000172986	Group55	36	[ASB13, COPS6, FBXO4, FBXO6, FBXW5, GSTP1, HIF1A, IGFBP1, KEAP1, NEDD8, NUCB1, P4HB, PRKCSH, PSMA1, PSMA2, PSMA3, PSMA4, PSMA5, PSMA6, PSMA7, PSMB2, PSMB3, PSMB4, PSMB5, PSMB6, PSMC1, PSMC6, PSMD1, PSMD11, PSMD14, PSMD3, PSMD4, PSME2, PTP4A2, SPP2, UCHL3]
				GO:0010389	regulation of G2/M transition of mitotic cell cycle	0.000190376	Group55	26	[CDK1, CHTOP, HAUS2, MAPRE1, PSMA1, PSMA2, PSMA3, PSMA4, PSMA5, PSMA6, PSMA7, PSMB2, PSMB3, PSMB4, PSMB5, PSMB6, PSMC1, PSMC6, PSMD1, PSMD11, PSMD14, PSMD3, PSMD4, PSME2, TPX2, YWHAE]
				GO:1901565	organonitrogen compound catabolic process	0.00028748	Group55	89	[ABAT, AGO2, AKR1B10, ASRGL1, BCKDHB, BHMT, CAV2, CDC20, CDK1, CEBPA, CRBN, CTSH, CYP3A4, DCTPP1, DIO3, DLD, DUT, DVL1, EGLN2, ENOSF1, FBXO4, FBXO6, FBXW5, GALC, GCSH, GDA, GLUL, GPAM, GPT2, HADH, HEXA, HMGCLL1, KEAP1, KYAT1, LAMP2, NCKAP1, NEDD8, NUDT1, NUDT3, ODC1, OTC, PBK, PGA5, PHB, PPT1, PRDX5, PRSS16, PSAT1, PSMA1, PSMA2, PSMA3, PSMA4, PSMA5, PSMA6, PSMA7, PSMB2, PSMB3, PSMB4, PSMB5, PSMB6…
				GO:0022624	proteasome accessory complex	0.000526928	Group55	8	[PSMC1, PSMC6, PSMD1, PSMD11, PSMD14, PSMD3, PSMD4, PSME2]
				GO:0043161	proteasome-mediated ubiquitin-dependent protein catabolic process	0.000702692	Group55	38	[CAV2, CDC20, CDK1, CEBPA, CRBN, DVL1, FBXO4, FBXO6, FBXW5, KEAP1, PBK, PSMA1, PSMA2, PSMA3, PSMA4, PSMA5, PSMA6, PSMA7, PSMB2, PSMB3, PSMB4, PSMB5, PSMB6, PSMC1, PSMC6, PSMD1, PSMD11, PSMD14, PSMD3, PSMD4, PSME2, PTTG1, RAD23A, RNF121, TRIM25, UBA52, UBE2C, ZFAND2B]
				GO:0000086	G2/M transition of mitotic cell cycle	0.000827394	Group55	29	[CALM1, CALM2, CDK1, CDKN2B, CHTOP, HAUS2, MAPRE1, PSMA1, PSMA2, PSMA3, PSMA4, PSMA5, PSMA6, PSMA7, PSMB2, PSMB3, PSMB4, PSMB5, PSMB6, PSMC1, PSMC6, PSMD1, PSMD11, PSMD14, PSMD3, PSMD4, PSME2, TPX2, YWHAE]
				GO:1901991	negative regulation of mitotic cell cycle phase transition	0.00120634	Group55	27	[CDC20, CDK1, CDKN2B, PCNA, PSMA1, PSMA2, PSMA3, PSMA4, PSMA5, PSMA6, PSMA7, PSMB2, PSMB3, PSMB4, PSMB5, PSMB6, PSMC1, PSMC6, PSMD1, PSMD11, PSMD14, PSMD3, PSMD4, PSME2, REEP5, RPA2, TFDP1]
				GO:0050776	regulation of immune response	0.00172966	Group55	67	[A2M, ACP5, ACSBG2, ARL4C, ARPC2, ARPC4, CALM1, CALM2, CAV2, CCL5, CD200, CD4, CD99, CDC42, CLEC4E, COCH, COL1A1, CTSH, DHRS4, DOCK3, EIF4E, ESR1, FER, FLOT1, GRN, HMGB2, HMGB3, HSPD1, IGHM, MAP2K4, MTTP, NCKAP1, P2RY4, PDK1, PHB, PPHLN1, PPIP5K1, PQBP1, PRDX1, PSMA1, PSMA2, PSMA3, PSMA4, PSMA5, PSMA6, PSMA7, PSMB2, PSMB3, PSMB4, PSMB5, PSMB6, PSMC1, PSMC6, PSMD1, PSMD11, PSMD14, PSMD3, PSMD4, PS…
				GO:0045930	negative regulation of mitotic cell cycle	0.00194114	Group55	33	[CDC14A, CDC20, CDK1, CDKN2B, MTTP, PCNA, PSMA1, PSMA2, PSMA3, PSMA4, PSMA5, PSMA6, PSMA7, PSMB2, PSMB3, PSMB4, PSMB5, PSMB6, PSMC1, PSMC6, PSMD1, PSMD11, PSMD14, PSMD3, PSMD4, PSME2, PTTG1, REEP5, RPA2, SCRIB, SLC9A3R1, TFDP1, TOM1L2]
				GO:0007346	regulation of mitotic cell cycle	0.00230557	Group55	54	[BIRC5, CAV2, CDC14A, CDC20, CDK1, CDKN2B, CHTOP, CKS1B, CYP1A1, DOCK3, EIF4E, FBXW5, GATD3A, HAUS2, IGFBP1, LSM10, MAPRE1, MTTP, NDRG1, NEK6, PBK, PCNA, PRDX5, PSMA1, PSMA2, PSMA3, PSMA4, PSMA5, PSMA6, PSMA7, PSMB2, PSMB3, PSMB4, PSMB5, PSMB6, PSMC1, PSMC6, PSMD1, PSMD11, PSMD14, PSMD3, PSMD4, PSME2, PTTG1, REEP5, RPA2, SCRIB, SLC9A3R1, TACC3, TFDP1, TOM1L2, TPX2, UBE2C, YWHAE]
				GO:0071345	cellular response to cytokine stimulus	0.00237696	Group55	71	[ACP5, ADIPOQ, BIRC5, CALM1, CARD8, CAV2, CCL13, CCL5, CD4, CDC42, CEBPA, CFL1, CMPK1, COL1A1, CSNK2B, DOCK3, EIF4E, ETFA, ETFB, FER, GCLM, GLUL, GPD1, GPER1, GSTP1, HDGF, HIF1A, IP6K2, KEAP1, LMNB1, MCM2, MDH2, MT2A, NFYB, P2RY4, P4HB, PBK, PHB, PPIP5K1, PSMA1, PSMA2, PSMA3, PSMA4, PSMA5, PSMA6, PSMA7, PSMB2, PSMB3, PSMB4, PSMB5, PSMB6, PSMC1, PSMC6, PSMD1, PSMD11, PSMD14, PSMD3, PSMD4, PSME2, R…
				GO:0010033	response to organic substance	0.00252145	Group55	170	[AACS, ABAT, ABCD3, ACACA, ACP5, ACSBG2, ADIPOQ, ADTRP, AGL, AKR1B10, ARFGAP3, ATP1A1, ATP5MC3, BIRC5, BMP5, CA2, CALM1, CALM2, CARD8, CAV2, CCL13, CCL5, CD4, CDC42, CDK1, CDKN2B, CEBPA, CFL1, CLK2, CMPK1, COL1A1, CPT1A, CSNK2B, CTDSPL2, CTSH, CYP1A1, CYP24A1, DHFR, DHRS4, DNAJB11, DOCK3, DTYMK, EGLN2, EIF4A3, EIF4E, EMILIN1, ENY2, ERRFI1, ESR1, ETFA, ETFB, FBXO6, FDX1, FER, FLOT1, G6PD, GATD3A, …
				GO:0002253	activation of immune response	0.00266628	Group55	49	[A2M, ACSBG2, ARL4C, ARPC2, ARPC4, CAV2, CD4, CDC42, CLEC4E, CTSH, DHRS4, EIF4E, ESR1, FLOT1, HSPD1, IGHM, MTTP, NCKAP1, PDK1, PHB, PPHLN1, PPIP5K1, PQBP1, PRDX1, PSMA1, PSMA2, PSMA3, PSMA4, PSMA5, PSMA6, PSMA7, PSMB2, PSMB3, PSMB4, PSMB5, PSMB6, PSMC1, PSMC6, PSMD1, PSMD11, PSMD14, PSMD3, PSMD4, PSME2, RTN4, S100A1, TLR9, UBA52, UBE2D2]
				GO:0010564	regulation of cell cycle process	0.00283308	Group55	60	[ACACA, CALM1, CALM2, CAV2, CDC14A, CDC20, CDC42, CDK1, CDKN2B, CHTOP, CRCP, CYP1A1, DOCK3, EIF4E, FBXW5, FEN1, GPER1, HAUS2, HIF1A, IGFBP1, LSM10, MAPRE1, NDRG1, NEK6, PBK, PCNA, PRDX5, PSMA1, PSMA2, PSMA3, PSMA4, PSMA5, PSMA6, PSMA7, PSMB2, PSMB3, PSMB4, PSMB5, PSMB6, PSMC1, PSMC6, PSMD1, PSMD11, PSMD14, PSMD3, PSMD4, PSME2, PTTG1, RBBP4, REEP5, RHNO1, RPA2, RRM2, SPAST, TACC3, TFDP1, TOM1L2, T…
				GO:0034097	response to cytokine	0.00312876	Group55	74	[ACP5, ADIPOQ, BIRC5, CALM1, CARD8, CAV2, CCL13, CCL5, CD4, CDC42, CEBPA, CFL1, CMPK1, COL1A1, CSNK2B, DOCK3, EIF4E, ETFA, ETFB, FER, GCLM, GLUL, GPD1, GPER1, GSTP1, HDGF, HIF1A, IGFBP1, IP6K2, KEAP1, LMNB1, MCM2, MDH2, MT2A, NFYB, P2RY4, P4HB, PBK, PHB, PPIP5K1, PSMA1, PSMA2, PSMA3, PSMA4, PSMA5, PSMA6, PSMA7, PSMB2, PSMB3, PSMB4, PSMB5, PSMB6, PSMC1, PSMC6, PSMD1, PSMD11, PSMD14, PSMD3, PSMD4, …
				GO:0051726	regulation of cell cycle	0.00342833	Group55	83	[ACACA, BIRC5, CALM1, CALM2, CAV2, CDC14A, CDC20, CDC42, CDK1, CDKN2B, CEBPA, CERS2, CGREF1, CHTOP, CKS1B, CRCP, CYP1A1, DOCK3, EIF4E, ETFA, ETFB, FBXO4, FBXO6, FBXW5, FEN1, GATD3A, GMNN, GPER1, H2AFX, HAUS2, HERC5, HIF1A, IGFBP1, LSM10, MAPRE1, MAPRE3, MCM2, MTTP, NDRG1, NEK6, PA2G4, PBK, PCLAF, PCNA, PRDX5, PSMA1, PSMA2, PSMA3, PSMA4, PSMA5, PSMA6, PSMA7, PSMB2, PSMB3, PSMB4, PSMB5, PSMB6, PSMC…
				GO:0002768	immune response-regulating cell surface receptor signaling pathway	0.0035211	Group55	35	[ARPC2, ARPC4, CALM1, CALM2, CD4, CDC42, CLEC4E, EIF4E, FER, IGHM, MAP2K4, MTTP, NCKAP1, PDK1, PRDX1, PSMA1, PSMA2, PSMA3, PSMA4, PSMA5, PSMA6, PSMA7, PSMB2, PSMB3, PSMB4, PSMB5, PSMB6, PSMC1, PSMC6, PSMD1, PSMD11, PSMD14, PSMD3, PSMD4, PSME2]
				GO:0050851	antigen receptor-mediated signaling pathway	0.00381782	Group55	26	[CD4, EIF4E, IGHM, MTTP, PDK1, PRDX1, PSMA1, PSMA2, PSMA3, PSMA4, PSMA5, PSMA6, PSMA7, PSMB2, PSMB3, PSMB4, PSMB5, PSMB6, PSMC1, PSMC6, PSMD1, PSMD11, PSMD14, PSMD3, PSMD4, PSME2]
				GO:1901990	regulation of mitotic cell cycle phase transition	0.0040768	Group55	38	[CDC14A, CDC20, CDK1, CDKN2B, CHTOP, CYP1A1, EIF4E, HAUS2, LSM10, MAPRE1, NEK6, PCNA, PSMA1, PSMA2, PSMA3, PSMA4, PSMA5, PSMA6, PSMA7, PSMB2, PSMB3, PSMB4, PSMB5, PSMB6, PSMC1, PSMC6, PSMD1, PSMD11, PSMD14, PSMD3, PSMD4, PSME2, REEP5, RPA2, TFDP1, TPX2, UBE2C, YWHAE]
(#8) Proteolysis	cellular metabolic process	GO:0019752	carboxylic acid metabolic process	GO:0019752	carboxylic acid metabolic process	1.39994e-15	Group54	116	[AACS, ABAT, ABCD3, ACACA, ACAD9, ACLY, ACOT1, ACSBG2, ADIPOQ, ADSL, ADSSL1, ADTRP, AGO2, AKR1B10, ALDH3A2, AMACR, ARV1, ASRGL1, BAAT, BCKDHB, BHMT, CARS, CAV2, CBR1, CPT1A, CRYL1, CYP1A1, CYP3A4, DECR1, DHFR, DLD, ECH1, ECI2, EGLN2, ELOVL6, ENOSF1, ETFA, ETFB, FLOT1, GATB, GCLM, GCSH, GFPT1, GLUL, GPAM, GPD1, GPT2, GSTP1, HACD2, HADH, HADHA, HAS3, HEXA, HIF1A, HMGCLL1, HSD3B7, IDH2, IDH3B, IDH3G…
(#9) Catabolic Process	proteasome complex			GO:0006082	organic acid metabolic process	2.98495e-15	Group54	121	[AACS, ABAT, ABCD3, ABCG2, ACACA, ACAD9, ACLY, ACOT1, ACSBG2, ADIPOQ, ADSL, ADSSL1, ADTRP, AGO2, AKR1B10, ALDH3A2, AMACR, ARV1, ASRGL1, BAAT, BCKDHB, BHMT, CARS, CAV2, CBR1, CPT1A, CRYL1, CYP1A1, CYP3A4, DECR1, DHFR, DLD, ECH1, ECI2, EGLN2, ELOVL6, ENOSF1, ETFA, ETFB, FLOT1, GATB, GCLM, GCSH, GFPT1, GLUL, GPAM, GPD1, GPT2, GSTP1, HACD2, HADH, HADHA, HAS3, HEXA, HIF1A, HMGCLL1, HSD3B7, IDH2, IDH3B…
(#10) Cellular Metabolism	peptidase complex			GO:0043436	oxoacid metabolic process	4.83035e-15	Group54	119	[AACS, ABAT, ABCD3, ACACA, ACAD9, ACLY, ACOT1, ACSBG2, ADIPOQ, ADSL, ADSSL1, ADTRP, AGO2, AKR1B10, ALDH3A2, AMACR, ARV1, ASRGL1, BAAT, BCKDHB, BHMT, CARS, CAV2, CBR1, CPT1A, CRYL1, CYP1A1, CYP3A4, DECR1, DHFR, DLD, ECH1, ECI2, EGLN2, ELOVL6, ENOSF1, ETFA, ETFB, FLOT1, GATB, GCLM, GCSH, GFPT1, GLUL, GPAM, GPD1, GPT2, GSTP1, HACD2, HADH, HADHA, HAS3, HEXA, HIF1A, HMGCLL1, HSD3B7, IDH2, IDH3B, IDH3G…
	immune response signaling			KEGG:03050	Proteasome	1.80971e-13	Group54	20	[PSMA1, PSMA2, PSMA3, PSMA4, PSMA5, PSMA6, PSMA7, PSMB2, PSMB3, PSMB4, PSMB5, PSMB6, PSMC1, PSMC6, PSMD1, PSMD11, PSMD14, PSMD3, PSMD4, PSME2]
				GO:0000502	proteasome complex	1.93409e-11	Group54	22	[PSMA1, PSMA2, PSMA3, PSMA4, PSMA5, PSMA6, PSMA7, PSMB2, PSMB3, PSMB4, PSMB5, PSMB6, PSMC1, PSMC6, PSMD1, PSMD11, PSMD14, PSMD3, PSMD4, PSME2, RAD23A, ZFAND2B]
				GO:0006521	regulation of cellular amino acid metabolic process	1.93409e-11	Group54	22	[BHMT, ODC1, PSMA1, PSMA2, PSMA3, PSMA4, PSMA5, PSMA6, PSMA7, PSMB2, PSMB3, PSMB4, PSMB5, PSMB6, PSMC1, PSMC6, PSMD1, PSMD11, PSMD14, PSMD3, PSMD4, PSME2]
				GO:1905368	peptidase complex	7.07111e-11	Group54	25	[AFG3L2, ENY2, PSMA1, PSMA2, PSMA3, PSMA4, PSMA5, PSMA6, PSMA7, PSMB2, PSMB3, PSMB4, PSMB5, PSMB6, PSMC1, PSMC6, PSMD1, PSMD11, PSMD14, PSMD3, PSMD4, PSME2, RAD23A, TAF15, ZFAND2B]
				GO:0031145	anaphase-promoting complex-dependent catabolic process	1.08278e-10	Group54	25	[CDC20, CDK1, PSMA1, PSMA2, PSMA3, PSMA4, PSMA5, PSMA6, PSMA7, PSMB2, PSMB3, PSMB4, PSMB5, PSMB6, PSMC1, PSMC6, PSMD1, PSMD11, PSMD14, PSMD3, PSMD4, PSME2, PTTG1, UBA52, UBE2C]
				GO:0033238	regulation of cellular amine metabolic process	1.56641e-10	Group54	24	[ABAT, BHMT, DOCK3, ODC1, PSMA1, PSMA2, PSMA3, PSMA4, PSMA5, PSMA6, PSMA7, PSMB2, PSMB3, PSMB4, PSMB5, PSMB6, PSMC1, PSMC6, PSMD1, PSMD11, PSMD14, PSMD3, PSMD4, PSME2]
				GO:0006520	cellular amino acid metabolic process	2.46342e-10	Group54	55	[ABAT, ADSL, ADSSL1, AGO2, AKR1B10, ASRGL1, BAAT, BCKDHB, BHMT, CARS, DLD, EGLN2, ENOSF1, GATB, GCLM, GCSH, GFPT1, GLUL, GPAM, GPT2, HADH, HMGCLL1, KYAT1, ODC1, OTC, P4HB, PHGDH, PPA1, PSAT1, PSMA1, PSMA2, PSMA3, PSMA4, PSMA5, PSMA6, PSMA7, PSMB2, PSMB3, PSMB4, PSMB5, PSMB6, PSMC1, PSMC6, PSMD1, PSMD11, PSMD14, PSMD3, PSMD4, PSME2, PSPH, PYCR1, PYCR3, SEPHS2, SHMT1, THNSL2]
				GO:0031146	SCF-dependent proteasomal ubiquitin-dependent protein catabolic process	1.03525e-09	Group54	23	[FBXO4, FBXO6, FBXW5, PSMA1, PSMA2, PSMA3, PSMA4, PSMA5, PSMA6, PSMA7, PSMB2, PSMB3, PSMB4, PSMB5, PSMB6, PSMC1, PSMC6, PSMD1, PSMD11, PSMD14, PSMD3, PSMD4, PSME2]
				GO:0009308	amine metabolic process	3.20418e-09	Group54	29	[ABAT, BHMT, CYP1A1, DOCK3, GDE1, KYAT1, ODC1, PSMA1, PSMA2, PSMA3, PSMA4, PSMA5, PSMA6, PSMA7, PSMB2, PSMB3, PSMB4, PSMB5, PSMB6, PSMC1, PSMC6, PSMD1, PSMD11, PSMD14, PSMD3, PSMD4, PSME2, SAT1, SULT1A1]
				GO:0002479	antigen processing and presentation of exogenous peptide antigen via MHC class I, TAP-dependent	9.96409e-09	Group54	20	[PSMA1, PSMA2, PSMA3, PSMA4, PSMA5, PSMA6, PSMA7, PSMB2, PSMB3, PSMB4, PSMB5, PSMB6, PSMC1, PSMC6, PSMD1, PSMD11, PSMD14, PSMD3, PSMD4, PSME2]
				GO:0060218	hematopoietic stem cell differentiation	1.01118e-08	Group54	22	[CD200, MTTP, PSMA1, PSMA2, PSMA3, PSMA4, PSMA5, PSMA6, PSMA7, PSMB2, PSMB3, PSMB4, PSMB5, PSMB6, PSMC1, PSMC6, PSMD1, PSMD11, PSMD14, PSMD3, PSMD4, PSME2]
				GO:0043618	regulation of transcription from RNA polymerase II promoter in response to stress	1.02289e-08	Group54	25	[EGLN2, EIF4E, GCN1, HIF1A, PSMA1, PSMA2, PSMA3, PSMA4, PSMA5, PSMA6, PSMA7, PSMB2, PSMB3, PSMB4, PSMB5, PSMB6, PSMC1, PSMC6, PSMD1, PSMD11, PSMD14, PSMD3, PSMD4, PSME2, UBA52]
				GO:0044106	cellular amine metabolic process	1.59874e-08	Group54	27	[ABAT, BHMT, DOCK3, GDE1, KYAT1, ODC1, PSMA1, PSMA2, PSMA3, PSMA4, PSMA5, PSMA6, PSMA7, PSMB2, PSMB3, PSMB4, PSMB5, PSMB6, PSMC1, PSMC6, PSMD1, PSMD11, PSMD14, PSMD3, PSMD4, PSME2, SAT1]
				GO:0002474	antigen processing and presentation of peptide antigen via MHC class I	1.75428e-08	Group54	22	[PSMA1, PSMA2, PSMA3, PSMA4, PSMA5, PSMA6, PSMA7, PSMB2, PSMB3, PSMB4, PSMB5, PSMB6, PSMC1, PSMC6, PSMD1, PSMD11, PSMD14, PSMD3, PSMD4, PSME2, SAR1B, TAPBPL]
				GO:0038095	Fc-epsilon receptor signaling pathway	7.18754e-08	Group54	25	[CALM1, CALM2, FER, MAP2K4, PDK1, PSMA1, PSMA2, PSMA3, PSMA4, PSMA5, PSMA6, PSMA7, PSMB2, PSMB3, PSMB4, PSMB5, PSMB6, PSMC1, PSMC6, PSMD1, PSMD11, PSMD14, PSMD3, PSMD4, PSME2]
				GO:0002223	stimulatory C-type lectin receptor signaling pathway	1.29813e-07	Group54	23	[CLEC4E, EIF4E, PDK1, PSMA1, PSMA2, PSMA3, PSMA4, PSMA5, PSMA6, PSMA7, PSMB2, PSMB3, PSMB4, PSMB5, PSMB6, PSMC1, PSMC6, PSMD1, PSMD11, PSMD14, PSMD3, PSMD4, PSME2]
				GO:0060071	Wnt signaling pathway, planar cell polarity pathway	1.45715e-07	Group54	23	[CDC42, DVL1, MTTP, PSMA1, PSMA2, PSMA3, PSMA4, PSMA5, PSMA6, PSMA7, PSMB2, PSMB3, PSMB4, PSMB5, PSMB6, PSMC1, PSMC6, PSMD1, PSMD11, PSMD14, PSMD3, PSMD4, PSME2]
				GO:0038093	Fc receptor signaling pathway	2.06337e-07	Group54	31	[ARPC2, ARPC4, CALM1, CALM2, CDC42, CLEC4E, FER, MAP2K4, MTTP, NCKAP1, PDK1, PSMA1, PSMA2, PSMA3, PSMA4, PSMA5, PSMA6, PSMA7, PSMB2, PSMB3, PSMB4, PSMB5, PSMB6, PSMC1, PSMC6, PSMD1, PSMD11, PSMD14, PSMD3, PSMD4, PSME2]
				GO:0033209	tumor necrosis factor-mediated signaling pathway	2.60678e-07	Group54	28	[ACP5, ADIPOQ, CARD8, ETFA, ETFB, GSTP1, PBK, PSMA1, PSMA2, PSMA3, PSMA4, PSMA5, PSMA6, PSMA7, PSMB2, PSMB3, PSMB4, PSMB5, PSMB6, PSMC1, PSMC6, PSMD1, PSMD11, PSMD14, PSMD3, PSMD4, PSME2, SPPL2B]
				GO:0070498	interleukin-1-mediated signaling pathway	2.80334e-07	Group54	21	[PSMA1, PSMA2, PSMA3, PSMA4, PSMA5, PSMA6, PSMA7, PSMB2, PSMB3, PSMB4, PSMB5, PSMB6, PSMC1, PSMC6, PSMD1, PSMD11, PSMD14, PSMD3, PSMD4, PSME2, UBA52]
				GO:2000736	regulation of stem cell differentiation	3.14472e-07	Group54	23	[GATD3A, MTTP, NUDT21, PSMA1, PSMA2, PSMA3, PSMA4, PSMA5, PSMA6, PSMA7, PSMB2, PSMB3, PSMB4, PSMB5, PSMB6, PSMC1, PSMC6, PSMD1, PSMD11, PSMD14, PSMD3, PSMD4, PSME2]
				GO:0043488	regulation of mRNA stability	3.27449e-07	Group54	29	[CIRBP, EIF4E, HNRNPA0, HNRNPM, PSMA1, PSMA2, PSMA3, PSMA4, PSMA5, PSMA6, PSMA7, PSMB2, PSMB3, PSMB4, PSMB5, PSMB6, PSMC1, PSMC6, PSMD1, PSMD11, PSMD14, PSMD3, PSMD4, PSME2, SERBP1, SYNCRIP, THRAP3, UBA52, XPNPEP1]
				GO:0001738	morphogenesis of a polarized epithelium	5.00899e-07	Group54	25	[CDC42, DVL1, MTTP, PSMA1, PSMA2, PSMA3, PSMA4, PSMA5, PSMA6, PSMA7, PSMB2, PSMB3, PSMB4, PSMB5, PSMB6, PSMC1, PSMC6, PSMD1, PSMD11, PSMD14, PSMD3, PSMD4, PSME2, SLC9A3R1, YWHAE]
				GO:0035567	non-canonical Wnt signaling pathway	5.19878e-07	Group54	26	[AGO2, CALM1, CALM2, CDC42, DVL1, MTTP, PSMA1, PSMA2, PSMA3, PSMA4, PSMA5, PSMA6, PSMA7, PSMB2, PSMB3, PSMB4, PSMB5, PSMB6, PSMC1, PSMC6, PSMD1, PSMD11, PSMD14, PSMD3, PSMD4, PSME2]
				GO:0061013	regulation of mRNA catabolic process	5.61921e-07	Group54	31	[AGO2, CIRBP, EIF4E, HNRNPA0, HNRNPM, PKP3, PSMA1, PSMA2, PSMA3, PSMA4, PSMA5, PSMA6, PSMA7, PSMB2, PSMB3, PSMB4, PSMB5, PSMB6, PSMC1, PSMC6, PSMD1, PSMD11, PSMD14, PSMD3, PSMD4, PSME2, SERBP1, SYNCRIP, THRAP3, UBA52, XPNPEP1]
				GO:0010972	negative regulation of G2/M transition of mitotic cell cycle	6.45942e-07	Group54	21	[CDK1, PSMA1, PSMA2, PSMA3, PSMA4, PSMA5, PSMA6, PSMA7, PSMB2, PSMB3, PSMB4, PSMB5, PSMB6, PSMC1, PSMC6, PSMD1, PSMD11, PSMD14, PSMD3, PSMD4, PSME2]
				GO:0010565	regulation of cellular ketone metabolic process	1.43247e-06	Group54	28	[ADIPOQ, BHMT, BMP5, CAV2, CPT1A, ODC1, P2RY4, PDK1, PSMA1, PSMA2, PSMA3, PSMA4, PSMA5, PSMA6, PSMA7, PSMB2, PSMB3, PSMB4, PSMB5, PSMB6, PSMC1, PSMC6, PSMD1, PSMD11, PSMD14, PSMD3, PSMD4, PSME2]
				GO:0070646	protein modification by small protein removal	2.32254e-06	Group54	35	[ACTL6A, CDC20, CDK1, COPS6, ENY2, ESR1, HIF1A, KEAP1, NEDD8, PSMA1, PSMA2, PSMA3, PSMA4, PSMA5, PSMA6, PSMA7, PSMB2, PSMB3, PSMB4, PSMB5, PSMB6, PSMC1, PSMC6, PSMD1, PSMD11, PSMD14, PSMD3, PSMD4, PSME2, RAD23A, SHMT1, SLBP, SMAD4, UBA52, UCHL3]
				GO:0036294	cellular response to decreased oxygen levels	2.47648e-06	Group54	31	[EGLN2, EIF4E, HIF1A, HP1BP3, IREB2, NAMPT, NDRG1, P4HB, PDK1, PSAT1, PSMA1, PSMA2, PSMA3, PSMA4, PSMA5, PSMA6, PSMA7, PSMB2, PSMB3, PSMB4, PSMB5, PSMB6, PSMC1, PSMC6, PSMD1, PSMD11, PSMD14, PSMD3, PSMD4, PSME2, UBA52]
				GO:0071453	cellular response to oxygen levels	2.50187e-06	Group54	33	[CAV2, CD200, EGLN2, EIF4E, HIF1A, HP1BP3, IREB2, NAMPT, NDRG1, P4HB, PDK1, PSAT1, PSMA1, PSMA2, PSMA3, PSMA4, PSMA5, PSMA6, PSMA7, PSMB2, PSMB3, PSMB4, PSMB5, PSMB6, PSMC1, PSMC6, PSMD1, PSMD11, PSMD14, PSMD3, PSMD4, PSME2, UBA52]
				GO:0042180	cellular ketone metabolic process	2.59194e-06	Group54	33	[ADIPOQ, AKR1B10, BHMT, BMP5, CAV2, CPT1A, DHRS4, GPD1, HSD17B3, KYAT1, ODC1, P2RY4, PDK1, PSMA1, PSMA2, PSMA3, PSMA4, PSMA5, PSMA6, PSMA7, PSMB2, PSMB3, PSMB4, PSMB5, PSMB6, PSMC1, PSMC6, PSMD1, PSMD11, PSMD14, PSMD3, PSMD4, PSME2]
				GO:0090263	positive regulation of canonical Wnt signaling pathway	5.96259e-06	Group54	22	[CAV2, COL1A1, PSMA1, PSMA2, PSMA3, PSMA4, PSMA5, PSMA6, PSMA7, PSMB2, PSMB3, PSMB4, PSMB5, PSMB6, PSMC1, PSMC6, PSMD1, PSMD11, PSMD14, PSMD3, PSMD4, PSME2]
				GO:0048002	antigen processing and presentation of peptide antigen	1.15377e-05	Group54	25	[AP1M2, KIF15, KIF2C, PSMA1, PSMA2, PSMA3, PSMA4, PSMA5, PSMA6, PSMA7, PSMB2, PSMB3, PSMB4, PSMB5, PSMB6, PSMC1, PSMC6, PSMD1, PSMD11, PSMD14, PSMD3, PSMD4, PSME2, SAR1B, TAPBPL]
				GO:0030177	positive regulation of Wnt signaling pathway	2.76327e-05	Group54	24	[CAV2, COL1A1, MTTP, PSMA1, PSMA2, PSMA3, PSMA4, PSMA5, PSMA6, PSMA7, PSMB2, PSMB3, PSMB4, PSMB5, PSMB6, PSMC1, PSMC6, PSMD1, PSMD11, PSMD14, PSMD3, PSMD4, PSME2, RBM39]
				GO:0038061	NIK/NF-kappaB signaling	2.95068e-05	Group54	24	[PBK, PRDX1, PSMA1, PSMA2, PSMA3, PSMA4, PSMA5, PSMA6, PSMA7, PSMB2, PSMB3, PSMB4, PSMB5, PSMB6, PSMC1, PSMC6, PSMD1, PSMD11, PSMD14, PSMD3, PSMD4, PSME2, TLR9, TRAF4]
				GO:0070555	response to interleukin-1	3.09407e-05	Group54	26	[CCL13, CCL5, HIF1A, IGFBP1, PSMA1, PSMA2, PSMA3, PSMA4, PSMA5, PSMA6, PSMA7, PSMB2, PSMB3, PSMB4, PSMB5, PSMB6, PSMC1, PSMC6, PSMD1, PSMD11, PSMD14, PSMD3, PSMD4, PSME2, TFPI, UBA52]
				GO:0002244	hematopoietic progenitor cell differentiation	3.18516e-05	Group54	24	[CD200, GATD3A, MTTP, NUDT21, PSMA1, PSMA2, PSMA3, PSMA4, PSMA5, PSMA6, PSMA7, PSMB2, PSMB3, PSMB4, PSMB5, PSMB6, PSMC1, PSMC6, PSMD1, PSMD11, PSMD14, PSMD3, PSMD4, PSME2]
				GO:1905330	regulation of morphogenesis of an epithelium	4.56936e-05	Group54	24	[CDC42, DVL1, ESR1, MTTP, PSMA1, PSMA2, PSMA3, PSMA4, PSMA5, PSMA6, PSMA7, PSMB2, PSMB3, PSMB4, PSMB5, PSMB6, PSMC1, PSMC6, PSMD1, PSMD11, PSMD14, PSMD3, PSMD4, PSME2]
				GO:0036293	response to decreased oxygen levels	8.2668e-05	Group54	39	[ABAT, ADIPOQ, ADSL, ANGPTL4, CAV2, CYP1A1, EGLN2, EIF4E, HIF1A, HP1BP3, IREB2, NAMPT, NDRG1, P4HB, PDK1, PSAT1, PSMA1, PSMA2, PSMA3, PSMA4, PSMA5, PSMA6, PSMA7, PSMB2, PSMB3, PSMB4, PSMB5, PSMB6, PSMC1, PSMC6, PSMD1, PSMD11, PSMD14, PSMD3, PSMD4, PSME2, SMAD4, UBA52, UCP2]
				GO:2000027	regulation of animal organ morphogenesis	8.31097e-05	Group54	29	[CDC42, DIO3, DOCK3, DVL1, ESR1, GATD3A, MTTP, NACA, PSMA1, PSMA2, PSMA3, PSMA4, PSMA5, PSMA6, PSMA7, PSMB2, PSMB3, PSMB4, PSMB5, PSMB6, PSMC1, PSMC6, PSMD1, PSMD11, PSMD14, PSMD3, PSMD4, PSME2, SMAD4]
				GO:0048863	stem cell differentiation	8.56325e-05	Group54	30	[A2M, CD200, CFL1, ESR1, GATD3A, HIF1A, MTTP, NUDT21, PSMA1, PSMA2, PSMA3, PSMA4, PSMA5, PSMA6, PSMA7, PSMB2, PSMB3, PSMB4, PSMB5, PSMB6, PSMC1, PSMC6, PSMD1, PSMD11, PSMD14, PSMD3, PSMD4, PSME2, SMAD4, TRAF4]
				GO:0070482	response to oxygen levels	0.000106969	Group54	41	[ABAT, ADIPOQ, ADSL, ANGPTL4, CAV2, CD200, COL1A1, CYP1A1, EGLN2, EIF4E, HIF1A, HP1BP3, IREB2, NAMPT, NDRG1, P4HB, PDK1, PSAT1, PSMA1, PSMA2, PSMA3, PSMA4, PSMA5, PSMA6, PSMA7, PSMB2, PSMB3, PSMB4, PSMB5, PSMB6, PSMC1, PSMC6, PSMD1, PSMD11, PSMD14, PSMD3, PSMD4, PSME2, SMAD4, UBA52, UCP2]
				GO:0043687	post-translational protein modification	0.000172986	Group54	36	[ASB13, COPS6, FBXO4, FBXO6, FBXW5, GSTP1, HIF1A, IGFBP1, KEAP1, NEDD8, NUCB1, P4HB, PRKCSH, PSMA1, PSMA2, PSMA3, PSMA4, PSMA5, PSMA6, PSMA7, PSMB2, PSMB3, PSMB4, PSMB5, PSMB6, PSMC1, PSMC6, PSMD1, PSMD11, PSMD14, PSMD3, PSMD4, PSME2, PTP4A2, SPP2, UCHL3]
				GO:0010389	regulation of G2/M transition of mitotic cell cycle	0.000190376	Group54	26	[CDK1, CHTOP, HAUS2, MAPRE1, PSMA1, PSMA2, PSMA3, PSMA4, PSMA5, PSMA6, PSMA7, PSMB2, PSMB3, PSMB4, PSMB5, PSMB6, PSMC1, PSMC6, PSMD1, PSMD11, PSMD14, PSMD3, PSMD4, PSME2, TPX2, YWHAE]
				GO:1901565	organonitrogen compound catabolic process	0.00028748	Group54	89	[ABAT, AGO2, AKR1B10, ASRGL1, BCKDHB, BHMT, CAV2, CDC20, CDK1, CEBPA, CRBN, CTSH, CYP3A4, DCTPP1, DIO3, DLD, DUT, DVL1, EGLN2, ENOSF1, FBXO4, FBXO6, FBXW5, GALC, GCSH, GDA, GLUL, GPAM, GPT2, HADH, HEXA, HMGCLL1, KEAP1, KYAT1, LAMP2, NCKAP1, NEDD8, NUDT1, NUDT3, ODC1, OTC, PBK, PGA5, PHB, PPT1, PRDX5, PRSS16, PSAT1, PSMA1, PSMA2, PSMA3, PSMA4, PSMA5, PSMA6, PSMA7, PSMB2, PSMB3, PSMB4, PSMB5, PSMB6…
				GO:1901605	alpha-amino acid metabolic process	0.000705471	Group54	28	[ADSL, ADSSL1, AGO2, AKR1B10, ASRGL1, BAAT, BHMT, DLD, EGLN2, GCLM, GCSH, GFPT1, GLUL, GPAM, GPT2, HMGCLL1, KYAT1, ODC1, OTC, P4HB, PHGDH, PSAT1, PSPH, PYCR1, PYCR3, SEPHS2, SHMT1, THNSL2]
				GO:0000086	G2/M transition of mitotic cell cycle	0.000827394	Group54	29	[CALM1, CALM2, CDK1, CDKN2B, CHTOP, HAUS2, MAPRE1, PSMA1, PSMA2, PSMA3, PSMA4, PSMA5, PSMA6, PSMA7, PSMB2, PSMB3, PSMB4, PSMB5, PSMB6, PSMC1, PSMC6, PSMD1, PSMD11, PSMD14, PSMD3, PSMD4, PSME2, TPX2, YWHAE]
				GO:1901991	negative regulation of mitotic cell cycle phase transition	0.00120634	Group54	27	[CDC20, CDK1, CDKN2B, PCNA, PSMA1, PSMA2, PSMA3, PSMA4, PSMA5, PSMA6, PSMA7, PSMB2, PSMB3, PSMB4, PSMB5, PSMB6, PSMC1, PSMC6, PSMD1, PSMD11, PSMD14, PSMD3, PSMD4, PSME2, REEP5, RPA2, TFDP1]
				GO:0045930	negative regulation of mitotic cell cycle	0.00194114	Group54	33	[CDC14A, CDC20, CDK1, CDKN2B, MTTP, PCNA, PSMA1, PSMA2, PSMA3, PSMA4, PSMA5, PSMA6, PSMA7, PSMB2, PSMB3, PSMB4, PSMB5, PSMB6, PSMC1, PSMC6, PSMD1, PSMD11, PSMD14, PSMD3, PSMD4, PSME2, PTTG1, REEP5, RPA2, SCRIB, SLC9A3R1, TFDP1, TOM1L2]
				GO:0009063	cellular amino acid catabolic process	0.00289727	Group54	18	[ABAT, AGO2, AKR1B10, ASRGL1, BCKDHB, DLD, ENOSF1, GCSH, GLUL, GPAM, GPT2, HADH, HMGCLL1, KYAT1, ODC1, OTC, SHMT1, THNSL2]
				GO:0050851	antigen receptor-mediated signaling pathway	0.00381782	Group54	26	[CD4, EIF4E, IGHM, MTTP, PDK1, PRDX1, PSMA1, PSMA2, PSMA3, PSMA4, PSMA5, PSMA6, PSMA7, PSMB2, PSMB3, PSMB4, PSMB5, PSMB6, PSMC1, PSMC6, PSMD1, PSMD11, PSMD14, PSMD3, PSMD4, PSME2]
(#10) Cellular Metabolism
(#9) Catabolic Process	cellular metabolic process	GO:1901361	organic cyclic compound catabolic process	GO:1901361	organic cyclic compound catabolic process	1.01931e-07	Group36	73	[AGO2, AKR1B10, ASRGL1, CIRBP, CYP1A1, CYP24A1, CYP3A4, DCTPP1, DEDD2, DIO3, DNASE1L3, DUT, EIF4A3, EIF4E, ERRFI1, FEN1, GDA, GPD1, HIF1A, HMGB2, HNRNPA0, HNRNPM, HSD3B7, IGFBP1, KYAT1, LSM2, LSM7, NCBP2, NUDT1, NUDT3, NUDT5, P2RY4, PFKFB1, PFKFB2, PKP3, PRDX5, PSMA1, PSMA2, PSMA3, PSMA4, PSMA5, PSMA6, PSMA7, PSMB2, PSMB3, PSMB4, PSMB5, PSMB6, PSMC1, PSMC6, PSMD1, PSMD11, PSMD14, PSMD3, PSMD4, PS…
(#10) Cellular Metabolism				GO:0044270	cellular nitrogen compound catabolic process	1.00433e-07	Group36	69	[AGO2, AKR1B10, BHMT, CIRBP, CYP3A4, DCTPP1, DEDD2, DNASE1L3, DUT, EIF4A3, EIF4E, ERRFI1, FEN1, GDA, GPD1, HIF1A, HMGB2, HNRNPA0, HNRNPM, IGFBP1, KYAT1, LSM2, LSM7, NCBP2, NUDT1, NUDT3, NUDT5, P2RY4, PFKFB1, PFKFB2, PKP3, PRDX5, PSMA1, PSMA2, PSMA3, PSMA4, PSMA5, PSMA6, PSMA7, PSMB2, PSMB3, PSMB4, PSMB5, PSMB6, PSMC1, PSMC6, PSMD1, PSMD11, PSMD14, PSMD3, PSMD4, PSME2, RDH14, RNASEH2A, RPS12, RPS2…
				GO:1901575	organic substance catabolic process	1.04857e-07	Group36	151	[ABAT, ABCD3, ADIPOQ, ADTRP, AGL, AGO2, AKR1B10, ALDH3A2, AMACR, ASRGL1, BCKDHB, BHMT, CALM1, CALM2, CAPN1, CAV2, CDC20, CDK1, CEBPA, CIRBP, CPT1A, CRBN, CRYL1, CTSH, CYP1A1, CYP24A1, CYP3A4, DCTPP1, DECR1, DEDD2, DIO3, DLD, DNASE1L3, DUT, DVL1, ECH1, ECI2, EGLN2, EIF4A3, EIF4E, ENOSF1, ERRFI1, ETFA, ETFB, FABP2, FBXO4, FBXO6, FBXW5, FEN1, GALC, GCSH, GDA, GDE1, GLUL, GPAM, GPD1, GPT2, HADH, HADH…
				GO:0019439	aromatic compound catabolic process	1.54108e-07	Group36	70	[AGO2, AKR1B10, ASRGL1, CIRBP, CYP1A1, DCTPP1, DEDD2, DIO3, DNASE1L3, DUT, EIF4A3, EIF4E, ERRFI1, FEN1, GDA, GPD1, HIF1A, HMGB2, HNRNPA0, HNRNPM, IGFBP1, KYAT1, LSM2, LSM7, NCBP2, NUDT1, NUDT3, NUDT5, P2RY4, PFKFB1, PFKFB2, PKP3, PRDX5, PSMA1, PSMA2, PSMA3, PSMA4, PSMA5, PSMA6, PSMA7, PSMB2, PSMB3, PSMB4, PSMB5, PSMB6, PSMC1, PSMC6, PSMD1, PSMD11, PSMD14, PSMD3, PSMD4, PSME2, RDH14, RNASEH2A, RPS…
				GO:0046700	heterocycle catabolic process	3.0689e-07	Group36	68	[AGO2, AKR1B10, CIRBP, CYP1A1, DCTPP1, DEDD2, DNASE1L3, DUT, EIF4A3, EIF4E, ERRFI1, FEN1, GDA, GPD1, HIF1A, HMGB2, HNRNPA0, HNRNPM, IGFBP1, KYAT1, LSM2, LSM7, NCBP2, NUDT1, NUDT3, NUDT5, P2RY4, PFKFB1, PFKFB2, PKP3, PRDX5, PSMA1, PSMA2, PSMA3, PSMA4, PSMA5, PSMA6, PSMA7, PSMB2, PSMB3, PSMB4, PSMB5, PSMB6, PSMC1, PSMC6, PSMD1, PSMD11, PSMD14, PSMD3, PSMD4, PSME2, RDH14, RNASEH2A, RPS12, RPS23, RPS…
				GO:0034655	nucleobase-containing compound catabolic process	8.15247e-07	Group36	63	[AGO2, CIRBP, DCTPP1, DEDD2, DNASE1L3, DUT, EIF4A3, EIF4E, ERRFI1, FEN1, GDA, GPD1, HIF1A, HMGB2, HNRNPA0, HNRNPM, IGFBP1, LSM2, LSM7, NCBP2, NUDT1, NUDT3, NUDT5, P2RY4, PFKFB1, PFKFB2, PKP3, PSMA1, PSMA2, PSMA3, PSMA4, PSMA5, PSMA6, PSMA7, PSMB2, PSMB3, PSMB4, PSMB5, PSMB6, PSMC1, PSMC6, PSMD1, PSMD11, PSMD14, PSMD3, PSMD4, PSME2, RDH14, RNASEH2A, RPS12, RPS23, RPS5, SAMHD1, SEH1L, SERBP1, SYNCR…
				GO:0044248	cellular catabolic process	9.41508e-07	Group36	154	[ABAT, ABCD3, ADIPOQ, ADTRP, AGL, AGO2, AKR1B10, ALDH3A2, AMACR, ASRGL1, BCKDHB, BHMT, CALM1, CALM2, CAPN1, CAV2, CDC20, CDK1, CEBPA, CIRBP, CPT1A, CRBN, CRYL1, CSNK2B, CTSH, CYP1A1, CYP24A1, CYP3A4, CYP4B1, DCTPP1, DECR1, DEDD2, DIO3, DLD, DNASE1L3, DUT, DVL1, ECH1, ECI2, EIF4A3, EIF4E, ENOSF1, ERRFI1, ETFA, ETFB, FABP2, FBXO4, FBXO6, FBXW5, FEN1, GALC, GCSH, GDA, GDE1, GLUL, GPAM, GPD1, GPT2, H…
				GO:0044282	small molecule catabolic process	3.13217e-06	Group36	48	[ABAT, ABCD3, ADIPOQ, ADTRP, AGO2, AKR1B10, ALDH3A2, AMACR, ASRGL1, BCKDHB, CPT1A, CRYL1, CYP1A1, CYP24A1, DECR1, DLD, ECH1, ECI2, ENOSF1, ETFA, ETFB, GCSH, GLUL, GPAM, GPT2, HADH, HADHA, HEXA, HMGCLL1, HSD3B7, KYAT1, NUDT1, NUDT3, NUDT5, ODC1, OTC, PECR, PEX19, PFKFB2, PRDX5, RPE, SHMT1, SULT1A1, THNSL2, TYMP, UPP1, UPP2, URAD]
				GO:1901565	organonitrogen compound catabolic process	0.00028748	Group36	89	[ABAT, AGO2, AKR1B10, ASRGL1, BCKDHB, BHMT, CAV2, CDC20, CDK1, CEBPA, CRBN, CTSH, CYP3A4, DCTPP1, DIO3, DLD, DUT, DVL1, EGLN2, ENOSF1, FBXO4, FBXO6, FBXW5, GALC, GCSH, GDA, GLUL, GPAM, GPT2, HADH, HEXA, HMGCLL1, KEAP1, KYAT1, LAMP2, NCKAP1, NEDD8, NUDT1, NUDT3, ODC1, OTC, PBK, PGA5, PHB, PPT1, PRDX5, PRSS16, PSAT1, PSMA1, PSMA2, PSMA3, PSMA4, PSMA5, PSMA6, PSMA7, PSMB2, PSMB3, PSMB4, PSMB5, PSMB6…
(#10) Cellular Metabolism
(#10) Cellular Metabolism	cellular metabolic process	GO:0006520	cellular amino acid metabolic process	GO:0006520	cellular amino acid metabolic process	2.46342e-10	Group26	55	[ABAT, ADSL, ADSSL1, AGO2, AKR1B10, ASRGL1, BAAT, BCKDHB, BHMT, CARS, DLD, EGLN2, ENOSF1, GATB, GCLM, GCSH, GFPT1, GLUL, GPAM, GPT2, HADH, HMGCLL1, KYAT1, ODC1, OTC, P4HB, PHGDH, PPA1, PSAT1, PSMA1, PSMA2, PSMA3, PSMA4, PSMA5, PSMA6, PSMA7, PSMB2, PSMB3, PSMB4, PSMB5, PSMB6, PSMC1, PSMC6, PSMD1, PSMD11, PSMD14, PSMD3, PSMD4, PSME2, PSPH, PYCR1, PYCR3, SEPHS2, SHMT1, THNSL2]
				GO:0044282	small molecule catabolic process	3.13217e-06	Group26	48	[ABAT, ABCD3, ADIPOQ, ADTRP, AGO2, AKR1B10, ALDH3A2, AMACR, ASRGL1, BCKDHB, CPT1A, CRYL1, CYP1A1, CYP24A1, DECR1, DLD, ECH1, ECI2, ENOSF1, ETFA, ETFB, GCSH, GLUL, GPAM, GPT2, HADH, HADHA, HEXA, HMGCLL1, HSD3B7, KYAT1, NUDT1, NUDT3, NUDT5, ODC1, OTC, PECR, PEX19, PFKFB2, PRDX5, RPE, SHMT1, SULT1A1, THNSL2, TYMP, UPP1, UPP2, URAD]
				GO:0046395	carboxylic acid catabolic process	5.4432e-05	Group26	34	[ABAT, ABCD3, ADIPOQ, ADTRP, AGO2, AKR1B10, ALDH3A2, AMACR, ASRGL1, BCKDHB, CPT1A, CRYL1, DECR1, DLD, ECH1, ECI2, ENOSF1, ETFA, ETFB, GCSH, GLUL, GPAM, GPT2, HADH, HADHA, HEXA, HMGCLL1, KYAT1, ODC1, OTC, PECR, PEX19, SHMT1, THNSL2]
				GO:1901605	alpha-amino acid metabolic process	0.000705471	Group26	28	[ADSL, ADSSL1, AGO2, AKR1B10, ASRGL1, BAAT, BHMT, DLD, EGLN2, GCLM, GCSH, GFPT1, GLUL, GPAM, GPT2, HMGCLL1, KYAT1, ODC1, OTC, P4HB, PHGDH, PSAT1, PSPH, PYCR1, PYCR3, SEPHS2, SHMT1, THNSL2]
				GO:0008652	cellular amino acid biosynthetic process	0.00179633	Group26	14	[ABAT, ADSL, BHMT, GLUL, GPT2, KYAT1, OTC, PHGDH, PSAT1, PSPH, PYCR1, PYCR3, SEPHS2, SHMT1]
				GO:0009063	cellular amino acid catabolic process	0.00289727	Group26	18	[ABAT, AGO2, AKR1B10, ASRGL1, BCKDHB, DLD, ENOSF1, GCSH, GLUL, GPAM, GPT2, HADH, HMGCLL1, KYAT1, ODC1, OTC, SHMT1, THNSL2]
(#10) Cellular Metabolism	cellular metabolic process	GO:0006520	cellular amino acid metabolic process	GO:0006520	cellular amino acid metabolic process	2.46342e-10	Group22	55	[ABAT, ADSL, ADSSL1, AGO2, AKR1B10, ASRGL1, BAAT, BCKDHB, BHMT, CARS, DLD, EGLN2, ENOSF1, GATB, GCLM, GCSH, GFPT1, GLUL, GPAM, GPT2, HADH, HMGCLL1, KYAT1, ODC1, OTC, P4HB, PHGDH, PPA1, PSAT1, PSMA1, PSMA2, PSMA3, PSMA4, PSMA5, PSMA6, PSMA7, PSMB2, PSMB3, PSMB4, PSMB5, PSMB6, PSMC1, PSMC6, PSMD1, PSMD11, PSMD14, PSMD3, PSMD4, PSME2, PSPH, PYCR1, PYCR3, SEPHS2, SHMT1, THNSL2]
		GO:1901575		GO:1901575	organic substance catabolic process	1.04857e-07	Group22	151	[ABAT, ABCD3, ADIPOQ, ADTRP, AGL, AGO2, AKR1B10, ALDH3A2, AMACR, ASRGL1, BCKDHB, BHMT, CALM1, CALM2, CAPN1, CAV2, CDC20, CDK1, CEBPA, CIRBP, CPT1A, CRBN, CRYL1, CTSH, CYP1A1, CYP24A1, CYP3A4, DCTPP1, DECR1, DEDD2, DIO3, DLD, DNASE1L3, DUT, DVL1, ECH1, ECI2, EGLN2, EIF4A3, EIF4E, ENOSF1, ERRFI1, ETFA, ETFB, FABP2, FBXO4, FBXO6, FBXW5, FEN1, GALC, GCSH, GDA, GDE1, GLUL, GPAM, GPD1, GPT2, HADH, HADH…
				GO:0044248	cellular catabolic process	9.41508e-07	Group22	154	[ABAT, ABCD3, ADIPOQ, ADTRP, AGL, AGO2, AKR1B10, ALDH3A2, AMACR, ASRGL1, BCKDHB, BHMT, CALM1, CALM2, CAPN1, CAV2, CDC20, CDK1, CEBPA, CIRBP, CPT1A, CRBN, CRYL1, CSNK2B, CTSH, CYP1A1, CYP24A1, CYP3A4, CYP4B1, DCTPP1, DECR1, DEDD2, DIO3, DLD, DNASE1L3, DUT, DVL1, ECH1, ECI2, EIF4A3, EIF4E, ENOSF1, ERRFI1, ETFA, ETFB, FABP2, FBXO4, FBXO6, FBXW5, FEN1, GALC, GCSH, GDA, GDE1, GLUL, GPAM, GPD1, GPT2, H…
				GO:1901565	organonitrogen compound catabolic process	0.00028748	Group22	89	[ABAT, AGO2, AKR1B10, ASRGL1, BCKDHB, BHMT, CAV2, CDC20, CDK1, CEBPA, CRBN, CTSH, CYP3A4, DCTPP1, DIO3, DLD, DUT, DVL1, EGLN2, ENOSF1, FBXO4, FBXO6, FBXW5, GALC, GCSH, GDA, GLUL, GPAM, GPT2, HADH, HEXA, HMGCLL1, KEAP1, KYAT1, LAMP2, NCKAP1, NEDD8, NUDT1, NUDT3, ODC1, OTC, PBK, PGA5, PHB, PPT1, PRDX5, PRSS16, PSAT1, PSMA1, PSMA2, PSMA3, PSMA4, PSMA5, PSMA6, PSMA7, PSMB2, PSMB3, PSMB4, PSMB5, PSMB6…
				GO:0043161	proteasome-mediated ubiquitin-dependent protein catabolic process	0.000702692	Group22	38	[CAV2, CDC20, CDK1, CEBPA, CRBN, DVL1, FBXO4, FBXO6, FBXW5, KEAP1, PBK, PSMA1, PSMA2, PSMA3, PSMA4, PSMA5, PSMA6, PSMA7, PSMB2, PSMB3, PSMB4, PSMB5, PSMB6, PSMC1, PSMC6, PSMD1, PSMD11, PSMD14, PSMD3, PSMD4, PSME2, PTTG1, RAD23A, RNF121, TRIM25, UBA52, UBE2C, ZFAND2B]
(#10) Cellular Metabolism	cellular metabolic process	KEGG:00260	glycine, serine and threonine metabolism	KEGG:00260	Glycine, serine and threonine metabolism	2.31484e-05	Group19	8	[ALAS1, BHMT, DLD, GCSH, PHGDH, PSAT1, PSPH, SHMT1]
		GO:0046394	carboxylic acid biosynthetic process	GO:0046394	carboxylic acid biosynthetic process	2.31133e-05	Group19	42	[ABAT, ABCD3, ACACA, ACLY, ADIPOQ, ADSL, AMACR, BAAT, BHMT, CBR1, CYP1A1, CYP3A4, DHFR, ELOVL6, GLUL, GPD1, GPT2, HACD2, HAS3, HIF1A, HSD3B7, IGFBP1, KYAT1, MGST3, OSBP, OTC, P2RY4, PECR, PEX19, PFKFB1, PFKFB2, PHGDH, PRDX5, PSAT1, PSPH, PYCR1, PYCR3, SEH1L, SEPHS2, SHMT1, THNSL2, UROS]
				GO:1901605	alpha-amino acid metabolic process	0.000705471	Group19	28	[ADSL, ADSSL1, AGO2, AKR1B10, ASRGL1, BAAT, BHMT, DLD, EGLN2, GCLM, GCSH, GFPT1, GLUL, GPAM, GPT2, HMGCLL1, KYAT1, ODC1, OTC, P4HB, PHGDH, PSAT1, PSPH, PYCR1, PYCR3, SEPHS2, SHMT1, THNSL2]
				GO:0008652	cellular amino acid biosynthetic process	0.00179633	Group19	14	[ABAT, ADSL, BHMT, GLUL, GPT2, KYAT1, OTC, PHGDH, PSAT1, PSPH, PYCR1, PYCR3, SEPHS2, SHMT1]
(#10) Cellular Metabolism	cellular metabolic process	GO:0019752	carboxylic acid metabolic process	GO:0019752	carboxylic acid metabolic process	1.39994e-15	Group34	116	[AACS, ABAT, ABCD3, ACACA, ACAD9, ACLY, ACOT1, ACSBG2, ADIPOQ, ADSL, ADSSL1, ADTRP, AGO2, AKR1B10, ALDH3A2, AMACR, ARV1, ASRGL1, BAAT, BCKDHB, BHMT, CARS, CAV2, CBR1, CPT1A, CRYL1, CYP1A1, CYP3A4, DECR1, DHFR, DLD, ECH1, ECI2, EGLN2, ELOVL6, ENOSF1, ETFA, ETFB, FLOT1, GATB, GCLM, GCSH, GFPT1, GLUL, GPAM, GPD1, GPT2, GSTP1, HACD2, HADH, HADHA, HAS3, HEXA, HIF1A, HMGCLL1, HSD3B7, IDH2, IDH3B, IDH3G…
				GO:0006082	organic acid metabolic process	2.98495e-15	Group34	121	[AACS, ABAT, ABCD3, ABCG2, ACACA, ACAD9, ACLY, ACOT1, ACSBG2, ADIPOQ, ADSL, ADSSL1, ADTRP, AGO2, AKR1B10, ALDH3A2, AMACR, ARV1, ASRGL1, BAAT, BCKDHB, BHMT, CARS, CAV2, CBR1, CPT1A, CRYL1, CYP1A1, CYP3A4, DECR1, DHFR, DLD, ECH1, ECI2, EGLN2, ELOVL6, ENOSF1, ETFA, ETFB, FLOT1, GATB, GCLM, GCSH, GFPT1, GLUL, GPAM, GPD1, GPT2, GSTP1, HACD2, HADH, HADHA, HAS3, HEXA, HIF1A, HMGCLL1, HSD3B7, IDH2, IDH3B…
				GO:0043436	oxoacid metabolic process	4.83035e-15	Group34	119	[AACS, ABAT, ABCD3, ACACA, ACAD9, ACLY, ACOT1, ACSBG2, ADIPOQ, ADSL, ADSSL1, ADTRP, AGO2, AKR1B10, ALDH3A2, AMACR, ARV1, ASRGL1, BAAT, BCKDHB, BHMT, CARS, CAV2, CBR1, CPT1A, CRYL1, CYP1A1, CYP3A4, DECR1, DHFR, DLD, ECH1, ECI2, EGLN2, ELOVL6, ENOSF1, ETFA, ETFB, FLOT1, GATB, GCLM, GCSH, GFPT1, GLUL, GPAM, GPD1, GPT2, GSTP1, HACD2, HADH, HADHA, HAS3, HEXA, HIF1A, HMGCLL1, HSD3B7, IDH2, IDH3B, IDH3G…
				GO:0006520	cellular amino acid metabolic process	2.46342e-10	Group34	55	[ABAT, ADSL, ADSSL1, AGO2, AKR1B10, ASRGL1, BAAT, BCKDHB, BHMT, CARS, DLD, EGLN2, ENOSF1, GATB, GCLM, GCSH, GFPT1, GLUL, GPAM, GPT2, HADH, HMGCLL1, KYAT1, ODC1, OTC, P4HB, PHGDH, PPA1, PSAT1, PSMA1, PSMA2, PSMA3, PSMA4, PSMA5, PSMA6, PSMA7, PSMB2, PSMB3, PSMB4, PSMB5, PSMB6, PSMC1, PSMC6, PSMD1, PSMD11, PSMD14, PSMD3, PSMD4, PSME2, PSPH, PYCR1, PYCR3, SEPHS2, SHMT1, THNSL2]
				GO:0017144	drug metabolic process	8.01033e-07	Group34	74	[AACS, ABAT, ACLY, ACP5, ADK, ADSL, ADSSL1, AGO2, AKR1B10, ALDH3A2, ASRGL1, ATP5F1C, ATP5MC3, BAAT, BHMT, BMP5, CAV2, CBR1, CD200, CDK1, COX6A1, COX7A2, COX7A2L, CPT1A, CTSH, CYP1A1, CYP3A4, CYP4B1, DHFR, DLD, DOCK3, FLOT1, GCSH, GPD1, HBA1, HBZ, HIF1A, HMGCLL1, IDH2, IDH3B, IDH3G, IGFBP1, IREB2, KYAT1, MDH2, ME3, MMADHC, NDUFB1, NIPSNAP2, NNT, NUDT5, PECR, PFKFB1, PFKFB2, PHGDH, PRDX1, PRDX5, PR…
				GO:0032787	monocarboxylic acid metabolic process	0.00013916	Group34	54	[AACS, ABAT, ABCD3, ACACA, ACAD9, ACLY, ACOT1, ACSBG2, ADIPOQ, ADTRP, AKR1B10, ALDH3A2, AMACR, ARV1, ASRGL1, BAAT, CAV2, CBR1, CPT1A, CRYL1, CYP1A1, CYP3A4, DECR1, DLD, ECH1, ECI2, ELOVL6, ETFA, ETFB, GPAM, GPD1, GSTP1, HACD2, HADH, HADHA, HIF1A, HSD3B7, IDH2, IGFBP1, MCTS1, ME3, MPC2, OSBP, P2RY4, PDK1, PECR, PEX19, PFKFB1, PFKFB2, PGD, PHGDH, PRDX5, SEH1L, THNSL2]
				GO:0046394	carboxylic acid biosynthetic process	0.000231133	Group34	42	[ABAT, ABCD3, ACACA, ACLY, ADIPOQ, ADSL, AMACR, BAAT, BHMT, CBR1, CYP1A1, CYP3A4, DHFR, ELOVL6, GLUL, GPD1, GPT2, HACD2, HAS3, HIF1A, HSD3B7, IGFBP1, KYAT1, MGST3, OSBP, OTC, P2RY4, PECR, PEX19, PFKFB1, PFKFB2, PHGDH, PRDX5, PSAT1, PSPH, PYCR1, PYCR3, SEH1L, SEPHS2, SHMT1, THNSL2, UROS]
				GO:0006631	fatty acid metabolic process	0.00035164	Group34	36	[AACS, ABCD3, ACACA, ACAD9, ACLY, ACOT1, ACSBG2, ADIPOQ, ADTRP, ALDH3A2, AMACR, BAAT, CAV2, CBR1, CPT1A, CRYL1, CYP1A1, CYP3A4, DECR1, DLD, ECH1, ECI2, ELOVL6, ETFA, ETFB, GPAM, GSTP1, HACD2, HADH, HADHA, P2RY4, PDK1, PECR, PEX19, PRDX5, THNSL2]
(#10) Cellular Metabolism	cellular metabolic process	GO:0019752	carboxylic acid metabolic process	GO:0019752	carboxylic acid metabolic process	1.39994e-15	Group49	116	[AACS, ABAT, ABCD3, ACACA, ACAD9, ACLY, ACOT1, ACSBG2, ADIPOQ, ADSL, ADSSL1, ADTRP, AGO2, AKR1B10, ALDH3A2, AMACR, ARV1, ASRGL1, BAAT, BCKDHB, BHMT, CARS, CAV2, CBR1, CPT1A, CRYL1, CYP1A1, CYP3A4, DECR1, DHFR, DLD, ECH1, ECI2, EGLN2, ELOVL6, ENOSF1, ETFA, ETFB, FLOT1, GATB, GCLM, GCSH, GFPT1, GLUL, GPAM, GPD1, GPT2, GSTP1, HACD2, HADH, HADHA, HAS3, HEXA, HIF1A, HMGCLL1, HSD3B7, IDH2, IDH3B, IDH3G…
				GO:0006082	organic acid metabolic process	2.98495e-15	Group49	121	[AACS, ABAT, ABCD3, ABCG2, ACACA, ACAD9, ACLY, ACOT1, ACSBG2, ADIPOQ, ADSL, ADSSL1, ADTRP, AGO2, AKR1B10, ALDH3A2, AMACR, ARV1, ASRGL1, BAAT, BCKDHB, BHMT, CARS, CAV2, CBR1, CPT1A, CRYL1, CYP1A1, CYP3A4, DECR1, DHFR, DLD, ECH1, ECI2, EGLN2, ELOVL6, ENOSF1, ETFA, ETFB, FLOT1, GATB, GCLM, GCSH, GFPT1, GLUL, GPAM, GPD1, GPT2, GSTP1, HACD2, HADH, HADHA, HAS3, HEXA, HIF1A, HMGCLL1, HSD3B7, IDH2, IDH3B…
				GO:0043436	oxoacid metabolic process	4.83035e-15	Group49	119	[AACS, ABAT, ABCD3, ACACA, ACAD9, ACLY, ACOT1, ACSBG2, ADIPOQ, ADSL, ADSSL1, ADTRP, AGO2, AKR1B10, ALDH3A2, AMACR, ARV1, ASRGL1, BAAT, BCKDHB, BHMT, CARS, CAV2, CBR1, CPT1A, CRYL1, CYP1A1, CYP3A4, DECR1, DHFR, DLD, ECH1, ECI2, EGLN2, ELOVL6, ENOSF1, ETFA, ETFB, FLOT1, GATB, GCLM, GCSH, GFPT1, GLUL, GPAM, GPD1, GPT2, GSTP1, HACD2, HADH, HADHA, HAS3, HEXA, HIF1A, HMGCLL1, HSD3B7, IDH2, IDH3B, IDH3G…
				GO:0006629	lipid metabolic process	2.59394e-06	Group49	102	[AACS, ABCD3, ACACA, ACAD9, ACLY, ACOT1, ACSBG2, ADIPOQ, ADTRP, AGPAT4, AKR1B10, ALAS1, ALDH3A2, AMACR, ANGPTL4, ARV1, ATP1A1, BAAT, BMP5, CAV2, CBR1, CEBPA, CEPT1, CERS2, CNBP, CPT1A, CRCP, CRYL1, CSNK2B, CYP1A1, CYP24A1, CYP3A4, DECR1, DHRS4, DLD, DOCK3, ECH1, ECI2, EIF4E, ELN, ELOVL6, ERG28, ESR1, ETFA, ETFB, ETNPPL, FABP2, FAM57B, FDX1, G6PD, GALC, GDE1, GPAM, GPD1, GPER1, GSTP1, HACD2, HADH,…
				GO:0044282	small molecule catabolic process	3.13217e-06	Group49	48	[ABAT, ABCD3, ADIPOQ, ADTRP, AGO2, AKR1B10, ALDH3A2, AMACR, ASRGL1, BCKDHB, CPT1A, CRYL1, CYP1A1, CYP24A1, DECR1, DLD, ECH1, ECI2, ENOSF1, ETFA, ETFB, GCSH, GLUL, GPAM, GPT2, HADH, HADHA, HEXA, HMGCLL1, HSD3B7, KYAT1, NUDT1, NUDT3, NUDT5, ODC1, OTC, PECR, PEX19, PFKFB2, PRDX5, RPE, SHMT1, SULT1A1, THNSL2, TYMP, UPP1, UPP2, URAD]
				GO:0046395	carboxylic acid catabolic process	5.4432e-05	Group49	34	[ABAT, ABCD3, ADIPOQ, ADTRP, AGO2, AKR1B10, ALDH3A2, AMACR, ASRGL1, BCKDHB, CPT1A, CRYL1, DECR1, DLD, ECH1, ECI2, ENOSF1, ETFA, ETFB, GCSH, GLUL, GPAM, GPT2, HADH, HADHA, HEXA, HMGCLL1, KYAT1, ODC1, OTC, PECR, PEX19, SHMT1, THNSL2]
				GO:0032787	monocarboxylic acid metabolic process	0.00013916	Group49	54	[AACS, ABAT, ABCD3, ACACA, ACAD9, ACLY, ACOT1, ACSBG2, ADIPOQ, ADTRP, AKR1B10, ALDH3A2, AMACR, ARV1, ASRGL1, BAAT, CAV2, CBR1, CPT1A, CRYL1, CYP1A1, CYP3A4, DECR1, DLD, ECH1, ECI2, ELOVL6, ETFA, ETFB, GPAM, GPD1, GSTP1, HACD2, HADH, HADHA, HIF1A, HSD3B7, IDH2, IGFBP1, MCTS1, ME3, MPC2, OSBP, P2RY4, PDK1, PECR, PEX19, PFKFB1, PFKFB2, PGD, PHGDH, PRDX5, SEH1L, THNSL2]
				GO:0046394	carboxylic acid biosynthetic process	0.000231133	Group49	42	[ABAT, ABCD3, ACACA, ACLY, ADIPOQ, ADSL, AMACR, BAAT, BHMT, CBR1, CYP1A1, CYP3A4, DHFR, ELOVL6, GLUL, GPD1, GPT2, HACD2, HAS3, HIF1A, HSD3B7, IGFBP1, KYAT1, MGST3, OSBP, OTC, P2RY4, PECR, PEX19, PFKFB1, PFKFB2, PHGDH, PRDX5, PSAT1, PSPH, PYCR1, PYCR3, SEH1L, SEPHS2, SHMT1, THNSL2, UROS]
				GO:0006631	fatty acid metabolic process	0.00035164	Group49	36	[AACS, ABCD3, ACACA, ACAD9, ACLY, ACOT1, ACSBG2, ADIPOQ, ADTRP, ALDH3A2, AMACR, BAAT, CAV2, CBR1, CPT1A, CRYL1, CYP1A1, CYP3A4, DECR1, DLD, ECH1, ECI2, ELOVL6, ETFA, ETFB, GPAM, GSTP1, HACD2, HADH, HADHA, P2RY4, PDK1, PECR, PEX19, PRDX5, THNSL2]
				GO:0044255	cellular lipid metabolic process	0.00133554	Group49	73	[AACS, ABCD3, ACACA, ACAD9, ACLY, ACOT1, ACSBG2, ADIPOQ, ADTRP, AGPAT4, AKR1B10, ALDH3A2, AMACR, ARV1, BAAT, CAV2, CBR1, CEPT1, CERS2, CPT1A, CRCP, CRYL1, CSNK2B, CYP1A1, CYP3A4, DECR1, DLD, ECH1, ECI2, ELN, ELOVL6, ERG28, ETFA, ETFB, ETNPPL, FABP2, FAM57B, GALC, GDE1, GPAM, GPD1, GSTP1, HACD2, HADH, HADHA, HEXA, IP6K2, KDM5A, LCAT, LCLAT1, LIPA, MTTP, P2RY4, PBK, PDK1, PECR, PEX19, PHGDH, PHOSPH…
				GO:0072329	monocarboxylic acid catabolic process	0.00194225	Group49	18	[ABAT, ABCD3, ADIPOQ, ADTRP, ALDH3A2, AMACR, ASRGL1, CPT1A, CRYL1, DECR1, ECH1, ECI2, ETFA, ETFB, HADH, HADHA, PECR, PEX19]
				GO:0044242	cellular lipid catabolic process	0.00283033	Group49	23	[ABCD3, ADIPOQ, ADTRP, AKR1B10, ALDH3A2, AMACR, CPT1A, DECR1, ECH1, ECI2, ETFA, ETFB, FABP2, GALC, GDE1, HADH, HADHA, PBK, PECR, PEX19, PPT1, PRDX5, PRDX6]
				GO:0016042	lipid catabolic process	0.00306838	Group49	29	[ABCD3, ADIPOQ, ADTRP, AKR1B10, ALDH3A2, AMACR, CPT1A, CYP24A1, CYP3A4, DECR1, ECH1, ECI2, ETFA, ETFB, FABP2, GALC, GDE1, HADH, HADHA, HSD3B7, LIPA, PBK, PECR, PEX19, PPT1, PRDX5, PRDX6, PRKCSH, YWHAE]
				GO:0009062	fatty acid catabolic process	0.00406708	Group49	15	[ABCD3, ADIPOQ, ADTRP, ALDH3A2, AMACR, CPT1A, DECR1, ECH1, ECI2, ETFA, ETFB, HADH, HADHA, PECR, PEX19]
				GO:0006635	fatty acid beta-oxidation	0.00419071	Group49	12	[ABCD3, ADIPOQ, AMACR, CPT1A, DECR1, ECH1, ECI2, ETFA, ETFB, HADH, HADHA, PEX19]
(#10) Cellular Metabolism	cellular metabolic process	KEGG:04146	peroxisome	KEGG:04146	Peroxisome	1.04714e-07	Group46	12	[ABCD3, AMACR, BAAT, DHRS4, ECH1, ECI2, HMGCLL1, IDH2, PECR, PEX19, PRDX1, PRDX5]
				GO:1901575	organic substance catabolic process	1.04857e-07	Group46	151	[ABAT, ABCD3, ADIPOQ, ADTRP, AGL, AGO2, AKR1B10, ALDH3A2, AMACR, ASRGL1, BCKDHB, BHMT, CALM1, CALM2, CAPN1, CAV2, CDC20, CDK1, CEBPA, CIRBP, CPT1A, CRBN, CRYL1, CTSH, CYP1A1, CYP24A1, CYP3A4, DCTPP1, DECR1, DEDD2, DIO3, DLD, DNASE1L3, DUT, DVL1, ECH1, ECI2, EGLN2, EIF4A3, EIF4E, ENOSF1, ERRFI1, ETFA, ETFB, FABP2, FBXO4, FBXO6, FBXW5, FEN1, GALC, GCSH, GDA, GDE1, GLUL, GPAM, GPD1, GPT2, HADH, HADH…
				GO:0044282	small molecule catabolic process	3.13217e-07	Group46	48	[ABAT, ABCD3, ADIPOQ, ADTRP, AGO2, AKR1B10, ALDH3A2, AMACR, ASRGL1, BCKDHB, CPT1A, CRYL1, CYP1A1, CYP24A1, DECR1, DLD, ECH1, ECI2, ENOSF1, ETFA, ETFB, GCSH, GLUL, GPAM, GPT2, HADH, HADHA, HEXA, HMGCLL1, HSD3B7, KYAT1, NUDT1, NUDT3, NUDT5, ODC1, OTC, PECR, PEX19, PFKFB2, PRDX5, RPE, SHMT1, SULT1A1, THNSL2, TYMP, UPP1, UPP2, URAD]
				GO:0046395	carboxylic acid catabolic process	5.4432e-05	Group46	34	[ABAT, ABCD3, ADIPOQ, ADTRP, AGO2, AKR1B10, ALDH3A2, AMACR, ASRGL1, BCKDHB, CPT1A, CRYL1, DECR1, DLD, ECH1, ECI2, ENOSF1, ETFA, ETFB, GCSH, GLUL, GPAM, GPT2, HADH, HADHA, HEXA, HMGCLL1, KYAT1, ODC1, OTC, PECR, PEX19, SHMT1, THNSL2]
				GO:0032787	monocarboxylic acid metabolic process	0.00013916	Group46	54	[AACS, ABAT, ABCD3, ACACA, ACAD9, ACLY, ACOT1, ACSBG2, ADIPOQ, ADTRP, AKR1B10, ALDH3A2, AMACR, ARV1, ASRGL1, BAAT, CAV2, CBR1, CPT1A, CRYL1, CYP1A1, CYP3A4, DECR1, DLD, ECH1, ECI2, ELOVL6, ETFA, ETFB, GPAM, GPD1, GSTP1, HACD2, HADH, HADHA, HIF1A, HSD3B7, IDH2, IGFBP1, MCTS1, ME3, MPC2, OSBP, P2RY4, PDK1, PECR, PEX19, PFKFB1, PFKFB2, PGD, PHGDH, PRDX5, SEH1L, THNSL2]
				GO:0006631	fatty acid metabolic process	0.00035164	Group46	36	[AACS, ABCD3, ACACA, ACAD9, ACLY, ACOT1, ACSBG2, ADIPOQ, ADTRP, ALDH3A2, AMACR, BAAT, CAV2, CBR1, CPT1A, CRYL1, CYP1A1, CYP3A4, DECR1, DLD, ECH1, ECI2, ELOVL6, ETFA, ETFB, GPAM, GSTP1, HACD2, HADH, HADHA, P2RY4, PDK1, PECR, PEX19, PRDX5, THNSL2]
				GO:1901605	alpha-amino acid metabolic process	0.000705471	Group46	28	[ADSL, ADSSL1, AGO2, AKR1B10, ASRGL1, BAAT, BHMT, DLD, EGLN2, GCLM, GCSH, GFPT1, GLUL, GPAM, GPT2, HMGCLL1, KYAT1, ODC1, OTC, P4HB, PHGDH, PSAT1, PSPH, PYCR1, PYCR3, SEPHS2, SHMT1, THNSL2]
				GO:0072329	monocarboxylic acid catabolic process	0.00194225	Group46	18	[ABAT, ABCD3, ADIPOQ, ADTRP, ALDH3A2, AMACR, ASRGL1, CPT1A, CRYL1, DECR1, ECH1, ECI2, ETFA, ETFB, HADH, HADHA, PECR, PEX19]
				GO:0044242	cellular lipid catabolic process	0.00283033	Group46	23	[ABCD3, ADIPOQ, ADTRP, AKR1B10, ALDH3A2, AMACR, CPT1A, DECR1, ECH1, ECI2, ETFA, ETFB, FABP2, GALC, GDE1, HADH, HADHA, PBK, PECR, PEX19, PPT1, PRDX5, PRDX6]
				GO:0009063	cellular amino acid catabolic process	0.00289727	Group46	18	[ABAT, AGO2, AKR1B10, ASRGL1, BCKDHB, DLD, ENOSF1, GCSH, GLUL, GPAM, GPT2, HADH, HMGCLL1, KYAT1, ODC1, OTC, SHMT1, THNSL2]
				GO:0016042	lipid catabolic process	0.00306838	Group46	29	[ABCD3, ADIPOQ, ADTRP, AKR1B10, ALDH3A2, AMACR, CPT1A, CYP24A1, CYP3A4, DECR1, ECH1, ECI2, ETFA, ETFB, FABP2, GALC, GDE1, HADH, HADHA, HSD3B7, LIPA, PBK, PECR, PEX19, PPT1, PRDX5, PRDX6, PRKCSH, YWHAE]
				GO:0009062	fatty acid catabolic process	0.00406708	Group46	15	[ABCD3, ADIPOQ, ADTRP, ALDH3A2, AMACR, CPT1A, DECR1, ECH1, ECI2, ETFA, ETFB, HADH, HADHA, PECR, PEX19]
				GO:0006635	fatty acid beta-oxidation	0.00419071	Group46	12	[ABCD3, ADIPOQ, AMACR, CPT1A, DECR1, ECH1, ECI2, ETFA, ETFB, HADH, HADHA, PEX19]
(#10) Cellular Metabolism	cellular metabolic process	GO:0006629	lipid metabolic process	GO:0006629	lipid metabolic process	2.59394e-06	Group32	102	[AACS, ABCD3, ACACA, ACAD9, ACLY, ACOT1, ACSBG2, ADIPOQ, ADTRP, AGPAT4, AKR1B10, ALAS1, ALDH3A2, AMACR, ANGPTL4, ARV1, ATP1A1, BAAT, BMP5, CAV2, CBR1, CEBPA, CEPT1, CERS2, CNBP, CPT1A, CRCP, CRYL1, CSNK2B, CYP1A1, CYP24A1, CYP3A4, DECR1, DHRS4, DLD, DOCK3, ECH1, ECI2, EIF4E, ELN, ELOVL6, ERG28, ESR1, ETFA, ETFB, ETNPPL, FABP2, FAM57B, FDX1, G6PD, GALC, GDE1, GPAM, GPD1, GPER1, GSTP1, HACD2, HADH,…
		GO:0006631	fatty acid metabolic process	GO:0006631	fatty acid metabolic process	5.5164e-05	Group32	36	[AACS, ABCD3, ACACA, ACAD9, ACLY, ACOT1, ACSBG2, ADIPOQ, ADTRP, ALDH3A2, AMACR, BAAT, CAV2, CBR1, CPT1A, CRYL1, CYP1A1, CYP3A4, DECR1, DLD, ECH1, ECI2, ELOVL6, ETFA, ETFB, GPAM, GSTP1, HACD2, HADH, HADHA, P2RY4, PDK1, PECR, PEX19, PRDX5, THNSL2]
				GO:0032787	monocarboxylic acid metabolic process	0.00013916	Group32	54	[AACS, ABAT, ABCD3, ACACA, ACAD9, ACLY, ACOT1, ACSBG2, ADIPOQ, ADTRP, AKR1B10, ALDH3A2, AMACR, ARV1, ASRGL1, BAAT, CAV2, CBR1, CPT1A, CRYL1, CYP1A1, CYP3A4, DECR1, DLD, ECH1, ECI2, ELOVL6, ETFA, ETFB, GPAM, GPD1, GSTP1, HACD2, HADH, HADHA, HIF1A, HSD3B7, IDH2, IGFBP1, MCTS1, ME3, MPC2, OSBP, P2RY4, PDK1, PECR, PEX19, PFKFB1, PFKFB2, PGD, PHGDH, PRDX5, SEH1L, THNSL2]
				GO:0044255	cellular lipid metabolic process	0.00133554	Group32	73	[AACS, ABCD3, ACACA, ACAD9, ACLY, ACOT1, ACSBG2, ADIPOQ, ADTRP, AGPAT4, AKR1B10, ALDH3A2, AMACR, ARV1, BAAT, CAV2, CBR1, CEPT1, CERS2, CPT1A, CRCP, CRYL1, CSNK2B, CYP1A1, CYP3A4, DECR1, DLD, ECH1, ECI2, ELN, ELOVL6, ERG28, ETFA, ETFB, ETNPPL, FABP2, FAM57B, GALC, GDE1, GPAM, GPD1, GSTP1, HACD2, HADH, HADHA, HEXA, IP6K2, KDM5A, LCAT, LCLAT1, LIPA, MTTP, P2RY4, PBK, PDK1, PECR, PEX19, PHGDH, PHOSPH…
				GO:0044242	cellular lipid catabolic process	0.00283033	Group32	23	[ABCD3, ADIPOQ, ADTRP, AKR1B10, ALDH3A2, AMACR, CPT1A, DECR1, ECH1, ECI2, ETFA, ETFB, FABP2, GALC, GDE1, HADH, HADHA, PBK, PECR, PEX19, PPT1, PRDX5, PRDX6]
				GO:0008610	lipid biosynthetic process	0.00293378	Group32	53	[ABCD3, ACACA, ACLY, ADIPOQ, AGPAT4, ALDH3A2, AMACR, ARV1, ATP1A1, BAAT, BMP5, CBR1, CEPT1, CERS2, CNBP, CPT1A, CSNK2B, CYP1A1, CYP3A4, DOCK3, ELOVL6, ERG28, ETNPPL, FAM57B, FDX1, G6PD, GPAM, GPD1, GPER1, HACD2, HSD17B3, HSD3B7, LBR, LCAT, LCLAT1, NFYB, OSBP, P2RY4, PBK, PECR, PEX19, PHGDH, PHOSPHO1, PIGF, PRDX5, PRKCSH, RAN, SCCPDH, SLC35A1, ST8SIA6, SULT1A1, THNSL2, UBL4A]
				GO:0016042	lipid catabolic process	0.00306838	Group32	29	[ABCD3, ADIPOQ, ADTRP, AKR1B10, ALDH3A2, AMACR, CPT1A, CYP24A1, CYP3A4, DECR1, ECH1, ECI2, ETFA, ETFB, FABP2, GALC, GDE1, HADH, HADHA, HSD3B7, LIPA, PBK, PECR, PEX19, PPT1, PRDX5, PRDX6, PRKCSH, YWHAE]
(#10) Cellular Metabolism	small moleculemetabolic process	GO:0044283	small molecule biosynthetic process	GO:0044283	small molecule biosynthetic process	3.2477e-10	Group29	83	[AACS, ABAT, ABCD3, ACACA, ACLY, ADIPOQ, ADK, ADSL, AMACR, ARV1, BAAT, BHMT, BMP5, CBR1, CLK2, CMPK1, CNBP, CYP1A1, CYP3A4, DCK, DCTPP1, DHFR, DUT, ELOVL6, ERG28, G6PD, GDA, GLUL, GPAM, GPD1, GPER1, GPT2, HACD2, HAS3, HIF1A, HMGCLL1, HSD17B3, HSD3B7, IGFBP1, IP6K2, ITPKA, KYAT1, LBR, MDH2, MGST3, NFYB, NUDT1, NUDT3, NUDT5, OSBP, OTC, P2RY1, P2RY4, P2RY6, PBK, PECR, PEX19, PFKFB1, PFKFB2, PGD, PHG…
				GO:1901615	organic hydroxy compound metabolic process	9.93033e-08	Group29	59	[ABAT, ACACA, ACLY, AKR1B10, ALDH3A2, AMACR, ARV1, BAAT, BMP5, CALM1, CALM2, CEBPA, CNBP, CYP1A1, CYP24A1, CYP3A4, DHFR, DHRS4, DIO3, DOCK3, ELN, ELOVL6, ERG28, FDX1, G6PD, GDE1, GPAM, GPD1, GPER1, HIF1A, HSD17B3, HSD3B7, IGFBP1, IP6K2, ITPKA, LBR, LCAT, LIPA, NFYB, NR0B2, NUDT3, OSBP, P2RY1, P2RY6, PBK, PECR, PFKFB2, PPIP5K1, PRDX5, PSAT1, PTRH2, RAN, RDH14, SDR16C5, SLBP, SPR, SULT1A1, TTR, UBL…
				GO:0046165	alcohol biosynthetic process	7.29132e-05	Group29	24	[ACACA, ACLY, ARV1, BMP5, CNBP, CYP3A4, DHFR, ELOVL6, ERG28, G6PD, GPAM, GPER1, IP6K2, ITPKA, LBR, NFYB, P2RY1, P2RY6, PBK, PPIP5K1, PTRH2, RAN, SPR, UBL4A]
				GO:0046394	carboxylic acid biosynthetic process	0.000231133	Group29	42	[ABAT, ABCD3, ACACA, ACLY, ADIPOQ, ADSL, AMACR, BAAT, BHMT, CBR1, CYP1A1, CYP3A4, DHFR, ELOVL6, GLUL, GPD1, GPT2, HACD2, HAS3, HIF1A, HSD3B7, IGFBP1, KYAT1, MGST3, OSBP, OTC, P2RY4, PECR, PEX19, PFKFB1, PFKFB2, PHGDH, PRDX5, PSAT1, PSPH, PYCR1, PYCR3, SEH1L, SEPHS2, SHMT1, THNSL2, UROS]
				GO:1901617	organic hydroxy compound biosynthetic process	0.000606369	Group29	30	[ACACA, ACLY, AMACR, ARV1, BAAT, BMP5, CNBP, CYP3A4, DHFR, ELOVL6, ERG28, G6PD, GPAM, GPER1, HSD17B3, HSD3B7, IP6K2, ITPKA, LBR, NFYB, OSBP, P2RY1, P2RY6, PBK, PPIP5K1, PSAT1, PTRH2, RAN, SPR, UBL4A]
				GO:0008610	lipid biosynthetic process	0.00293378	Group29	53	[ABCD3, ACACA, ACLY, ADIPOQ, AGPAT4, ALDH3A2, AMACR, ARV1, ATP1A1, BAAT, BMP5, CBR1, CEPT1, CERS2, CNBP, CPT1A, CSNK2B, CYP1A1, CYP3A4, DOCK3, ELOVL6, ERG28, ETNPPL, FAM57B, FDX1, G6PD, GPAM, GPD1, GPER1, HACD2, HSD17B3, HSD3B7, LBR, LCAT, LCLAT1, NFYB, OSBP, P2RY4, PBK, PECR, PEX19, PHGDH, PHOSPHO1, PIGF, PRDX5, PRKCSH, RAN, SCCPDH, SLC35A1, ST8SIA6, SULT1A1, THNSL2, UBL4A]
(#10) Cellular Metabolism	cellular metabolic process	GO:0044283	small molecule biosynthetic process	GO:0044283	small molecule biosynthetic process	3.2477e-10	Group45	83	[AACS, ABAT, ABCD3, ACACA, ACLY, ADIPOQ, ADK, ADSL, AMACR, ARV1, BAAT, BHMT, BMP5, CBR1, CLK2, CMPK1, CNBP, CYP1A1, CYP3A4, DCK, DCTPP1, DHFR, DUT, ELOVL6, ERG28, G6PD, GDA, GLUL, GPAM, GPD1, GPER1, GPT2, HACD2, HAS3, HIF1A, HMGCLL1, HSD17B3, HSD3B7, IGFBP1, IP6K2, ITPKA, KYAT1, LBR, MDH2, MGST3, NFYB, NUDT1, NUDT3, NUDT5, OSBP, OTC, P2RY1, P2RY4, P2RY6, PBK, PECR, PEX19, PFKFB1, PFKFB2, PGD, PHG…
		GO:0006066	alcohol metabolic process	GO:0006066	alcohol metabolic process	2.04123e-09	Group45	45	[ACACA, ACLY, AKR1B10, ALDH3A2, ARV1, BMP5, CALM1, CALM2, CEBPA, CNBP, CYP3A4, DHFR, DHRS4, ELN, ELOVL6, ERG28, FDX1, G6PD, GDE1, GPAM, GPD1, GPER1, HSD3B7, IGFBP1, IP6K2, ITPKA, LBR, LCAT, NFYB, NR0B2, NUDT3, P2RY1, P2RY6, PBK, PECR, PPIP5K1, PTRH2, RAN, RDH14, SDR16C5, SLBP, SPR, SULT1A1, TTR, UBL4A]
				GO:1901615	organic hydroxy compound metabolic process	9.93033e-08	Group45	59	[ABAT, ACACA, ACLY, AKR1B10, ALDH3A2, AMACR, ARV1, BAAT, BMP5, CALM1, CALM2, CEBPA, CNBP, CYP1A1, CYP24A1, CYP3A4, DHFR, DHRS4, DIO3, DOCK3, ELN, ELOVL6, ERG28, FDX1, G6PD, GDE1, GPAM, GPD1, GPER1, HIF1A, HSD17B3, HSD3B7, IGFBP1, IP6K2, ITPKA, LBR, LCAT, LIPA, NFYB, NR0B2, NUDT3, OSBP, P2RY1, P2RY6, PBK, PECR, PFKFB2, PPIP5K1, PRDX5, PSAT1, PTRH2, RAN, RDH14, SDR16C5, SLBP, SPR, SULT1A1, TTR, UBL…
				GO:0006629	lipid metabolic process	2.59394e-06	Group45	102	[AACS, ABCD3, ACACA, ACAD9, ACLY, ACOT1, ACSBG2, ADIPOQ, ADTRP, AGPAT4, AKR1B10, ALAS1, ALDH3A2, AMACR, ANGPTL4, ARV1, ATP1A1, BAAT, BMP5, CAV2, CBR1, CEBPA, CEPT1, CERS2, CNBP, CPT1A, CRCP, CRYL1, CSNK2B, CYP1A1, CYP24A1, CYP3A4, DECR1, DHRS4, DLD, DOCK3, ECH1, ECI2, EIF4E, ELN, ELOVL6, ERG28, ESR1, ETFA, ETFB, ETNPPL, FABP2, FAM57B, FDX1, G6PD, GALC, GDE1, GPAM, GPD1, GPER1, GSTP1, HACD2, HADH,…
				GO:0046165	alcohol biosynthetic process	7.29132e-05	Group45	24	[ACACA, ACLY, ARV1, BMP5, CNBP, CYP3A4, DHFR, ELOVL6, ERG28, G6PD, GPAM, GPER1, IP6K2, ITPKA, LBR, NFYB, P2RY1, P2RY6, PBK, PPIP5K1, PTRH2, RAN, SPR, UBL4A]
				GO:0008202	steroid metabolic process	0.00051223	Group45	32	[ACACA, ACLY, AMACR, ARV1, ATP1A1, BAAT, BMP5, CEBPA, CNBP, CYP1A1, CYP24A1, CYP3A4, DHRS4, DOCK3, ELOVL6, ERG28, ESR1, FDX1, G6PD, GPAM, HSD17B3, HSD3B7, LBR, LCAT, LIPA, NFYB, NR0B2, OSBP, RAN, SLBP, SULT1A1, UBL4A]
				GO:1901617	organic hydroxy compound biosynthetic process	0.000606369	Group45	30	[ACACA, ACLY, AMACR, ARV1, BAAT, BMP5, CNBP, CYP3A4, DHFR, ELOVL6, ERG28, G6PD, GPAM, GPER1, HSD17B3, HSD3B7, IP6K2, ITPKA, LBR, NFYB, OSBP, P2RY1, P2RY6, PBK, PPIP5K1, PSAT1, PTRH2, RAN, SPR, UBL4A]
				GO:0044255	cellular lipid metabolic process	0.00133554	Group45	73	[AACS, ABCD3, ACACA, ACAD9, ACLY, ACOT1, ACSBG2, ADIPOQ, ADTRP, AGPAT4, AKR1B10, ALDH3A2, AMACR, ARV1, BAAT, CAV2, CBR1, CEPT1, CERS2, CPT1A, CRCP, CRYL1, CSNK2B, CYP1A1, CYP3A4, DECR1, DLD, ECH1, ECI2, ELN, ELOVL6, ERG28, ETFA, ETFB, ETNPPL, FABP2, FAM57B, GALC, GDE1, GPAM, GPD1, GSTP1, HACD2, HADH, HADHA, HEXA, IP6K2, KDM5A, LCAT, LCLAT1, LIPA, MTTP, P2RY4, PBK, PDK1, PECR, PEX19, PHGDH, PHOSPH…
				GO:0006694	steroid biosynthetic process	0.00229821	Group45	22	[ACACA, ACLY, AMACR, ARV1, ATP1A1, BAAT, BMP5, CNBP, CYP3A4, DOCK3, ELOVL6, ERG28, FDX1, G6PD, GPAM, HSD17B3, HSD3B7, LBR, NFYB, OSBP, RAN, UBL4A]
				GO:0034308	primary alcohol metabolic process	0.00286714	Group45	12	[AKR1B10, ALDH3A2, BMP5, ELN, GDE1, GPD1, IGFBP1, PECR, RDH14, SDR16C5, SULT1A1, TTR]
				GO:0008610	lipid biosynthetic process	0.00293378	Group45	53	[ABCD3, ACACA, ACLY, ADIPOQ, AGPAT4, ALDH3A2, AMACR, ARV1, ATP1A1, BAAT, BMP5, CBR1, CEPT1, CERS2, CNBP, CPT1A, CSNK2B, CYP1A1, CYP3A4, DOCK3, ELOVL6, ERG28, ETNPPL, FAM57B, FDX1, G6PD, GPAM, GPD1, GPER1, HACD2, HSD17B3, HSD3B7, LBR, LCAT, LCLAT1, NFYB, OSBP, P2RY4, PBK, PECR, PEX19, PHGDH, PHOSPHO1, PIGF, PRDX5, PRKCSH, RAN, SCCPDH, SLC35A1, ST8SIA6, SULT1A1, THNSL2, UBL4A]
				GO:1902653	secondary alcohol biosynthetic process	0.00466536	Group45	12	[ACACA, ACLY, ARV1, CNBP, ELOVL6, ERG28, G6PD, GPAM, LBR, NFYB, RAN, UBL4A]
(#10) Cellular Metabolism	cellular metabolic process	GO:1901615	organic hydroxy compound metabolic process	GO:1901615	organic hydroxy compound metabolic process	9.93033e-08	Group33	59	[ABAT, ACACA, ACLY, AKR1B10, ALDH3A2, AMACR, ARV1, BAAT, BMP5, CALM1, CALM2, CEBPA, CNBP, CYP1A1, CYP24A1, CYP3A4, DHFR, DHRS4, DIO3, DOCK3, ELN, ELOVL6, ERG28, FDX1, G6PD, GDE1, GPAM, GPD1, GPER1, HIF1A, HSD17B3, HSD3B7, IGFBP1, IP6K2, ITPKA, LBR, LCAT, LIPA, NFYB, NR0B2, NUDT3, OSBP, P2RY1, P2RY6, PBK, PECR, PFKFB2, PPIP5K1, PRDX5, PSAT1, PTRH2, RAN, RDH14, SDR16C5, SLBP, SPR, SULT1A1, TTR, UBL…
				GO:0006629	lipid metabolic process	2.59394e-06	Group33	102	[AACS, ABCD3, ACACA, ACAD9, ACLY, ACOT1, ACSBG2, ADIPOQ, ADTRP, AGPAT4, AKR1B10, ALAS1, ALDH3A2, AMACR, ANGPTL4, ARV1, ATP1A1, BAAT, BMP5, CAV2, CBR1, CEBPA, CEPT1, CERS2, CNBP, CPT1A, CRCP, CRYL1, CSNK2B, CYP1A1, CYP24A1, CYP3A4, DECR1, DHRS4, DLD, DOCK3, ECH1, ECI2, EIF4E, ELN, ELOVL6, ERG28, ESR1, ETFA, ETFB, ETNPPL, FABP2, FAM57B, FDX1, G6PD, GALC, GDE1, GPAM, GPD1, GPER1, GSTP1, HACD2, HADH,…
				GO:0032787	monocarboxylic acid metabolic process	0.00013916	Group33	54	[AACS, ABAT, ABCD3, ACACA, ACAD9, ACLY, ACOT1, ACSBG2, ADIPOQ, ADTRP, AKR1B10, ALDH3A2, AMACR, ARV1, ASRGL1, BAAT, CAV2, CBR1, CPT1A, CRYL1, CYP1A1, CYP3A4, DECR1, DLD, ECH1, ECI2, ELOVL6, ETFA, ETFB, GPAM, GPD1, GSTP1, HACD2, HADH, HADHA, HIF1A, HSD3B7, IDH2, IGFBP1, MCTS1, ME3, MPC2, OSBP, P2RY4, PDK1, PECR, PEX19, PFKFB1, PFKFB2, PGD, PHGDH, PRDX5, SEH1L, THNSL2]
				GO:0006631	fatty acid metabolic process	0.00035164	Group33	36	[AACS, ABCD3, ACACA, ACAD9, ACLY, ACOT1, ACSBG2, ADIPOQ, ADTRP, ALDH3A2, AMACR, BAAT, CAV2, CBR1, CPT1A, CRYL1, CYP1A1, CYP3A4, DECR1, DLD, ECH1, ECI2, ELOVL6, ETFA, ETFB, GPAM, GSTP1, HACD2, HADH, HADHA, P2RY4, PDK1, PECR, PEX19, PRDX5, THNSL2]
				GO:0008202	steroid metabolic process	0.00051223	Group33	32	[ACACA, ACLY, AMACR, ARV1, ATP1A1, BAAT, BMP5, CEBPA, CNBP, CYP1A1, CYP24A1, CYP3A4, DHRS4, DOCK3, ELOVL6, ERG28, ESR1, FDX1, G6PD, GPAM, HSD17B3, HSD3B7, LBR, LCAT, LIPA, NFYB, NR0B2, OSBP, RAN, SLBP, SULT1A1, UBL4A]
				GO:0044255	cellular lipid metabolic process	0.00133554	Group33	73	[AACS, ABCD3, ACACA, ACAD9, ACLY, ACOT1, ACSBG2, ADIPOQ, ADTRP, AGPAT4, AKR1B10, ALDH3A2, AMACR, ARV1, BAAT, CAV2, CBR1, CEPT1, CERS2, CPT1A, CRCP, CRYL1, CSNK2B, CYP1A1, CYP3A4, DECR1, DLD, ECH1, ECI2, ELN, ELOVL6, ERG28, ETFA, ETFB, ETNPPL, FABP2, FAM57B, GALC, GDE1, GPAM, GPD1, GSTP1, HACD2, HADH, HADHA, HEXA, IP6K2, KDM5A, LCAT, LCLAT1, LIPA, MTTP, P2RY4, PBK, PDK1, PECR, PEX19, PHGDH, PHOSPH…
				GO:0008610	lipid biosynthetic process	0.00293378	Group33	53	[ABCD3, ACACA, ACLY, ADIPOQ, AGPAT4, ALDH3A2, AMACR, ARV1, ATP1A1, BAAT, BMP5, CBR1, CEPT1, CERS2, CNBP, CPT1A, CSNK2B, CYP1A1, CYP3A4, DOCK3, ELOVL6, ERG28, ETNPPL, FAM57B, FDX1, G6PD, GPAM, GPD1, GPER1, HACD2, HSD17B3, HSD3B7, LBR, LCAT, LCLAT1, NFYB, OSBP, P2RY4, PBK, PECR, PEX19, PHGDH, PHOSPHO1, PIGF, PRDX5, PRKCSH, RAN, SCCPDH, SLC35A1, ST8SIA6, SULT1A1, THNSL2, UBL4A]
(#10) Cellular Metabolism	cellular metabolic process	GO:0043436	oxoacid metabolic process	GO:0043436	oxoacid metabolic process	1.33035e-15	Group30	119	[AACS, ABAT, ABCD3, ACACA, ACAD9, ACLY, ACOT1, ACSBG2, ADIPOQ, ADSL, ADSSL1, ADTRP, AGO2, AKR1B10, ALDH3A2, AMACR, ARV1, ASRGL1, BAAT, BCKDHB, BHMT, CARS, CAV2, CBR1, CPT1A, CRYL1, CYP1A1, CYP3A4, DECR1, DHFR, DLD, ECH1, ECI2, EGLN2, ELOVL6, ENOSF1, ETFA, ETFB, FLOT1, GATB, GCLM, GCSH, GFPT1, GLUL, GPAM, GPD1, GPT2, GSTP1, HACD2, HADH, HADHA, HAS3, HEXA, HIF1A, HMGCLL1, HSD3B7, IDH2, IDH3B, IDH3G…
				GO:0019752	carboxylic acid metabolic process	1.39994e-15	Group30	116	[AACS, ABAT, ABCD3, ACACA, ACAD9, ACLY, ACOT1, ACSBG2, ADIPOQ, ADSL, ADSSL1, ADTRP, AGO2, AKR1B10, ALDH3A2, AMACR, ARV1, ASRGL1, BAAT, BCKDHB, BHMT, CARS, CAV2, CBR1, CPT1A, CRYL1, CYP1A1, CYP3A4, DECR1, DHFR, DLD, ECH1, ECI2, EGLN2, ELOVL6, ENOSF1, ETFA, ETFB, FLOT1, GATB, GCLM, GCSH, GFPT1, GLUL, GPAM, GPD1, GPT2, GSTP1, HACD2, HADH, HADHA, HAS3, HEXA, HIF1A, HMGCLL1, HSD3B7, IDH2, IDH3B, IDH3G…
				GO:0006082	organic acid metabolic process	2.98495e-15	Group30	121	[AACS, ABAT, ABCD3, ABCG2, ACACA, ACAD9, ACLY, ACOT1, ACSBG2, ADIPOQ, ADSL, ADSSL1, ADTRP, AGO2, AKR1B10, ALDH3A2, AMACR, ARV1, ASRGL1, BAAT, BCKDHB, BHMT, CARS, CAV2, CBR1, CPT1A, CRYL1, CYP1A1, CYP3A4, DECR1, DHFR, DLD, ECH1, ECI2, EGLN2, ELOVL6, ENOSF1, ETFA, ETFB, FLOT1, GATB, GCLM, GCSH, GFPT1, GLUL, GPAM, GPD1, GPT2, GSTP1, HACD2, HADH, HADHA, HAS3, HEXA, HIF1A, HMGCLL1, HSD3B7, IDH2, IDH3B…
				GO:0044283	small molecule biosynthetic process	3.2477e-10	Group30	83	[AACS, ABAT, ABCD3, ACACA, ACLY, ADIPOQ, ADK, ADSL, AMACR, ARV1, BAAT, BHMT, BMP5, CBR1, CLK2, CMPK1, CNBP, CYP1A1, CYP3A4, DCK, DCTPP1, DHFR, DUT, ELOVL6, ERG28, G6PD, GDA, GLUL, GPAM, GPD1, GPER1, GPT2, HACD2, HAS3, HIF1A, HMGCLL1, HSD17B3, HSD3B7, IGFBP1, IP6K2, ITPKA, KYAT1, LBR, MDH2, MGST3, NFYB, NUDT1, NUDT3, NUDT5, OSBP, OTC, P2RY1, P2RY4, P2RY6, PBK, PECR, PEX19, PFKFB1, PFKFB2, PGD, PHG…
				GO:0032787	monocarboxylic acid metabolic process	0.00013916	Group30	54	[AACS, ABAT, ABCD3, ACACA, ACAD9, ACLY, ACOT1, ACSBG2, ADIPOQ, ADTRP, AKR1B10, ALDH3A2, AMACR, ARV1, ASRGL1, BAAT, CAV2, CBR1, CPT1A, CRYL1, CYP1A1, CYP3A4, DECR1, DLD, ECH1, ECI2, ELOVL6, ETFA, ETFB, GPAM, GPD1, GSTP1, HACD2, HADH, HADHA, HIF1A, HSD3B7, IDH2, IGFBP1, MCTS1, ME3, MPC2, OSBP, P2RY4, PDK1, PECR, PEX19, PFKFB1, PFKFB2, PGD, PHGDH, PRDX5, SEH1L, THNSL2]
				GO:0046394	carboxylic acid biosynthetic process	0.000231133	Group30	42	[ABAT, ABCD3, ACACA, ACLY, ADIPOQ, ADSL, AMACR, BAAT, BHMT, CBR1, CYP1A1, CYP3A4, DHFR, ELOVL6, GLUL, GPD1, GPT2, HACD2, HAS3, HIF1A, HSD3B7, IGFBP1, KYAT1, MGST3, OSBP, OTC, P2RY4, PECR, PEX19, PFKFB1, PFKFB2, PHGDH, PRDX5, PSAT1, PSPH, PYCR1, PYCR3, SEH1L, SEPHS2, SHMT1, THNSL2, UROS]
				GO:0008652	cellular amino acid biosynthetic process	0.00179633	Group30	14	[ABAT, ADSL, BHMT, GLUL, GPT2, KYAT1, OTC, PHGDH, PSAT1, PSPH, PYCR1, PYCR3, SEPHS2, SHMT1]
(#10) Cellular Metabolism	cellular metabolic process	KEGG:00020	Citrate cycle (TCA cycle)	KEGG:00020	Citrate cycle (TCA cycle)	9.41715e-07	Group38	13	[ACLY, DLD, IDH2, IDH3B, IDH3G, IREB2, MDH2, ME3, NNT, SDHC, SDHD, SUCLG1, SUCLG2]
		GO:0009060	aerobic respiration	GO:0006101	citrate metabolic process	8.79214e-06	Group38	10	[ACLY, DLD, IDH2, IDH3B, IDH3G, MDH2, SDHC, SDHD, SUCLG1, SUCLG2]
				GO:0016999	antibiotic metabolic process	9.30673e-06	Group38	23	[ACLY, AKR1B10, CD200, CYP1A1, CYP4B1, DLD, HBA1, HBZ, IDH2, IDH3B, IDH3G, IREB2, MDH2, ME3, NNT, PRDX1, PRDX5, PRDX6, SDHC, SDHD, SUCLG1, SUCLG2, SULT1A1]
				GO:0009060	aerobic respiration	2.92763e-05	Group38	17	[ADSL, COX6A1, COX7A2L, DLD, HIF1A, IDH2, IDH3B, IDH3G, IREB2, MDH2, ME3, MTFR1L, NNT, SDHC, SDHD, SUCLG1, SUCLG2]
				GO:0045333	cellular respiration	0.000329406	Group38	24	[ADSL, CDK1, CISD1, COX6A1, COX7A2L, DLD, ETFA, ETFB, ETFRF1, GPD1, HIF1A, IDH2, IDH3B, IDH3G, IREB2, MDH2, ME3, MTFR1L, NDUFB1, NNT, SDHC, SDHD, SUCLG1, SUCLG2]
				GO:0015980	energy derivation by oxidation of organic compounds	0.000844009	Group38	30	[ADSL, AGL, CALM1, CALM2, CDK1, CISD1, COX6A1, COX7A2L, DLD, ETFA, ETFB, ETFRF1, GFPT1, GPD1, HIF1A, IDH2, IDH3B, IDH3G, IGFBP1, IREB2, MDH2, ME3, MTFR1L, NDUFB1, NNT, PTRH2, SDHC, SDHD, SUCLG1, SUCLG2]
				GO:0051287	NAD binding	0.00103787	Group38	11	[CRYL1, DLD, GPD1, HADH, HADHA, IDH2, IDH3B, IDH3G, ME3, NNT, PHGDH]
				GO:0043648	dicarboxylic acid metabolic process	0.00146992	Group38	17	[ACLY, ADSL, ADSSL1, AKR1B10, DHFR, DLD, FLOT1, GCLM, GLUL, GPT2, IDH2, IDH3B, MDH2, ME3, SHMT1, SUCLG1, SUCLG2]
				GO:0006091	generation of precursor metabolites and energy	0.00310316	Group38	43	[AACS, ADIPOQ, ADSL, AGL, ATP5F1C, ATP5MC3, CALM1, CALM2, CDK1, CEBPA, CISD1, COX6A1, COX7A2, COX7A2L, DLD, ETFA, ETFB, ETFRF1, FDX1, GFPT1, GPD1, HIF1A, HMGCLL1, IDH2, IDH3B, IDH3G, IGFBP1, IREB2, MDH2, ME3, MTFR1L, NDUFB1, NIPSNAP2, NNT, PFKFB1, PFKFB2, PHGDH, PTRH2, SDHC, SDHD, SEH1L, SUCLG1, SUCLG2]
(#10) Cellular Metabolism	cellular metabolic process	GO:0006101	citrate metabolic process	GO:0006101	citrate metabolic process	7.41715e-07	Group37	13	[ACLY, DLD, IDH2, IDH3B, IDH3G, IREB2, MDH2, ME3, NNT, SDHC, SDHD, SUCLG1, SUCLG2]
		GO:0009060	aerobic respiration	GO:0009060	aerobic respiration	2.92763e-05	Group37	17	[ADSL, COX6A1, COX7A2L, DLD, HIF1A, IDH2, IDH3B, IDH3G, IREB2, MDH2, ME3, MTFR1L, NNT, SDHC, SDHD, SUCLG1, SUCLG2]
				GO:0019693	ribose phosphate metabolic process	0.000103335	Group37	51	[ACACA, ACLY, ACOT1, ACSBG2, ADK, ADSL, ADSSL1, ATP5F1C, ATP5MC3, BAAT, CDK1, CMPK1, COX6A1, COX7A2, COX7A2L, CRYL1, DLD, ELOVL6, G6PD, GPAM, GPD1, GUCA1B, HACD2, HIF1A, IGFBP1, MOCS2, MPC2, NDUFB1, NIPSNAP2, NUDT3, NUDT5, PDK1, PFKFB1, PFKFB2, PGD, PHGDH, PPT1, PTRH2, RAN, RPE, SAT1, SDHC, SDHD, SEH1L, SUCLG1, SUCLG2, SULT1A1, TALDO1, UBL4A, UPP1, UPP2]
				GO:0045333	cellular respiration	0.000329406	Group37	24	[ADSL, CDK1, CISD1, COX6A1, COX7A2L, DLD, ETFA, ETFB, ETFRF1, GPD1, HIF1A, IDH2, IDH3B, IDH3G, IREB2, MDH2, ME3, MTFR1L, NDUFB1, NNT, SDHC, SDHD, SUCLG1, SUCLG2]
				GO:0015980	energy derivation by oxidation of organic compounds	0.000844009	Group37	30	[ADSL, AGL, CALM1, CALM2, CDK1, CISD1, COX6A1, COX7A2L, DLD, ETFA, ETFB, ETFRF1, GFPT1, GPD1, HIF1A, IDH2, IDH3B, IDH3G, IGFBP1, IREB2, MDH2, ME3, MTFR1L, NDUFB1, NNT, PTRH2, SDHC, SDHD, SUCLG1, SUCLG2]
				GO:0009259	ribonucleotide metabolic process	0.00305244	Group37	44	[ACACA, ACLY, ACOT1, ACSBG2, ADK, ADSL, ADSSL1, ATP5F1C, ATP5MC3, BAAT, CDK1, CMPK1, COX6A1, COX7A2, COX7A2L, DLD, ELOVL6, GPAM, GPD1, GUCA1B, HACD2, HIF1A, IGFBP1, MOCS2, MPC2, NDUFB1, NIPSNAP2, NUDT3, NUDT5, PDK1, PFKFB1, PFKFB2, PPT1, PTRH2, RAN, SAT1, SDHC, SDHD, SEH1L, SUCLG1, SUCLG2, SULT1A1, UPP1, UPP2]
				GO:0006091	generation of precursor metabolites and energy	0.00310316	Group37	43	[AACS, ADIPOQ, ADSL, AGL, ATP5F1C, ATP5MC3, CALM1, CALM2, CDK1, CEBPA, CISD1, COX6A1, COX7A2, COX7A2L, DLD, ETFA, ETFB, ETFRF1, FDX1, GFPT1, GPD1, HIF1A, HMGCLL1, IDH2, IDH3B, IDH3G, IGFBP1, IREB2, MDH2, ME3, MTFR1L, NDUFB1, NIPSNAP2, NNT, PFKFB1, PFKFB2, PHGDH, PTRH2, SDHC, SDHD, SEH1L, SUCLG1, SUCLG2]
				GO:0006163	purine nucleotide metabolic process	0.00369307	Group37	44	[ACACA, ACLY, ACOT1, ACSBG2, ADK, ADSL, ADSSL1, ATP5F1C, ATP5MC3, BAAT, CDK1, COX6A1, COX7A2, COX7A2L, DLD, ELOVL6, GDA, GPAM, GPD1, GUCA1B, HACD2, HIF1A, IGFBP1, MOCS2, MPC2, NDUFB1, NIPSNAP2, NUDT1, NUDT3, NUDT5, PDK1, PFKFB1, PFKFB2, PPT1, PTRH2, RAN, SAMHD1, SAT1, SDHC, SDHD, SEH1L, SUCLG1, SUCLG2, SULT1A1]
				GO:0017144	drug metabolic process	0.0801033	Group37	74	[AACS, ABAT, ACLY, ACP5, ADK, ADSL, ADSSL1, AGO2, AKR1B10, ALDH3A2, ASRGL1, ATP5F1C, ATP5MC3, BAAT, BHMT, BMP5, CAV2, CBR1, CD200, CDK1, COX6A1, COX7A2, COX7A2L, CPT1A, CTSH, CYP1A1, CYP3A4, CYP4B1, DHFR, DLD, DOCK3, FLOT1, GCSH, GPD1, HBA1, HBZ, HIF1A, HMGCLL1, IDH2, IDH3B, IDH3G, IGFBP1, IREB2, KYAT1, MDH2, ME3, MMADHC, NDUFB1, NIPSNAP2, NNT, NUDT5, PECR, PFKFB1, PFKFB2, PHGDH, PRDX1, PRDX5, PR…
(#10) Cellular Metabolism	cellular metabolic process	GO:0006101	citrate metabolic process ^	GO:0006101	citrate metabolic process	9.41715e-07	Group35	13	[ACLY, DLD, IDH2, IDH3B, IDH3G, IREB2, MDH2, ME3, NNT, SDHC, SDHD, SUCLG1, SUCLG2]
				GO:0017144	drug metabolic process	8.01033e-07	Group35	74	[AACS, ABAT, ACLY, ACP5, ADK, ADSL, ADSSL1, AGO2, AKR1B10, ALDH3A2, ASRGL1, ATP5F1C, ATP5MC3, BAAT, BHMT, BMP5, CAV2, CBR1, CD200, CDK1, COX6A1, COX7A2, COX7A2L, CPT1A, CTSH, CYP1A1, CYP3A4, CYP4B1, DHFR, DLD, DOCK3, FLOT1, GCSH, GPD1, HBA1, HBZ, HIF1A, HMGCLL1, IDH2, IDH3B, IDH3G, IGFBP1, IREB2, KYAT1, MDH2, ME3, MMADHC, NDUFB1, NIPSNAP2, NNT, NUDT5, PECR, PFKFB1, PFKFB2, PHGDH, PRDX1, PRDX5, PR…
				KEGG:00020	Citrate cycle (TCA cycle)	8.79214e-06	Group35	10	[ACLY, DLD, IDH2, IDH3B, IDH3G, MDH2, SDHC, SDHD, SUCLG1, SUCLG2]
				GO:0016999	antibiotic metabolic process	9.30673e-06	Group35	23	[ACLY, AKR1B10, CD200, CYP1A1, CYP4B1, DLD, HBA1, HBZ, IDH2, IDH3B, IDH3G, IREB2, MDH2, ME3, NNT, PRDX1, PRDX5, PRDX6, SDHC, SDHD, SUCLG1, SUCLG2, SULT1A1]
			^ redundant group was not reflected	GO:0009060	aerobic respiration	2.92763e-05	Group35	17	[ADSL, COX6A1, COX7A2L, DLD, HIF1A, IDH2, IDH3B, IDH3G, IREB2, MDH2, ME3, MTFR1L, NNT, SDHC, SDHD, SUCLG1, SUCLG2]
				GO:0045333	cellular respiration	0.000329406	Group35	24	[ADSL, CDK1, CISD1, COX6A1, COX7A2L, DLD, ETFA, ETFB, ETFRF1, GPD1, HIF1A, IDH2, IDH3B, IDH3G, IREB2, MDH2, ME3, MTFR1L, NDUFB1, NNT, SDHC, SDHD, SUCLG1, SUCLG2]
				GO:0015980	energy derivation by oxidation of organic compounds	0.000844009	Group35	30	[ADSL, AGL, CALM1, CALM2, CDK1, CISD1, COX6A1, COX7A2L, DLD, ETFA, ETFB, ETFRF1, GFPT1, GPD1, HIF1A, IDH2, IDH3B, IDH3G, IGFBP1, IREB2, MDH2, ME3, MTFR1L, NDUFB1, NNT, PTRH2, SDHC, SDHD, SUCLG1, SUCLG2]
				GO:0043648	dicarboxylic acid metabolic process	0.00146992	Group35	17	[ACLY, ADSL, ADSSL1, AKR1B10, DHFR, DLD, FLOT1, GCLM, GLUL, GPT2, IDH2, IDH3B, MDH2, ME3, SHMT1, SUCLG1, SUCLG2]
(#10) Cellular Metabolism	cellular metabolic process	GO:0006082	organic acid metabolic process	GO:0006082	organic acid metabolic process	2.98495e-15	Group28	121	[AACS, ABAT, ABCD3, ABCG2, ACACA, ACAD9, ACLY, ACOT1, ACSBG2, ADIPOQ, ADSL, ADSSL1, ADTRP, AGO2, AKR1B10, ALDH3A2, AMACR, ARV1, ASRGL1, BAAT, BCKDHB, BHMT, CARS, CAV2, CBR1, CPT1A, CRYL1, CYP1A1, CYP3A4, DECR1, DHFR, DLD, ECH1, ECI2, EGLN2, ELOVL6, ENOSF1, ETFA, ETFB, FLOT1, GATB, GCLM, GCSH, GFPT1, GLUL, GPAM, GPD1, GPT2, GSTP1, HACD2, HADH, HADHA, HAS3, HEXA, HIF1A, HMGCLL1, HSD3B7, IDH2, IDH3B…
				GO:0016491	oxidoreductase activity	3.10653e-07	Group28	72	[ACAD9, AGO2, AKR1B10, ALDH3A2, BCKDHB, CALM1, CALM2, CAV2, CBR1, CD200, COX6A1, COX7A2, COX7A2L, CRYL1, CYB561A3, CYP1A1, CYP24A1, CYP3A4, CYP4B1, DECR1, DHFR, DHRS4, DIO3, DLD, EGLN2, ESR1, ETFA, ETFB, FDX1, G6PD, GPD1, GSTP1, GSTT1, HADH, HADHA, HBA1, HBZ, HIF1A, HSD17B3, HSD3B7, IDH2, IDH3B, IDH3G, KDM5A, LBR, MDH2, ME3, MGST3, MTTP, NDUFB1, NNT, NOSTRIN, P4HB, PECR, PGD, PHGDH, PRDX1, PRDX5,…
				GO:0051186	cofactor metabolic process	3.17431e-07	Group28	62	[ACACA, ACLY, ACOT1, ACSBG2, AKR1B10, ALAS1, BAAT, CALM1, CALM2, CD200, CRYL1, CYP1A1, DHFR, DLD, ELOVL6, FLOT1, G6PD, GCLM, GDA, GPAM, GPD1, GPT2, GSTP1, GSTT1, HACD2, HBA1, HBZ, HIF1A, IDH2, IDH3B, IGFBP1, IREB2, MDH2, MMADHC, MOCS2, MPC2, NADSYN1, NAMPT, NMRK2, NNT, PDK1, PFKFB1, PFKFB2, PGD, PHGDH, PPT1, PRDX1, PRDX5, PRDX6, PSAT1, RPE, SEH1L, SHMT1, SLC25A38, SPR, SUCLG1, SUCLG2, TALDO1, TPK…
				GO:0017144	drug metabolic process	8.01033e-07	Group28	74	[AACS, ABAT, ACLY, ACP5, ADK, ADSL, ADSSL1, AGO2, AKR1B10, ALDH3A2, ASRGL1, ATP5F1C, ATP5MC3, BAAT, BHMT, BMP5, CAV2, CBR1, CD200, CDK1, COX6A1, COX7A2, COX7A2L, CPT1A, CTSH, CYP1A1, CYP3A4, CYP4B1, DHFR, DLD, DOCK3, FLOT1, GCSH, GPD1, HBA1, HBZ, HIF1A, HMGCLL1, IDH2, IDH3B, IDH3G, IGFBP1, IREB2, KYAT1, MDH2, ME3, MMADHC, NDUFB1, NIPSNAP2, NNT, NUDT5, PECR, PFKFB1, PFKFB2, PHGDH, PRDX1, PRDX5, PR…
				GO:0016999	antibiotic metabolic process	9.30673e-06	Group28	23	[ACLY, AKR1B10, CD200, CYP1A1, CYP4B1, DLD, HBA1, HBZ, IDH2, IDH3B, IDH3G, IREB2, MDH2, ME3, NNT, PRDX1, PRDX5, PRDX6, SDHC, SDHD, SUCLG1, SUCLG2, SULT1A1]
				GO:0006091	generation of precursor metabolites and energy	0.00310316	Group28	43	[AACS, ADIPOQ, ADSL, AGL, ATP5F1C, ATP5MC3, CALM1, CALM2, CDK1, CEBPA, CISD1, COX6A1, COX7A2, COX7A2L, DLD, ETFA, ETFB, ETFRF1, FDX1, GFPT1, GPD1, HIF1A, HMGCLL1, IDH2, IDH3B, IDH3G, IGFBP1, IREB2, MDH2, ME3, MTFR1L, NDUFB1, NIPSNAP2, NNT, PFKFB1, PFKFB2, PHGDH, PTRH2, SDHC, SDHD, SEH1L, SUCLG1, SUCLG2]
(#10) Cellular Metabolism	cellular metabolic process	GO:0051186	cofactor metabolic process	GO:0051186	cofactor metabolic process	3.17431e-10	Group41	62	[ACACA, ACLY, ACOT1, ACSBG2, AKR1B10, ALAS1, BAAT, CALM1, CALM2, CD200, CRYL1, CYP1A1, DHFR, DLD, ELOVL6, FLOT1, G6PD, GCLM, GDA, GPAM, GPD1, GPT2, GSTP1, GSTT1, HACD2, HBA1, HBZ, HIF1A, IDH2, IDH3B, IGFBP1, IREB2, MDH2, MMADHC, MOCS2, MPC2, NADSYN1, NAMPT, NMRK2, NNT, PDK1, PFKFB1, PFKFB2, PGD, PHGDH, PPT1, PRDX1, PRDX5, PRDX6, PSAT1, RPE, SEH1L, SHMT1, SLC25A38, SPR, SUCLG1, SUCLG2, TALDO1, TPK…
				GO:0055086	nucleobase-containing small molecule metabolic process	6.45655e-10	Group41	81	[ACACA, ACLY, ACOT1, ACSBG2, ADK, ADSL, ADSSL1, AGPAT4, ATP5F1C, ATP5MC3, BAAT, CD200, CDK1, CMPK1, COX6A1, COX7A2, COX7A2L, CRYL1, DCK, DCTPP1, DLD, DTYMK, DUT, ELOVL6, G6PD, GDA, GFPT1, GPAM, GPD1, GUCA1B, HACD2, HIF1A, IDH2, IDH3B, IGFBP1, IGHM, LCLAT1, MDH2, MOCS2, MPC2, NADSYN1, NAMPT, NDRG1, NDUFB1, NIPSNAP2, NMRK2, NNT, NUDT1, NUDT3, NUDT5, OARD1, PDK1, PFKFB1, PFKFB2, PGD, PGM3, PHGDH, PP…
				GO:0009117	nucleotide metabolic process	3.19782e-09	Group41	73	[ACACA, ACLY, ACOT1, ACSBG2, ADK, ADSL, ADSSL1, AGPAT4, ATP5F1C, ATP5MC3, BAAT, CD200, CDK1, CMPK1, COX6A1, COX7A2, COX7A2L, CRYL1, DCK, DCTPP1, DLD, DTYMK, DUT, ELOVL6, G6PD, GDA, GPAM, GPD1, GUCA1B, HACD2, HIF1A, IDH2, IDH3B, IGFBP1, LCLAT1, MDH2, MOCS2, MPC2, NADSYN1, NAMPT, NDUFB1, NIPSNAP2, NMRK2, NNT, NUDT1, NUDT3, NUDT5, PDK1, PFKFB1, PFKFB2, PGD, PHGDH, PPT1, PTRH2, RAN, RPE, RRM1, RRM2, …
				GO:0019637	organophosphate metabolic process	2.20184e-08	Group41	100	[ACACA, ACLY, ACOT1, ACSBG2, ADIPOQ, ADK, ADSL, ADSSL1, AGPAT4, ATP5F1C, ATP5MC3, BAAT, CALM1, CALM2, CD200, CDK1, CEPT1, CMPK1, COX6A1, COX7A2, COX7A2L, CPT1A, CRYL1, CSNK2B, DCK, DCTPP1, DLD, DTYMK, DUT, ELOVL6, ETNPPL, G6PD, GDA, GDE1, GFPT1, GPAM, GPD1, GPER1, GUCA1B, HACD2, HADH, HADHA, HIF1A, IDH2, IDH3B, IGFBP1, IGHM, IP6K2, ITPKA, LCAT, LCLAT1, MDH2, MOCS2, MPC2, NADSYN1, NAMPT, NDUFB1, N…
				GO:0017144	drug metabolic process	8.01033e-07	Group41	74	[AACS, ABAT, ACLY, ACP5, ADK, ADSL, ADSSL1, AGO2, AKR1B10, ALDH3A2, ASRGL1, ATP5F1C, ATP5MC3, BAAT, BHMT, BMP5, CAV2, CBR1, CD200, CDK1, COX6A1, COX7A2, COX7A2L, CPT1A, CTSH, CYP1A1, CYP3A4, CYP4B1, DHFR, DLD, DOCK3, FLOT1, GCSH, GPD1, HBA1, HBZ, HIF1A, HMGCLL1, IDH2, IDH3B, IDH3G, IGFBP1, IREB2, KYAT1, MDH2, ME3, MMADHC, NDUFB1, NIPSNAP2, NNT, NUDT5, PECR, PFKFB1, PFKFB2, PHGDH, PRDX1, PRDX5, PR…
				GO:0006732	coenzyme metabolic process	5.55627e-06	Group41	45	[ACACA, ACLY, ACOT1, ACSBG2, BAAT, CD200, CRYL1, DHFR, DLD, ELOVL6, FLOT1, G6PD, GDA, GPAM, GPD1, HACD2, HIF1A, IDH2, IDH3B, IGFBP1, MDH2, MMADHC, MOCS2, MPC2, NADSYN1, NAMPT, NMRK2, NNT, PDK1, PFKFB1, PFKFB2, PGD, PHGDH, PPT1, PRDX5, RPE, SEH1L, SHMT1, SPR, SUCLG1, SUCLG2, TALDO1, TPK1, TYMS, UBL4A]
				GO:0019693	ribose phosphate metabolic process	0.000103335	Group41	51	[ACACA, ACLY, ACOT1, ACSBG2, ADK, ADSL, ADSSL1, ATP5F1C, ATP5MC3, BAAT, CDK1, CMPK1, COX6A1, COX7A2, COX7A2L, CRYL1, DLD, ELOVL6, G6PD, GPAM, GPD1, GUCA1B, HACD2, HIF1A, IGFBP1, MOCS2, MPC2, NDUFB1, NIPSNAP2, NUDT3, NUDT5, PDK1, PFKFB1, PFKFB2, PGD, PHGDH, PPT1, PTRH2, RAN, RPE, SAT1, SDHC, SDHD, SEH1L, SUCLG1, SUCLG2, SULT1A1, TALDO1, UBL4A, UPP1, UPP2]
				GO:0072524	pyridine-containing compound metabolic process	0.000433215	Group41	25	[CD200, CRYL1, DLD, G6PD, GPD1, HIF1A, IDH2, IDH3B, IGFBP1, MDH2, MPC2, NADSYN1, NAMPT, NMRK2, NNT, PFKFB1, PFKFB2, PGD, PHGDH, PRDX5, PSAT1, RPE, SEH1L, TALDO1, UBL4A]
				GO:0046496	nicotinamide nucleotide metabolic process	0.00147661	Group41	23	[CD200, CRYL1, DLD, G6PD, GPD1, HIF1A, IDH2, IDH3B, IGFBP1, MDH2, MPC2, NADSYN1, NAMPT, NMRK2, NNT, PFKFB1, PFKFB2, PGD, PHGDH, RPE, SEH1L, TALDO1, UBL4A]
				GO:0051188	cofactor biosynthetic process	0.00225102	Group41	32	[ACACA, ACLY, ACSBG2, ALAS1, CYP1A1, DHFR, DLD, ELOVL6, GCLM, GDA, GPD1, HACD2, HIF1A, IDH2, IGFBP1, IREB2, MMADHC, MOCS2, MPC2, NADSYN1, NAMPT, NMRK2, PDK1, PFKFB1, PFKFB2, PPT1, PSAT1, SEH1L, SLC25A38, SPR, TPK1, UROS]
(#10) Cellular Metabolism	cellular metabolic process	GO:0051156	glucose 6-phosphate metabolic process	GO:0051156	glucose 6-phosphate metabolic process	0.000270628	Group40	9	[CRYL1, G6PD, PFKFB1, PFKFB2, PGD, PHGDH, RPE, TALDO1, UBL4A]
		GO:0006739	NADP metabolic process	GO:0019321	pentose metabolic process	0.000286853	Group40	7	[G6PD, NUDT5, PGD, PHGDH, RPE, TALDO1, UBL4A]
				GO:0006739	NADP metabolic process	0.000326717	Group40	10	[CD200, CRYL1, G6PD, IDH2, NNT, PGD, PHGDH, RPE, TALDO1, UBL4A]
				GO:0050662	coenzyme binding	0.000331148	Group40	31	[ABAT, ACAD9, ADIPOQ, ALAS1, CD200, CRYL1, DECR1, DHFR, DLD, ECI2, EGLN2, ETFA, ETNPPL, G6PD, GPD1, GPT2, HADH, HADHA, IDH2, IDH3B, IDH3G, KYAT1, LBR, ME3, NNT, PGD, PHGDH, SHMT1, SPR, THNSL2, UBL4A]
				GO:0019322	pentose biosynthetic process	0.000452842	Group40	5	[G6PD, PGD, PHGDH, TALDO1, UBL4A]
				GO:0050661	NADP binding	0.000554151	Group40	11	[CD200, CRYL1, DECR1, DHFR, G6PD, LBR, NNT, PGD, PHGDH, SPR, UBL4A]
				GO:0006098	pentose-phosphate shunt	0.00075819	Group40	7	[CRYL1, G6PD, PGD, PHGDH, RPE, TALDO1, UBL4A]
				GO:0009051	pentose-phosphate shunt, oxidative branch	0.00113132	Group40	4	[G6PD, PGD, PHGDH, UBL4A]
				GO:0010041	response to iron(III) ion	0.00230093	Group40	4	[CYP1A1, G6PD, IREB2, UBL4A]
				GO:0006081	cellular aldehyde metabolic process	0.00419071	Group40	12	[ALDH3A2, BMP5, CRYL1, G6PD, IDH2, PGD, PHGDH, PRDX5, RPE, SDR16C5, TALDO1, UBL4A]
(#10) Cellular Metabolism	cellular process	GO:0019321	pentose metabolic process	GO:0019321	pentose metabolic process	2.86853e-07	Group43	7	[G6PD, NUDT5, PGD, PHGDH, RPE, TALDO1, UBL4A]
				GO:0050661	NADP binding	5.54151e-05	Group43	11	[CD200, CRYL1, DECR1, DHFR, G6PD, LBR, NNT, PGD, PHGDH, SPR, UBL4A]
				GO:0016614	oxidoreductase activity, acting on CH-OH group of donors	5.11534e-07	Group43	22	[AKR1B10, ALDH3A2, CBR1, CRYL1, DHRS4, G6PD, GPD1, HADH, HADHA, HSD17B3, HSD3B7, IDH2, IDH3B, IDH3G, MDH2, ME3, PGD, PHGDH, RDH14, SDR16C5, SPR, UBL4A]
				GO:0006739	NADP metabolic process	0.000326717	Group43	10	[CD200, CRYL1, G6PD, IDH2, NNT, PGD, PHGDH, RPE, TALDO1, UBL4A]
				GO:0072524	pyridine-containing compound metabolic process	0.000433215	Group43	25	[CD200, CRYL1, DLD, G6PD, GPD1, HIF1A, IDH2, IDH3B, IGFBP1, MDH2, MPC2, NADSYN1, NAMPT, NMRK2, NNT, PFKFB1, PFKFB2, PGD, PHGDH, PRDX5, PSAT1, RPE, SEH1L, TALDO1, UBL4A]
				GO:0019322	pentose biosynthetic process	0.000452842	Group43	5	[G6PD, PGD, PHGDH, TALDO1, UBL4A]
				GO:0006098	pentose-phosphate shunt	0.00075819	Group43	7	[CRYL1, G6PD, PGD, PHGDH, RPE, TALDO1, UBL4A]
				GO:0009051	pentose-phosphate shunt, oxidative branch	0.00113132	Group43	4	[G6PD, PGD, PHGDH, UBL4A]
				GO:0046496	nicotinamide nucleotide metabolic process	0.00147661	Group43	23	[CD200, CRYL1, DLD, G6PD, GPD1, HIF1A, IDH2, IDH3B, IGFBP1, MDH2, MPC2, NADSYN1, NAMPT, NMRK2, NNT, PFKFB1, PFKFB2, PGD, PHGDH, RPE, SEH1L, TALDO1, UBL4A]
				GO:0051156	glucose 6-phosphate metabolic process	0.00270628	Group43	9	[CRYL1, G6PD, PFKFB1, PFKFB2, PGD, PHGDH, RPE, TALDO1, UBL4A]
				GO:0006081	cellular aldehyde metabolic process	0.00419071	Group43	12	[ALDH3A2, BMP5, CRYL1, G6PD, IDH2, PGD, PHGDH, PRDX5, RPE, SDR16C5, TALDO1, UBL4A]
(#10) Cellular Metabolism	cellular metabolic process	GO:0019637	organophosphate metabolic process	GO:0019637	organophosphate metabolic process	2.20184e-10	Group51	100	[ACACA, ACLY, ACOT1, ACSBG2, ADIPOQ, ADK, ADSL, ADSSL1, AGPAT4, ATP5F1C, ATP5MC3, BAAT, CALM1, CALM2, CD200, CDK1, CEPT1, CMPK1, COX6A1, COX7A2, COX7A2L, CPT1A, CRYL1, CSNK2B, DCK, DCTPP1, DLD, DTYMK, DUT, ELOVL6, ETNPPL, G6PD, GDA, GDE1, GFPT1, GPAM, GPD1, GPER1, GUCA1B, HACD2, HADH, HADHA, HIF1A, IDH2, IDH3B, IGFBP1, IGHM, IP6K2, ITPKA, LCAT, LCLAT1, MDH2, MOCS2, MPC2, NADSYN1, NAMPT, NDUFB1, N…
				GO:0055086	nucleobase-containing small molecule metabolic process	6.45655e-10	Group51	81	[ACACA, ACLY, ACOT1, ACSBG2, ADK, ADSL, ADSSL1, AGPAT4, ATP5F1C, ATP5MC3, BAAT, CD200, CDK1, CMPK1, COX6A1, COX7A2, COX7A2L, CRYL1, DCK, DCTPP1, DLD, DTYMK, DUT, ELOVL6, G6PD, GDA, GFPT1, GPAM, GPD1, GUCA1B, HACD2, HIF1A, IDH2, IDH3B, IGFBP1, IGHM, LCLAT1, MDH2, MOCS2, MPC2, NADSYN1, NAMPT, NDRG1, NDUFB1, NIPSNAP2, NMRK2, NNT, NUDT1, NUDT3, NUDT5, OARD1, PDK1, PFKFB1, PFKFB2, PGD, PGM3, PHGDH, PP…
				GO:0009117	nucleotide metabolic process	3.19782e-09	Group51	73	[ACACA, ACLY, ACOT1, ACSBG2, ADK, ADSL, ADSSL1, AGPAT4, ATP5F1C, ATP5MC3, BAAT, CD200, CDK1, CMPK1, COX6A1, COX7A2, COX7A2L, CRYL1, DCK, DCTPP1, DLD, DTYMK, DUT, ELOVL6, G6PD, GDA, GPAM, GPD1, GUCA1B, HACD2, HIF1A, IDH2, IDH3B, IGFBP1, LCLAT1, MDH2, MOCS2, MPC2, NADSYN1, NAMPT, NDUFB1, NIPSNAP2, NMRK2, NNT, NUDT1, NUDT3, NUDT5, PDK1, PFKFB1, PFKFB2, PGD, PHGDH, PPT1, PTRH2, RAN, RPE, RRM1, RRM2, …
				GO:0051186	cofactor metabolic process	3.17431e-07	Group51	62	[ACACA, ACLY, ACOT1, ACSBG2, AKR1B10, ALAS1, BAAT, CALM1, CALM2, CD200, CRYL1, CYP1A1, DHFR, DLD, ELOVL6, FLOT1, G6PD, GCLM, GDA, GPAM, GPD1, GPT2, GSTP1, GSTT1, HACD2, HBA1, HBZ, HIF1A, IDH2, IDH3B, IGFBP1, IREB2, MDH2, MMADHC, MOCS2, MPC2, NADSYN1, NAMPT, NMRK2, NNT, PDK1, PFKFB1, PFKFB2, PGD, PHGDH, PPT1, PRDX1, PRDX5, PRDX6, PSAT1, RPE, SEH1L, SHMT1, SLC25A38, SPR, SUCLG1, SUCLG2, TALDO1, TPK…
				GO:0006732	coenzyme metabolic process	5.55627e-06	Group51	45	[ACACA, ACLY, ACOT1, ACSBG2, BAAT, CD200, CRYL1, DHFR, DLD, ELOVL6, FLOT1, G6PD, GDA, GPAM, GPD1, HACD2, HIF1A, IDH2, IDH3B, IGFBP1, MDH2, MMADHC, MOCS2, MPC2, NADSYN1, NAMPT, NMRK2, NNT, PDK1, PFKFB1, PFKFB2, PGD, PHGDH, PPT1, PRDX5, RPE, SEH1L, SHMT1, SPR, SUCLG1, SUCLG2, TALDO1, TPK1, TYMS, UBL4A]
				GO:0090407	organophosphate biosynthetic process	7.06853e-06	Group51	63	[ACACA, ACLY, ACSBG2, ADIPOQ, ADK, ADSL, ADSSL1, AGPAT4, ATP5F1C, ATP5MC3, CEPT1, CMPK1, CPT1A, CRYL1, CSNK2B, DCK, DLD, DTYMK, DUT, ELOVL6, ETNPPL, G6PD, GPAM, GPD1, GPER1, GUCA1B, HACD2, HIF1A, IDH2, IGFBP1, IP6K2, ITPKA, LCAT, LCLAT1, MOCS2, MPC2, NADSYN1, NAMPT, NMRK2, P2RY1, P2RY6, PDK1, PFKFB1, PFKFB2, PHGDH, PHOSPHO1, PIGF, PPIP5K1, PPT1, PRKCSH, PTRH2, RRM1, RRM2, SAT1, SEH1L, SHMT1, SUCL…
				GO:1901566	organonitrogen compound biosynthetic process	1.36944e-05	Group51	127	[ABAT, ACACA, ACLY, ACSBG2, ADIPOQ, ADK, ADSL, ADSSL1, AGO2, AGPAT4, ALAS1, ALDH3A2, ASRGL1, ATP5F1C, ATP5MC3, BHMT, C1GALT1, CARS, CCL5, CD4, CEBPA, CEPT1, CERS2, CIRBP, CMPK1, COG7, CPT1A, CSNK2B, DCK, DHFR, DLD, DTYMK, DUT, EEF1G, EIF1AX, EIF2S2, EIF4A3, EIF4E, ELOVL6, ERRFI1, FAM57B, GATB, GCLM, GCN1, GFPT1, GLUL, GPAM, GPD1, GPT2, GSTP1, GSTT1, GUCA1B, HABP4, HACD2, HAS3, HEXA, HIF1A, HSPA14…
				GO:0072528	pyrimidine-containing compound biosynthetic process	2.37135e-05	Group51	14	[AGPAT4, CMPK1, DCK, DTYMK, DUT, GPAM, LCLAT1, SHMT1, TK1, TPK1, TYMP, TYMS, UPP1, UPP2]
				GO:0006796	phosphate-containing compound metabolic process	2.99166e-05	Group51	186	[ACACA, ACLY, ACOT1, ACP1, ACP5, ACSBG2, ADIPOQ, ADK, ADSL, ADSSL1, ADTRP, AGPAT4, ANP32E, ARL4C, ATP1A1, ATP5F1C, ATP5MC3, BAAT, BIRC5, BMP5, CALM1, CALM2, CAV2, CCL13, CCL5, CD200, CD4, CDC14A, CDK1, CDKN2B, CEBPA, CEPT1, CERS2, CFL1, CHTOP, CKS1B, CLK2, CMPK1, COX6A1, COX7A2, COX7A2L, CPT1A, CRYL1, CSNK2B, CTDSPL2, CTSH, DCK, DCTPP1, DLD, DOCK3, DTYMK, DUT, DVL1, EIF4E, ELOVL6, EMILIN1, ERRFI1…
				GO:1901293	nucleoside phosphate biosynthetic process	3.47624e-05	Group51	41	[ACACA, ACLY, ACSBG2, ADK, ADSL, ADSSL1, AGPAT4, ATP5F1C, ATP5MC3, CMPK1, DCK, DLD, DTYMK, DUT, ELOVL6, GPAM, GPD1, GUCA1B, HACD2, HIF1A, IDH2, IGFBP1, LCLAT1, MPC2, NADSYN1, NAMPT, NMRK2, PDK1, PFKFB1, PFKFB2, PPT1, RRM1, RRM2, SAT1, SEH1L, SHMT1, SUCLG1, TK1, TYMS, UPP1, UPP2]
				GO:0019693	ribose phosphate metabolic process	0.000103335	Group51	51	[ACACA, ACLY, ACOT1, ACSBG2, ADK, ADSL, ADSSL1, ATP5F1C, ATP5MC3, BAAT, CDK1, CMPK1, COX6A1, COX7A2, COX7A2L, CRYL1, DLD, ELOVL6, G6PD, GPAM, GPD1, GUCA1B, HACD2, HIF1A, IGFBP1, MOCS2, MPC2, NDUFB1, NIPSNAP2, NUDT3, NUDT5, PDK1, PFKFB1, PFKFB2, PGD, PHGDH, PPT1, PTRH2, RAN, RPE, SAT1, SDHC, SDHD, SEH1L, SUCLG1, SUCLG2, SULT1A1, TALDO1, UBL4A, UPP1, UPP2]
				GO:0072527	pyrimidine-containing compound metabolic process	0.000124591	Group51	16	[AGPAT4, CMPK1, DCK, DCTPP1, DTYMK, DUT, GPAM, LCLAT1, RRM1, SHMT1, TK1, TPK1, TYMP, TYMS, UPP1, UPP2]
				GO:0072521	purine-containing compound metabolic process	0.000230797	Group51	51	[ABCG2, ACACA, ACLY, ACOT1, ACSBG2, ADK, ADSL, ADSSL1, ATP5F1C, ATP5MC3, BAAT, CDK1, COX6A1, COX7A2, COX7A2L, DCK, DLD, ELOVL6, GDA, GPAM, GPD1, GUCA1B, HACD2, HIF1A, IGFBP1, MOCS2, MPC2, NDRG1, NDUFB1, NIPSNAP2, NUDT1, NUDT3, NUDT5, OARD1, PDK1, PFKFB1, PFKFB2, PPT1, PTRH2, RAN, SAMHD1, SAT1, SDHC, SDHD, SEH1L, SHMT1, SUCLG1, SUCLG2, SULT1A1, TTR, URAD]
				GO:0072524	pyridine-containing compound metabolic process	0.000433215	Group51	25	[CD200, CRYL1, DLD, G6PD, GPD1, HIF1A, IDH2, IDH3B, IGFBP1, MDH2, MPC2, NADSYN1, NAMPT, NMRK2, NNT, PFKFB1, PFKFB2, PGD, PHGDH, PRDX5, PSAT1, RPE, SEH1L, TALDO1, UBL4A]
				GO:1901135	carbohydrate derivative metabolic process	0.00049366	Group51	85	[ACACA, ACLY, ACOT1, ACSBG2, ADK, ADSL, ADSSL1, AGO2, AKR1B10, ATP5F1C, ATP5MC3, BAAT, C1GALT1, CDK1, CMPK1, COG7, COX6A1, COX7A2, COX7A2L, CRYL1, DCK, DCTPP1, DLD, DTYMK, DUT, ELOVL6, FBXO6, G6PD, GALC, GFPT1, GPAM, GPD1, GUCA1B, HACD2, HAS3, HEXA, HIF1A, IGFBP1, IGHM, ITM2C, MOCS2, MPC2, NCBP2, NDRG1, NDUFB1, NIPSNAP2, NUDT1, NUDT3, NUDT5, OARD1, PDK1, PFKFB1, PFKFB2, PGD, PGM3, PHGDH, PIGF, PO…
				GO:0009123	nucleoside monophosphate metabolic process	0.000824319	Group51	13	[ADK, ADSL, ADSSL1, CMPK1, DCK, DTYMK, DUT, GPAM, SHMT1, TK1, TYMS, UPP1, UPP2]
				GO:0046496	nicotinamide nucleotide metabolic process	0.00147661	Group51	23	[CD200, CRYL1, DLD, G6PD, GPD1, HIF1A, IDH2, IDH3B, IGFBP1, MDH2, MPC2, NADSYN1, NAMPT, NMRK2, NNT, PFKFB1, PFKFB2, PGD, PHGDH, RPE, SEH1L, TALDO1, UBL4A]
				GO:0051188	cofactor biosynthetic process	0.00225102	Group51	32	[ACACA, ACLY, ACSBG2, ALAS1, CYP1A1, DHFR, DLD, ELOVL6, GCLM, GDA, GPD1, HACD2, HIF1A, IDH2, IGFBP1, IREB2, MMADHC, MOCS2, MPC2, NADSYN1, NAMPT, NMRK2, PDK1, PFKFB1, PFKFB2, PPT1, PSAT1, SEH1L, SLC25A38, SPR, TPK1, UROS]
				GO:0009259	ribonucleotide metabolic process	0.00305244	Group51	44	[ACACA, ACLY, ACOT1, ACSBG2, ADK, ADSL, ADSSL1, ATP5F1C, ATP5MC3, BAAT, CDK1, CMPK1, COX6A1, COX7A2, COX7A2L, DLD, ELOVL6, GPAM, GPD1, GUCA1B, HACD2, HIF1A, IGFBP1, MOCS2, MPC2, NDUFB1, NIPSNAP2, NUDT3, NUDT5, PDK1, PFKFB1, PFKFB2, PPT1, PTRH2, RAN, SAT1, SDHC, SDHD, SEH1L, SUCLG1, SUCLG2, SULT1A1, UPP1, UPP2]
				GO:0006091	generation of precursor metabolites and energy	0.00310316	Group51	43	[AACS, ADIPOQ, ADSL, AGL, ATP5F1C, ATP5MC3, CALM1, CALM2, CDK1, CEBPA, CISD1, COX6A1, COX7A2, COX7A2L, DLD, ETFA, ETFB, ETFRF1, FDX1, GFPT1, GPD1, HIF1A, HMGCLL1, IDH2, IDH3B, IDH3G, IGFBP1, IREB2, MDH2, ME3, MTFR1L, NDUFB1, NIPSNAP2, NNT, PFKFB1, PFKFB2, PHGDH, PTRH2, SDHC, SDHD, SEH1L, SUCLG1, SUCLG2]
				GO:1901137	carbohydrate derivative biosynthetic process	0.00351301	Group51	55	[ACACA, ACLY, ACSBG2, ADK, ADSL, ADSSL1, AGO2, ATP5F1C, ATP5MC3, C1GALT1, CMPK1, COG7, CRYL1, DCK, DLD, DTYMK, DUT, ELOVL6, G6PD, GFPT1, GPAM, GPD1, GUCA1B, HACD2, HAS3, HEXA, HIF1A, IGFBP1, IGHM, ITM2C, MPC2, NCBP2, PDK1, PFKFB1, PFKFB2, PGM3, PIGF, POGLUT2, PPT1, RRM1, RRM2, SAT1, SCCPDH, SEH1L, SHMT1, SLC35A1, SMARCB1, ST8SIA6, SULT1A1, TK1, TYMP, TYMS, UBL4A, UPP1, UPP2]
				GO:0006163	purine nucleotide metabolic process	0.00369307	Group51	44	[ACACA, ACLY, ACOT1, ACSBG2, ADK, ADSL, ADSSL1, ATP5F1C, ATP5MC3, BAAT, CDK1, COX6A1, COX7A2, COX7A2L, DLD, ELOVL6, GDA, GPAM, GPD1, GUCA1B, HACD2, HIF1A, IGFBP1, MOCS2, MPC2, NDUFB1, NIPSNAP2, NUDT1, NUDT3, NUDT5, PDK1, PFKFB1, PFKFB2, PPT1, PTRH2, RAN, SAMHD1, SAT1, SDHC, SDHD, SEH1L, SUCLG1, SUCLG2, SULT1A1]
(#10) Cellular Metabolism	cellular metabolic process	KEGG:00240	pyrimidine metabolism	KEGG:00240	Pyrimidine metabolism	4.29e-06	Group48	12	[CMPK1, DCK, DCTPP1, DTYMK, DUT, RRM1, RRM2, TK1, TYMP, TYMS, UPP1, UPP2]
				GO:0072528	pyrimidine-containing compound biosynthetic process	2.37135e-05	Group48	14	[AGPAT4, CMPK1, DCK, DTYMK, DUT, GPAM, LCLAT1, SHMT1, TK1, TPK1, TYMP, TYMS, UPP1, UPP2]
				KEGG:00983	Drug metabolism	3.12987e-05	Group48	13	[CMPK1, CYP3A4, DUT, GSTP1, GSTT1, MGST3, RRM1, RRM2, TK1, TYMP, UGT2B10, UPP1, UPP2]
				GO:1901293	nucleoside phosphate biosynthetic process	3.47624e-05	Group48	41	[ACACA, ACLY, ACSBG2, ADK, ADSL, ADSSL1, AGPAT4, ATP5F1C, ATP5MC3, CMPK1, DCK, DLD, DTYMK, DUT, ELOVL6, GPAM, GPD1, GUCA1B, HACD2, HIF1A, IDH2, IGFBP1, LCLAT1, MPC2, NADSYN1, NAMPT, NMRK2, PDK1, PFKFB1, PFKFB2, PPT1, RRM1, RRM2, SAT1, SEH1L, SHMT1, SUCLG1, TK1, TYMS, UPP1, UPP2]
				GO:0009262	deoxyribonucleotide metabolic process	8.57084e-05	Group48	10	[ADK, DCTPP1, DTYMK, DUT, NUDT1, RRM1, RRM2, SAMHD1, SHMT1, TYMS]
				GO:0072527	pyrimidine-containing compound metabolic process	0.000124591	Group48	16	[AGPAT4, CMPK1, DCK, DCTPP1, DTYMK, DUT, GPAM, LCLAT1, RRM1, SHMT1, TK1, TPK1, TYMP, TYMS, UPP1, UPP2]
				GO:0009263	deoxyribonucleotide biosynthetic process	0.000129735	Group48	7	[ADK, DTYMK, DUT, RRM1, RRM2, SHMT1, TYMS]
				GO:0006220	pyrimidine nucleotide metabolic process	0.000672892	Group48	12	[AGPAT4, CMPK1, DCK, DCTPP1, DTYMK, DUT, GPAM, LCLAT1, SHMT1, TYMS, UPP1, UPP2]
				GO:0009200	deoxyribonucleoside triphosphate metabolic process	0.00075819	Group48	7	[ADK, DCTPP1, DTYMK, DUT, NUDT1, SAMHD1, TYMS]
				GO:0009123	nucleoside monophosphate metabolic process	0.000824319	Group48	13	[ADK, ADSL, ADSSL1, CMPK1, DCK, DTYMK, DUT, GPAM, SHMT1, TK1, TYMS, UPP1, UPP2]
				GO:0006221	pyrimidine nucleotide biosynthetic process	0.00113839	Group48	10	[AGPAT4, CMPK1, DTYMK, DUT, GPAM, LCLAT1, SHMT1, TYMS, UPP1, UPP2]
				GO:0009394	2'-deoxyribonucleotide metabolic process	0.00165853	Group48	8	[ADK, DCTPP1, DTYMK, DUT, NUDT1, SAMHD1, SHMT1, TYMS]
				GO:0009157	deoxyribonucleoside monophosphate biosynthetic process	0.00205834	Group48	5	[DCK, DUT, SHMT1, TK1, TYMS]
				GO:0009112	nucleobase metabolic process	0.00305043	Group48	9	[CMPK1, GDA, GPAM, RRM1, SHMT1, TTR, TYMP, TYMS, URAD]
				GO:0009130	pyrimidine nucleoside monophosphate biosynthetic process	0.00306479	Group48	6	[CMPK1, DUT, SHMT1, TYMS, UPP1, UPP2]
(#10) Cellular Metabolism	cellular metabolic process	KEGG:00480	glutathione metabolism	KEGG:00480	Glutathione metabolism	3.96703e-06	Group31	10	[G6PD, GCLM, GSTP1, GSTT1, IDH2, MGST3, ODC1, PGD, RRM1, RRM2]
				GO:0072528	pyrimidine-containing compound biosynthetic process	2.37135e-05	Group31	14	[AGPAT4, CMPK1, DCK, DTYMK, DUT, GPAM, LCLAT1, SHMT1, TK1, TPK1, TYMP, TYMS, UPP1, UPP2]
				KEGG:00983	Drug metabolism	3.12987e-05	Group31	13	[CMPK1, CYP3A4, DUT, GSTP1, GSTT1, MGST3, RRM1, RRM2, TK1, TYMP, UGT2B10, UPP1, UPP2]
				KEGG:00240	Pyrimidine metabolism	4.29e-05	Group31	12	[CMPK1, DCK, DCTPP1, DTYMK, DUT, RRM1, RRM2, TK1, TYMP, TYMS, UPP1, UPP2]
				GO:0072527	pyrimidine-containing compound metabolic process	0.000124591	Group31	16	[AGPAT4, CMPK1, DCK, DCTPP1, DTYMK, DUT, GPAM, LCLAT1, RRM1, SHMT1, TK1, TPK1, TYMP, TYMS, UPP1, UPP2]
				KEGG:05204	Chemical carcinogenesis	0.00270628	Group31	9	[CBR1, CYP1A1, CYP3A4, GSTP1, GSTT1, KYAT1, MGST3, SULT1A1, UGT2B10]
				GO:0009130	pyrimidine nucleoside monophosphate biosynthetic process	0.00306479	Group31	6	[CMPK1, DUT, SHMT1, TYMS, UPP1, UPP2]
(#10) Cellular Metabolism	cellular metabolic process	GO:0055086	nucleobase-containing small molecule metabolic process	GO:0055086	nucleobase-containing small molecule metabolic process	6.45655e-10	Group42	81	[ACACA, ACLY, ACOT1, ACSBG2, ADK, ADSL, ADSSL1, AGPAT4, ATP5F1C, ATP5MC3, BAAT, CD200, CDK1, CMPK1, COX6A1, COX7A2, COX7A2L, CRYL1, DCK, DCTPP1, DLD, DTYMK, DUT, ELOVL6, G6PD, GDA, GFPT1, GPAM, GPD1, GUCA1B, HACD2, HIF1A, IDH2, IDH3B, IGFBP1, IGHM, LCLAT1, MDH2, MOCS2, MPC2, NADSYN1, NAMPT, NDRG1, NDUFB1, NIPSNAP2, NMRK2, NNT, NUDT1, NUDT3, NUDT5, OARD1, PDK1, PFKFB1, PFKFB2, PGD, PGM3, PHGDH, PP…
		GO:0009117	nucleotide metabolic process	GO:0009117	nucleotide metabolic process	3.19782e-09	Group42	73	[ACACA, ACLY, ACOT1, ACSBG2, ADK, ADSL, ADSSL1, AGPAT4, ATP5F1C, ATP5MC3, BAAT, CD200, CDK1, CMPK1, COX6A1, COX7A2, COX7A2L, CRYL1, DCK, DCTPP1, DLD, DTYMK, DUT, ELOVL6, G6PD, GDA, GPAM, GPD1, GUCA1B, HACD2, HIF1A, IDH2, IDH3B, IGFBP1, LCLAT1, MDH2, MOCS2, MPC2, NADSYN1, NAMPT, NDUFB1, NIPSNAP2, NMRK2, NNT, NUDT1, NUDT3, NUDT5, PDK1, PFKFB1, PFKFB2, PGD, PHGDH, PPT1, PTRH2, RAN, RPE, RRM1, RRM2, …
				GO:0051186	cofactor metabolic process	3.17431e-07	Group42	62	[ACACA, ACLY, ACOT1, ACSBG2, AKR1B10, ALAS1, BAAT, CALM1, CALM2, CD200, CRYL1, CYP1A1, DHFR, DLD, ELOVL6, FLOT1, G6PD, GCLM, GDA, GPAM, GPD1, GPT2, GSTP1, GSTT1, HACD2, HBA1, HBZ, HIF1A, IDH2, IDH3B, IGFBP1, IREB2, MDH2, MMADHC, MOCS2, MPC2, NADSYN1, NAMPT, NMRK2, NNT, PDK1, PFKFB1, PFKFB2, PGD, PHGDH, PPT1, PRDX1, PRDX5, PRDX6, PSAT1, RPE, SEH1L, SHMT1, SLC25A38, SPR, SUCLG1, SUCLG2, TALDO1, TPK…
				GO:0006732	coenzyme metabolic process	5.55627e-06	Group42	45	[ACACA, ACLY, ACOT1, ACSBG2, BAAT, CD200, CRYL1, DHFR, DLD, ELOVL6, FLOT1, G6PD, GDA, GPAM, GPD1, HACD2, HIF1A, IDH2, IDH3B, IGFBP1, MDH2, MMADHC, MOCS2, MPC2, NADSYN1, NAMPT, NMRK2, NNT, PDK1, PFKFB1, PFKFB2, PGD, PHGDH, PPT1, PRDX5, RPE, SEH1L, SHMT1, SPR, SUCLG1, SUCLG2, TALDO1, TPK1, TYMS, UBL4A]
				GO:0006739	NADP metabolic process	0.000326717	Group42	10	[CD200, CRYL1, G6PD, IDH2, NNT, PGD, PHGDH, RPE, TALDO1, UBL4A]
				GO:0072524	pyridine-containing compound metabolic process	0.000433215	Group42	25	[CD200, CRYL1, DLD, G6PD, GPD1, HIF1A, IDH2, IDH3B, IGFBP1, MDH2, MPC2, NADSYN1, NAMPT, NMRK2, NNT, PFKFB1, PFKFB2, PGD, PHGDH, PRDX5, PSAT1, RPE, SEH1L, TALDO1, UBL4A]
				GO:0006098	pentose-phosphate shunt	0.00075819	Group42	7	[CRYL1, G6PD, PGD, PHGDH, RPE, TALDO1, UBL4A]
				GO:0046496	nicotinamide nucleotide metabolic process	0.00147661	Group42	23	[CD200, CRYL1, DLD, G6PD, GPD1, HIF1A, IDH2, IDH3B, IGFBP1, MDH2, MPC2, NADSYN1, NAMPT, NMRK2, NNT, PFKFB1, PFKFB2, PGD, PHGDH, RPE, SEH1L, TALDO1, UBL4A]
				GO:0051188	cofactor biosynthetic process	0.00225102	Group42	32	[ACACA, ACLY, ACSBG2, ALAS1, CYP1A1, DHFR, DLD, ELOVL6, GCLM, GDA, GPD1, HACD2, HIF1A, IDH2, IGFBP1, IREB2, MMADHC, MOCS2, MPC2, NADSYN1, NAMPT, NMRK2, PDK1, PFKFB1, PFKFB2, PPT1, PSAT1, SEH1L, SLC25A38, SPR, TPK1, UROS]
				GO:0051156	glucose 6-phosphate metabolic process	0.00270628	Group42	9	[CRYL1, G6PD, PFKFB1, PFKFB2, PGD, PHGDH, RPE, TALDO1, UBL4A]
				GO:0006081	cellular aldehyde metabolic process	0.00419071	Group42	12	[ALDH3A2, BMP5, CRYL1, G6PD, IDH2, PGD, PHGDH, PRDX5, RPE, SDR16C5, TALDO1, UBL4A]
(#10) Cellular Metabolism	cellular metabolic process	GO:1901576	organic substance biosynthetic process	GO:1901576	organic substance biosynthetic process	2.86939e-06	Group25	299	[AACS, ABAT, ABCD3, ACACA, ACLY, ACP5, ACSBG2, ACTL6A, ADIPOQ, ADK, ADSL, ADSSL1, AGL, AGO2, AGPAT4, ALAS1, ALDH3A2, AMACR, AMY1A, ANGPTL4, ARPC2, ARV1, ASRGL1, ATOX1, ATP1A1, ATP5F1C, ATP5MC3, BAAT, BHLHE40, BHMT, BIRC5, BMP5, C1GALT1, CALM2, CARD8, CARS, CAV2, CBR1, CCL5, CD200, CD4, CDK1, CDKN2B, CEBPA, CEPT1, CERS2, CIRBP, CKAP2, CLK2, CMPK1, CNBP, COG7, COL1A1, CPT1A, CRCP, CRYL1, CSNK2B, CT…
				GO:0090407	organophosphate biosynthetic process	7.06853e-06	Group25	63	[ACACA, ACLY, ACSBG2, ADIPOQ, ADK, ADSL, ADSSL1, AGPAT4, ATP5F1C, ATP5MC3, CEPT1, CMPK1, CPT1A, CRYL1, CSNK2B, DCK, DLD, DTYMK, DUT, ELOVL6, ETNPPL, G6PD, GPAM, GPD1, GPER1, GUCA1B, HACD2, HIF1A, IDH2, IGFBP1, IP6K2, ITPKA, LCAT, LCLAT1, MOCS2, MPC2, NADSYN1, NAMPT, NMRK2, P2RY1, P2RY6, PDK1, PFKFB1, PFKFB2, PHGDH, PHOSPHO1, PIGF, PPIP5K1, PPT1, PRKCSH, PTRH2, RRM1, RRM2, SAT1, SEH1L, SHMT1, SUCL…
				GO:1901566	organonitrogen compound biosynthetic process	1.36944e-05	Group25	127	[ABAT, ACACA, ACLY, ACSBG2, ADIPOQ, ADK, ADSL, ADSSL1, AGO2, AGPAT4, ALAS1, ALDH3A2, ASRGL1, ATP5F1C, ATP5MC3, BHMT, C1GALT1, CARS, CCL5, CD4, CEBPA, CEPT1, CERS2, CIRBP, CMPK1, COG7, CPT1A, CSNK2B, DCK, DHFR, DLD, DTYMK, DUT, EEF1G, EIF1AX, EIF2S2, EIF4A3, EIF4E, ELOVL6, ERRFI1, FAM57B, GATB, GCLM, GCN1, GFPT1, GLUL, GPAM, GPD1, GPT2, GSTP1, GSTT1, GUCA1B, HABP4, HACD2, HAS3, HEXA, HIF1A, HSPA14…
				GO:0044249	cellular biosynthetic process	7.34615e-05	Group25	287	[AACS, ABAT, ABCD3, ACACA, ACLY, ACP5, ACSBG2, ACTL6A, ADIPOQ, ADK, ADSL, ADSSL1, AGL, AGO2, AGPAT4, ALAS1, ALDH3A2, AMACR, AMY1A, ANGPTL4, ARPC2, ASRGL1, ATOX1, ATP1A1, ATP5F1C, ATP5MC3, BAAT, BHLHE40, BHMT, BIRC5, BMP5, C1GALT1, CALM2, CARD8, CARS, CAV2, CBR1, CCL5, CD200, CD4, CDK1, CDKN2B, CEBPA, CEPT1, CERS2, CIRBP, CKAP2, CLK2, CMPK1, CNBP, COG7, COL1A1, CPT1A, CRCP, CSNK2B, CTDSPL2, CYP1A1…
				GO:0043603	cellular amide metabolic process	0.00111487	Group25	79	[ACACA, ACLY, ACOT1, ACSBG2, ADSL, AGO2, AKR1B10, ASRGL1, BAAT, CALM2, CARS, CCL5, CEBPA, CERS2, CIRBP, CTSH, DHFR, DLD, EEF1G, EIF1AX, EIF2S2, EIF4A3, EIF4E, ELOVL6, ERRFI1, FAM57B, FLOT1, G6PD, GALC, GATB, GCLM, GCN1, GLUL, GPAM, GSTP1, GSTT1, HABP4, HACD2, HSPA14, HSPD1, IGFBP1, IREB2, LAMP2, MCTS1, MIPEP, MPC2, MRPL11, NACA, NCBP2, NDRG1, OTC, PA2G4, PDK1, PKP3, PPA1, PPT1, PSAT1, RBM39, RBM4…
				GO:1901137	carbohydrate derivative biosynthetic process	0.00351301	Group25	55	[ACACA, ACLY, ACSBG2, ADK, ADSL, ADSSL1, AGO2, ATP5F1C, ATP5MC3, C1GALT1, CMPK1, COG7, CRYL1, DCK, DLD, DTYMK, DUT, ELOVL6, G6PD, GFPT1, GPAM, GPD1, GUCA1B, HACD2, HAS3, HEXA, HIF1A, IGFBP1, IGHM, ITM2C, MPC2, NCBP2, PDK1, PFKFB1, PFKFB2, PGM3, PIGF, POGLUT2, PPT1, RRM1, RRM2, SAT1, SCCPDH, SEH1L, SHMT1, SLC35A1, SMARCB1, ST8SIA6, SULT1A1, TK1, TYMP, TYMS, UBL4A, UPP1, UPP2]
(#10) Cellular Metabolism	cellular metabolic process	GO:1901564	organonitrogen compound metabolic process	GO:1901564	organonitrogen compound metabolic process	1.26549e-11	Group27	332	[A2M, ABAT, ABCG2, ACACA, ACLY, ACOT1, ACP1, ACP5, ACSBG2, ACTL6A, ADIPOQ, ADK, ADSL, ADSSL1, ADTRP, AFG3L2, AGO2, AGPAT4, AKR1B10, ALAS1, ALDH3A2, ARL4C, ARPC2, ART5, ARV1, ASB13, ASRGL1, ATP5F1C, ATP5MC3, BAAT, BCKDHB, BHLHE40, BHMT, BIRC5, BMP5, C1GALT1, CALM1, CALM2, CAPN1, CARD8, CARS, CAV2, CCL13, CCL5, CD200, CD4, CDC14A, CDC20, CDC42, CDCA3, CDK1, CDKN2B, CEBPA, CEPT1, CERS2, CFAP20, CFL1…
				GO:0055086	nucleobase-containing small molecule metabolic process	6.45655e-10	Group27	81	[ACACA, ACLY, ACOT1, ACSBG2, ADK, ADSL, ADSSL1, AGPAT4, ATP5F1C, ATP5MC3, BAAT, CD200, CDK1, CMPK1, COX6A1, COX7A2, COX7A2L, CRYL1, DCK, DCTPP1, DLD, DTYMK, DUT, ELOVL6, G6PD, GDA, GFPT1, GPAM, GPD1, GUCA1B, HACD2, HIF1A, IDH2, IDH3B, IGFBP1, IGHM, LCLAT1, MDH2, MOCS2, MPC2, NADSYN1, NAMPT, NDRG1, NDUFB1, NIPSNAP2, NMRK2, NNT, NUDT1, NUDT3, NUDT5, OARD1, PDK1, PFKFB1, PFKFB2, PGD, PGM3, PHGDH, PP…
				GO:0009117	nucleotide metabolic process	3.19782e-09	Group27	73	[ACACA, ACLY, ACOT1, ACSBG2, ADK, ADSL, ADSSL1, AGPAT4, ATP5F1C, ATP5MC3, BAAT, CD200, CDK1, CMPK1, COX6A1, COX7A2, COX7A2L, CRYL1, DCK, DCTPP1, DLD, DTYMK, DUT, ELOVL6, G6PD, GDA, GPAM, GPD1, GUCA1B, HACD2, HIF1A, IDH2, IDH3B, IGFBP1, LCLAT1, MDH2, MOCS2, MPC2, NADSYN1, NAMPT, NDUFB1, NIPSNAP2, NMRK2, NNT, NUDT1, NUDT3, NUDT5, PDK1, PFKFB1, PFKFB2, PGD, PHGDH, PPT1, PTRH2, RAN, RPE, RRM1, RRM2, …
				GO:0019637	organophosphate metabolic process	2.20184e-08	Group27	100	[ACACA, ACLY, ACOT1, ACSBG2, ADIPOQ, ADK, ADSL, ADSSL1, AGPAT4, ATP5F1C, ATP5MC3, BAAT, CALM1, CALM2, CD200, CDK1, CEPT1, CMPK1, COX6A1, COX7A2, COX7A2L, CPT1A, CRYL1, CSNK2B, DCK, DCTPP1, DLD, DTYMK, DUT, ELOVL6, ETNPPL, G6PD, GDA, GDE1, GFPT1, GPAM, GPD1, GPER1, GUCA1B, HACD2, HADH, HADHA, HIF1A, IDH2, IDH3B, IGFBP1, IGHM, IP6K2, ITPKA, LCAT, LCLAT1, MDH2, MOCS2, MPC2, NADSYN1, NAMPT, NDUFB1, N…
				GO:0090407	organophosphate biosynthetic process	7.06853e-06	Group27	63	[ACACA, ACLY, ACSBG2, ADIPOQ, ADK, ADSL, ADSSL1, AGPAT4, ATP5F1C, ATP5MC3, CEPT1, CMPK1, CPT1A, CRYL1, CSNK2B, DCK, DLD, DTYMK, DUT, ELOVL6, ETNPPL, G6PD, GPAM, GPD1, GPER1, GUCA1B, HACD2, HIF1A, IDH2, IGFBP1, IP6K2, ITPKA, LCAT, LCLAT1, MOCS2, MPC2, NADSYN1, NAMPT, NMRK2, P2RY1, P2RY6, PDK1, PFKFB1, PFKFB2, PHGDH, PHOSPHO1, PIGF, PPIP5K1, PPT1, PRKCSH, PTRH2, RRM1, RRM2, SAT1, SEH1L, SHMT1, SUCL…
				GO:0006796	phosphate-containing compound metabolic process	2.99166e-05	Group27	186	[ACACA, ACLY, ACOT1, ACP1, ACP5, ACSBG2, ADIPOQ, ADK, ADSL, ADSSL1, ADTRP, AGPAT4, ANP32E, ARL4C, ATP1A1, ATP5F1C, ATP5MC3, BAAT, BIRC5, BMP5, CALM1, CALM2, CAV2, CCL13, CCL5, CD200, CD4, CDC14A, CDK1, CDKN2B, CEBPA, CEPT1, CERS2, CFL1, CHTOP, CKS1B, CLK2, CMPK1, COX6A1, COX7A2, COX7A2L, CPT1A, CRYL1, CSNK2B, CTDSPL2, CTSH, DCK, DCTPP1, DLD, DOCK3, DTYMK, DUT, DVL1, EIF4E, ELOVL6, EMILIN1, ERRFI1…
(#10) Cellular Metabolism	cellular metabolic process	GO:1901360	organic cyclic compound metabolic process	GO:1901360	organic cyclic compound metabolic process	5.94214e-07	Group39	305	[ABAT, ABCG2, ACACA, ACLY, ACOT1, ACP5, ACSBG2, ACTL6A, ADIPOQ, ADK, ADSL, ADSSL1, AGO2, AGPAT4, AKR1B10, ALAS1, AMACR, AMY1A, ANGPTL4, AP5S1, ARPC2, ARV1, ASRGL1, ATOX1, ATP1A1, ATP5F1C, ATP5MC3, BAAT, BHLHE40, BIRC5, BMP5, CALM2, CARD8, CARS, CAV2, CCL5, CD200, CD4, CDK1, CDKN2B, CEBPA, CERS2, CHTOP, CIRBP, CKAP2, CLK2, CMPK1, CNBP, COL1A1, COPS6, COX6A1, COX7A2, COX7A2L, CRCP, CRYL1, CTDSPL2, …
				GO:0070013	intracellular organelle lumen	7.07685e-07	Group39	285	[A2M, ABAT, ABCD3, ACACA, ACLY, ACSBG2, ACTL6A, ADK, AGL, AGO2, ALAS1, AMACR, ANGPTL4, ANP32E, AP5S1, ARPC2, ASRGL1, ATOX1, ATP5F1C, BAAT, BCKDHB, BHLHE40, BIRC5, CALM1, CALM2, CAPN1, CARD8, CD200, CD4, CDC14A, CDC20, CDCA8, CDK1, CEBPA, CENPA, CERS2, CETN3, CFL1, CHTOP, CIRBP, CKS1B, CLK2, CMPK1, COG7, COL18A1, COL1A1, COPS6, COX7A2L, CPT1A, CRBN, CRCP, CRYL1, CSNK2B, CTDSPL2, CTSH, CYP1A1, CYP2…
				GO:0044446	intracellular organelle part	2.84003e-06	Group39	411	[A2M, ABAT, ABCD3, ABCG2, ACACA, ACAD9, ACLY, ACP5, ACSBG2, ACTL6A, ADIPOQ, ADK, AFG3L2, AGL, AGO2, AGPAT4, AKR1B10, ALAS1, ALDH3A2, AMACR, ANGPTL4, ANP32E, AP1M2, AP5S1, APOO, APPBP2, ARFGAP3, ARL1, ARL8B, ARPC2, ARPC4, ARV1, ASRGL1, ATOX1, ATP5F1C, ATP5MC3, BAAT, BCKDHB, BHLHE40, BIRC5, C1GALT1, CA2, CALM1, CALM2, CAPN1, CARD8, CAV2, CCDC90B, CCL13, CD200, CD4, CDC14A, CDC20, CDC42, CDCA8, CDK1…
				GO:0046483	heterocycle metabolic process	8.3678e-06	Group39	289	[ABCG2, ACACA, ACLY, ACOT1, ACP5, ACSBG2, ACTL6A, ADIPOQ, ADK, ADSL, ADSSL1, AGO2, AGPAT4, AKR1B10, ALAS1, AMY1A, ANGPTL4, AP5S1, ARPC2, ASRGL1, ATOX1, ATP5F1C, ATP5MC3, BAAT, BHLHE40, BIRC5, BMP5, CALM2, CARD8, CARS, CAV2, CCL5, CD200, CD4, CDK1, CDKN2B, CEBPA, CERS2, CHTOP, CIRBP, CKAP2, CLK2, CMPK1, CNBP, COL1A1, COPS6, COX6A1, COX7A2, COX7A2L, CRCP, CRYL1, CTDSPL2, CYP1A1, CYP3A4, DCK, DCTPP1…
				GO:0006725	cellular aromatic compound metabolic process	1.3664e-05	Group39	289	[ABAT, ABCG2, ACACA, ACLY, ACOT1, ACP5, ACSBG2, ACTL6A, ADIPOQ, ADK, ADSL, ADSSL1, AGO2, AGPAT4, AKR1B10, ALAS1, AMY1A, ANGPTL4, AP5S1, ARPC2, ASRGL1, ATOX1, ATP5F1C, ATP5MC3, BAAT, BHLHE40, BIRC5, BMP5, CALM2, CARD8, CARS, CAV2, CCL5, CD200, CD4, CDK1, CDKN2B, CEBPA, CERS2, CHTOP, CIRBP, CKAP2, CLK2, CMPK1, CNBP, COL1A1, COPS6, COX6A1, COX7A2, COX7A2L, CRCP, CRYL1, CTDSPL2, CYP1A1, CYP4B1, DCK, …
				GO:0031981	nuclear lumen	4.25025e-05	Group39	227	[ACACA, ACLY, ACSBG2, ACTL6A, ADK, AGO2, ALAS1, ANGPTL4, ANP32E, AP5S1, ARPC2, ASRGL1, ATOX1, BHLHE40, BIRC5, CALM1, CALM2, CARD8, CD200, CDC14A, CDC20, CDCA8, CDK1, CEBPA, CENPA, CERS2, CETN3, CFL1, CHTOP, CIRBP, CKS1B, CLK2, CMPK1, COG7, COPS6, COX7A2L, CPT1A, CRBN, CRCP, CSNK2B, CTDSPL2, CTSH, CYP1A1, CYP24A1, DECR1, DEDD2, DLD, DNAJC8, DNAJC9, DOCK3, DPT, DUT, ECI2, EGLN2, EIF4A3, EIF4E, ELOV…
				GO:0044428	nuclear part	0.000103187	Group39	239	[ACACA, ACLY, ACSBG2, ACTL6A, ADK, AGO2, ALAS1, ANGPTL4, ANP32E, AP5S1, ARPC2, ASRGL1, ATOX1, BHLHE40, BIRC5, CALM1, CALM2, CARD8, CD200, CDC14A, CDC20, CDCA8, CDK1, CEBPA, CENPA, CEPT1, CERS2, CETN3, CFL1, CHTOP, CIRBP, CKS1B, CLK2, CMPK1, COG7, COPS6, COX7A2L, CPT1A, CRBN, CRCP, CSNK2B, CTDSPL2, CTSH, CYP1A1, CYP24A1, DECR1, DEDD2, DHRS4, DLD, DNAJC8, DNAJC9, DOCK3, DPT, DUT, ECI2, EGLN2, EIF4A…
				GO:0006139	nucleobase-containing compound metabolic process	0.000103935	Group39	276	[ACACA, ACLY, ACOT1, ACP5, ACSBG2, ACTL6A, ADIPOQ, ADK, ADSL, ADSSL1, AGO2, AGPAT4, AMY1A, ANGPTL4, AP5S1, ARPC2, ASRGL1, ATOX1, ATP5F1C, ATP5MC3, BAAT, BHLHE40, BIRC5, BMP5, CALM2, CARD8, CARS, CAV2, CCL5, CD200, CD4, CDK1, CDKN2B, CEBPA, CERS2, CHTOP, CIRBP, CKAP2, CLK2, CMPK1, CNBP, COL1A1, COPS6, COX6A1, COX7A2, COX7A2L, CRCP, CRYL1, CTDSPL2, CYP1A1, DCK, DCTPP1, DEDD2, DHFR, DLD, DNAJC8, DNA…
				GO:0005654	nucleoplasm	0.00105842	Group39	195	[ACLY, ACSBG2, ACTL6A, ADK, AGO2, ALAS1, ANGPTL4, ANP32E, AP5S1, ARPC2, ASRGL1, ATOX1, BHLHE40, BIRC5, CALM1, CALM2, CARD8, CD200, CDC14A, CDC20, CDCA8, CDK1, CEBPA, CENPA, CERS2, CHTOP, CIRBP, CKS1B, CLK2, COPS6, CPT1A, CRCP, CSNK2B, CTDSPL2, CYP1A1, CYP24A1, DECR1, DLD, DNAJC8, DNAJC9, DOCK3, DPT, DUT, ECI2, EGLN2, EIF4A3, EIF4E, ELOVL6, ENY2, ESR1, ETS2, FAAP24, FEN1, GATD3A, GLIS2, GMNN, H2AF…
(#10) Cellular Metabolism	cellular metabolic process	GO:1901360	organic cyclic compound metabolic process ^	GO:1901360	organic cyclic compound metabolic process	5.94214e-07	Group44	305	[ABAT, ABCG2, ACACA, ACLY, ACOT1, ACP5, ACSBG2, ACTL6A, ADIPOQ, ADK, ADSL, ADSSL1, AGO2, AGPAT4, AKR1B10, ALAS1, AMACR, AMY1A, ANGPTL4, AP5S1, ARPC2, ARV1, ASRGL1, ATOX1, ATP1A1, ATP5F1C, ATP5MC3, BAAT, BHLHE40, BIRC5, BMP5, CALM2, CARD8, CARS, CAV2, CCL5, CD200, CD4, CDK1, CDKN2B, CEBPA, CERS2, CHTOP, CIRBP, CKAP2, CLK2, CMPK1, CNBP, COL1A1, COPS6, COX6A1, COX7A2, COX7A2L, CRCP, CRYL1, CTDSPL2, …
				GO:1901576	organic substance biosynthetic process	2.86939e-06	Group44	299	[AACS, ABAT, ABCD3, ACACA, ACLY, ACP5, ACSBG2, ACTL6A, ADIPOQ, ADK, ADSL, ADSSL1, AGL, AGO2, AGPAT4, ALAS1, ALDH3A2, AMACR, AMY1A, ANGPTL4, ARPC2, ARV1, ASRGL1, ATOX1, ATP1A1, ATP5F1C, ATP5MC3, BAAT, BHLHE40, BHMT, BIRC5, BMP5, C1GALT1, CALM2, CARD8, CARS, CAV2, CBR1, CCL5, CD200, CD4, CDK1, CDKN2B, CEBPA, CEPT1, CERS2, CIRBP, CKAP2, CLK2, CMPK1, CNBP, COG7, COL1A1, CPT1A, CRCP, CRYL1, CSNK2B, CT…
				GO:0046483	heterocycle metabolic process	8.3678e-06	Group44	289	[ABCG2, ACACA, ACLY, ACOT1, ACP5, ACSBG2, ACTL6A, ADIPOQ, ADK, ADSL, ADSSL1, AGO2, AGPAT4, AKR1B10, ALAS1, AMY1A, ANGPTL4, AP5S1, ARPC2, ASRGL1, ATOX1, ATP5F1C, ATP5MC3, BAAT, BHLHE40, BIRC5, BMP5, CALM2, CARD8, CARS, CAV2, CCL5, CD200, CD4, CDK1, CDKN2B, CEBPA, CERS2, CHTOP, CIRBP, CKAP2, CLK2, CMPK1, CNBP, COL1A1, COPS6, COX6A1, COX7A2, COX7A2L, CRCP, CRYL1, CTDSPL2, CYP1A1, CYP3A4, DCK, DCTPP1…
				GO:0034641	cellular nitrogen compound metabolic process	8.7185e-06	Group44	310	[ABAT, ABCG2, ACACA, ACLY, ACOT1, ACP5, ACSBG2, ACTL6A, ADIPOQ, ADK, ADSL, ADSSL1, AGO2, AGPAT4, AKR1B10, ALAS1, AMY1A, ANGPTL4, AP5S1, ARPC2, ASRGL1, ATOX1, ATP5F1C, ATP5MC3, BAAT, BHLHE40, BHMT, BIRC5, BMP5, CALM2, CARD8, CARS, CAV2, CCL5, CD200, CD4, CDK1, CDKN2B, CEBPA, CERS2, CHTOP, CIRBP, CKAP2, CLK2, CMPK1, CNBP, COL1A1, COPS6, COX6A1, COX7A2, COX7A2L, CPT1A, CRCP, CRYL1, CTDSPL2, CTSH, CY…
				GO:0006725	cellular aromatic compound metabolic process	1.3664e-05	Group44	289	[ABAT, ABCG2, ACACA, ACLY, ACOT1, ACP5, ACSBG2, ACTL6A, ADIPOQ, ADK, ADSL, ADSSL1, AGO2, AGPAT4, AKR1B10, ALAS1, AMY1A, ANGPTL4, AP5S1, ARPC2, ASRGL1, ATOX1, ATP5F1C, ATP5MC3, BAAT, BHLHE40, BIRC5, BMP5, CALM2, CARD8, CARS, CAV2, CCL5, CD200, CD4, CDK1, CDKN2B, CEBPA, CERS2, CHTOP, CIRBP, CKAP2, CLK2, CMPK1, CNBP, COL1A1, COPS6, COX6A1, COX7A2, COX7A2L, CRCP, CRYL1, CTDSPL2, CYP1A1, CYP4B1, DCK, …
			^ redundant group was not reflected	GO:1901566	organonitrogen compound biosynthetic process	1.36944e-05	Group44	127	[ABAT, ACACA, ACLY, ACSBG2, ADIPOQ, ADK, ADSL, ADSSL1, AGO2, AGPAT4, ALAS1, ALDH3A2, ASRGL1, ATP5F1C, ATP5MC3, BHMT, C1GALT1, CARS, CCL5, CD4, CEBPA, CEPT1, CERS2, CIRBP, CMPK1, COG7, CPT1A, CSNK2B, DCK, DHFR, DLD, DTYMK, DUT, EEF1G, EIF1AX, EIF2S2, EIF4A3, EIF4E, ELOVL6, ERRFI1, FAM57B, GATB, GCLM, GCN1, GFPT1, GLUL, GPAM, GPD1, GPT2, GSTP1, GSTT1, GUCA1B, HABP4, HACD2, HAS3, HEXA, HIF1A, HSPA14…
				GO:0044249	cellular biosynthetic process	7.34615e-05	Group44	287	[AACS, ABAT, ABCD3, ACACA, ACLY, ACP5, ACSBG2, ACTL6A, ADIPOQ, ADK, ADSL, ADSSL1, AGL, AGO2, AGPAT4, ALAS1, ALDH3A2, AMACR, AMY1A, ANGPTL4, ARPC2, ASRGL1, ATOX1, ATP1A1, ATP5F1C, ATP5MC3, BAAT, BHLHE40, BHMT, BIRC5, BMP5, C1GALT1, CALM2, CARD8, CARS, CAV2, CBR1, CCL5, CD200, CD4, CDK1, CDKN2B, CEBPA, CEPT1, CERS2, CIRBP, CKAP2, CLK2, CMPK1, CNBP, COG7, COL1A1, CPT1A, CRCP, CSNK2B, CTDSPL2, CYP1A1…
				GO:1901362	organic cyclic compound biosynthetic process	9.01102e-05	Group44	222	[ACACA, ACLY, ACP5, ACSBG2, ACTL6A, ADIPOQ, ADK, ADSL, ADSSL1, AGO2, AGPAT4, ALAS1, AMACR, AMY1A, ANGPTL4, ARPC2, ARV1, ASRGL1, ATOX1, ATP1A1, ATP5F1C, ATP5MC3, BAAT, BHLHE40, BIRC5, BMP5, CALM2, CARD8, CAV2, CCL5, CD200, CD4, CDK1, CDKN2B, CEBPA, CERS2, CKAP2, CMPK1, CNBP, COL1A1, CRCP, CTDSPL2, CYP1A1, CYP3A4, DCK, DCTPP1, DEDD2, DHFR, DLD, DOCK3, DPT, DTYMK, DUT, DVL1, EGLN2, EIF4E, ELOVL6, EN…
				GO:0006139	nucleobase-containing compound metabolic process	0.000103935	Group44	276	[ACACA, ACLY, ACOT1, ACP5, ACSBG2, ACTL6A, ADIPOQ, ADK, ADSL, ADSSL1, AGO2, AGPAT4, AMY1A, ANGPTL4, AP5S1, ARPC2, ASRGL1, ATOX1, ATP5F1C, ATP5MC3, BAAT, BHLHE40, BIRC5, BMP5, CALM2, CARD8, CARS, CAV2, CCL5, CD200, CD4, CDK1, CDKN2B, CEBPA, CERS2, CHTOP, CIRBP, CKAP2, CLK2, CMPK1, CNBP, COL1A1, COPS6, COX6A1, COX7A2, COX7A2L, CRCP, CRYL1, CTDSPL2, CYP1A1, DCK, DCTPP1, DEDD2, DHFR, DLD, DNAJC8, DNA…
				GO:0018130	heterocycle biosynthetic process	0.00075462	Group44	209	[ACACA, ACLY, ACP5, ACSBG2, ACTL6A, ADIPOQ, ADK, ADSL, ADSSL1, AGO2, AGPAT4, ALAS1, AMY1A, ANGPTL4, ARPC2, ASRGL1, ATOX1, ATP5F1C, ATP5MC3, BHLHE40, BIRC5, BMP5, CALM2, CARD8, CAV2, CCL5, CD200, CD4, CDK1, CDKN2B, CEBPA, CERS2, CKAP2, CMPK1, CNBP, COL1A1, CRCP, CTDSPL2, CYP1A1, DCK, DCTPP1, DEDD2, DHFR, DLD, DOCK3, DPT, DTYMK, DUT, DVL1, EGLN2, EIF4E, ELOVL6, ENY2, ESR1, ETS2, EWSR1, FBXO4, FER, …
				GO:0044271	cellular nitrogen compound biosynthetic process	0.000987418	Group44	235	[ACACA, ACLY, ACP5, ACSBG2, ACTL6A, ADIPOQ, ADK, ADSL, ADSSL1, AGO2, AGPAT4, ALAS1, AMY1A, ANGPTL4, ARPC2, ASRGL1, ATOX1, ATP5F1C, ATP5MC3, BHLHE40, BIRC5, BMP5, CALM2, CARD8, CARS, CAV2, CCL5, CD200, CD4, CDK1, CDKN2B, CEBPA, CERS2, CIRBP, CKAP2, CMPK1, CNBP, COL1A1, CRCP, CTDSPL2, CYP1A1, DCK, DCTPP1, DEDD2, DHFR, DLD, DOCK3, DPT, DTYMK, DUT, DVL1, EEF1G, EGLN2, EIF1AX, EIF2S2, EIF4A3, EIF4E, E…
				GO:0019438	aromatic compound biosynthetic process	0.00328752	Group44	205	[ACACA, ACLY, ACP5, ACSBG2, ACTL6A, ADIPOQ, ADK, ADSL, ADSSL1, AGO2, AGPAT4, ALAS1, AMY1A, ANGPTL4, ARPC2, ASRGL1, ATOX1, ATP5F1C, ATP5MC3, BHLHE40, BIRC5, BMP5, CALM2, CARD8, CAV2, CCL5, CD200, CD4, CDK1, CDKN2B, CEBPA, CERS2, CKAP2, CMPK1, CNBP, COL1A1, CRCP, CTDSPL2, CYP1A1, DCK, DCTPP1, DEDD2, DHFR, DLD, DOCK3, DPT, DTYMK, DUT, DVL1, EGLN2, EIF4E, ELOVL6, ENY2, ESR1, ETS2, EWSR1, FBXO4, FER, …
(#10) Cellular Metabolism	cellular metabolic process	GO:1901360	organic cyclic compound metabolic process ^	GO:1901360	organic cyclic compound metabolic process	5.94214e-07	Group47	305	[ABAT, ABCG2, ACACA, ACLY, ACOT1, ACP5, ACSBG2, ACTL6A, ADIPOQ, ADK, ADSL, ADSSL1, AGO2, AGPAT4, AKR1B10, ALAS1, AMACR, AMY1A, ANGPTL4, AP5S1, ARPC2, ARV1, ASRGL1, ATOX1, ATP1A1, ATP5F1C, ATP5MC3, BAAT, BHLHE40, BIRC5, BMP5, CALM2, CARD8, CARS, CAV2, CCL5, CD200, CD4, CDK1, CDKN2B, CEBPA, CERS2, CHTOP, CIRBP, CKAP2, CLK2, CMPK1, CNBP, COL1A1, COPS6, COX6A1, COX7A2, COX7A2L, CRCP, CRYL1, CTDSPL2, …
				GO:1901576	organic substance biosynthetic process	2.86939e-06	Group47	299	[AACS, ABAT, ABCD3, ACACA, ACLY, ACP5, ACSBG2, ACTL6A, ADIPOQ, ADK, ADSL, ADSSL1, AGL, AGO2, AGPAT4, ALAS1, ALDH3A2, AMACR, AMY1A, ANGPTL4, ARPC2, ARV1, ASRGL1, ATOX1, ATP1A1, ATP5F1C, ATP5MC3, BAAT, BHLHE40, BHMT, BIRC5, BMP5, C1GALT1, CALM2, CARD8, CARS, CAV2, CBR1, CCL5, CD200, CD4, CDK1, CDKN2B, CEBPA, CEPT1, CERS2, CIRBP, CKAP2, CLK2, CMPK1, CNBP, COG7, COL1A1, CPT1A, CRCP, CRYL1, CSNK2B, CT…
				GO:0046483	heterocycle metabolic process	8.3678e-06	Group47	289	[ABCG2, ACACA, ACLY, ACOT1, ACP5, ACSBG2, ACTL6A, ADIPOQ, ADK, ADSL, ADSSL1, AGO2, AGPAT4, AKR1B10, ALAS1, AMY1A, ANGPTL4, AP5S1, ARPC2, ASRGL1, ATOX1, ATP5F1C, ATP5MC3, BAAT, BHLHE40, BIRC5, BMP5, CALM2, CARD8, CARS, CAV2, CCL5, CD200, CD4, CDK1, CDKN2B, CEBPA, CERS2, CHTOP, CIRBP, CKAP2, CLK2, CMPK1, CNBP, COL1A1, COPS6, COX6A1, COX7A2, COX7A2L, CRCP, CRYL1, CTDSPL2, CYP1A1, CYP3A4, DCK, DCTPP1…
				GO:0034641	cellular nitrogen compound metabolic process	8.7185e-06	Group47	310	[ABAT, ABCG2, ACACA, ACLY, ACOT1, ACP5, ACSBG2, ACTL6A, ADIPOQ, ADK, ADSL, ADSSL1, AGO2, AGPAT4, AKR1B10, ALAS1, AMY1A, ANGPTL4, AP5S1, ARPC2, ASRGL1, ATOX1, ATP5F1C, ATP5MC3, BAAT, BHLHE40, BHMT, BIRC5, BMP5, CALM2, CARD8, CARS, CAV2, CCL5, CD200, CD4, CDK1, CDKN2B, CEBPA, CERS2, CHTOP, CIRBP, CKAP2, CLK2, CMPK1, CNBP, COL1A1, COPS6, COX6A1, COX7A2, COX7A2L, CPT1A, CRCP, CRYL1, CTDSPL2, CTSH, CY…
				GO:0006725	cellular aromatic compound metabolic process	1.3664e-05	Group47	289	[ABAT, ABCG2, ACACA, ACLY, ACOT1, ACP5, ACSBG2, ACTL6A, ADIPOQ, ADK, ADSL, ADSSL1, AGO2, AGPAT4, AKR1B10, ALAS1, AMY1A, ANGPTL4, AP5S1, ARPC2, ASRGL1, ATOX1, ATP5F1C, ATP5MC3, BAAT, BHLHE40, BIRC5, BMP5, CALM2, CARD8, CARS, CAV2, CCL5, CD200, CD4, CDK1, CDKN2B, CEBPA, CERS2, CHTOP, CIRBP, CKAP2, CLK2, CMPK1, CNBP, COL1A1, COPS6, COX6A1, COX7A2, COX7A2L, CRCP, CRYL1, CTDSPL2, CYP1A1, CYP4B1, DCK, …
			^ redundant group was not reflected	GO:0031981	nuclear lumen	4.25025e-05	Group47	227	[ACACA, ACLY, ACSBG2, ACTL6A, ADK, AGO2, ALAS1, ANGPTL4, ANP32E, AP5S1, ARPC2, ASRGL1, ATOX1, BHLHE40, BIRC5, CALM1, CALM2, CARD8, CD200, CDC14A, CDC20, CDCA8, CDK1, CEBPA, CENPA, CERS2, CETN3, CFL1, CHTOP, CIRBP, CKS1B, CLK2, CMPK1, COG7, COPS6, COX7A2L, CPT1A, CRBN, CRCP, CSNK2B, CTDSPL2, CTSH, CYP1A1, CYP24A1, DECR1, DEDD2, DLD, DNAJC8, DNAJC9, DOCK3, DPT, DUT, ECI2, EGLN2, EIF4A3, EIF4E, ELOV…
				GO:0044249	cellular biosynthetic process	7.34615e-05	Group47	287	[AACS, ABAT, ABCD3, ACACA, ACLY, ACP5, ACSBG2, ACTL6A, ADIPOQ, ADK, ADSL, ADSSL1, AGL, AGO2, AGPAT4, ALAS1, ALDH3A2, AMACR, AMY1A, ANGPTL4, ARPC2, ASRGL1, ATOX1, ATP1A1, ATP5F1C, ATP5MC3, BAAT, BHLHE40, BHMT, BIRC5, BMP5, C1GALT1, CALM2, CARD8, CARS, CAV2, CBR1, CCL5, CD200, CD4, CDK1, CDKN2B, CEBPA, CEPT1, CERS2, CIRBP, CKAP2, CLK2, CMPK1, CNBP, COG7, COL1A1, CPT1A, CRCP, CSNK2B, CTDSPL2, CYP1A1…
				GO:1901362	organic cyclic compound biosynthetic process	9.01102e-05	Group47	222	[ACACA, ACLY, ACP5, ACSBG2, ACTL6A, ADIPOQ, ADK, ADSL, ADSSL1, AGO2, AGPAT4, ALAS1, AMACR, AMY1A, ANGPTL4, ARPC2, ARV1, ASRGL1, ATOX1, ATP1A1, ATP5F1C, ATP5MC3, BAAT, BHLHE40, BIRC5, BMP5, CALM2, CARD8, CAV2, CCL5, CD200, CD4, CDK1, CDKN2B, CEBPA, CERS2, CKAP2, CMPK1, CNBP, COL1A1, CRCP, CTDSPL2, CYP1A1, CYP3A4, DCK, DCTPP1, DEDD2, DHFR, DLD, DOCK3, DPT, DTYMK, DUT, DVL1, EGLN2, EIF4E, ELOVL6, EN…
				GO:0044428	nuclear part	0.000103187	Group47	239	[ACACA, ACLY, ACSBG2, ACTL6A, ADK, AGO2, ALAS1, ANGPTL4, ANP32E, AP5S1, ARPC2, ASRGL1, ATOX1, BHLHE40, BIRC5, CALM1, CALM2, CARD8, CD200, CDC14A, CDC20, CDCA8, CDK1, CEBPA, CENPA, CEPT1, CERS2, CETN3, CFL1, CHTOP, CIRBP, CKS1B, CLK2, CMPK1, COG7, COPS6, COX7A2L, CPT1A, CRBN, CRCP, CSNK2B, CTDSPL2, CTSH, CYP1A1, CYP24A1, DECR1, DEDD2, DHRS4, DLD, DNAJC8, DNAJC9, DOCK3, DPT, DUT, ECI2, EGLN2, EIF4A…
				GO:0006139	nucleobase-containing compound metabolic process	0.000103935	Group47	276	[ACACA, ACLY, ACOT1, ACP5, ACSBG2, ACTL6A, ADIPOQ, ADK, ADSL, ADSSL1, AGO2, AGPAT4, AMY1A, ANGPTL4, AP5S1, ARPC2, ASRGL1, ATOX1, ATP5F1C, ATP5MC3, BAAT, BHLHE40, BIRC5, BMP5, CALM2, CARD8, CARS, CAV2, CCL5, CD200, CD4, CDK1, CDKN2B, CEBPA, CERS2, CHTOP, CIRBP, CKAP2, CLK2, CMPK1, CNBP, COL1A1, COPS6, COX6A1, COX7A2, COX7A2L, CRCP, CRYL1, CTDSPL2, CYP1A1, DCK, DCTPP1, DEDD2, DHFR, DLD, DNAJC8, DNA…
				GO:0018130	heterocycle biosynthetic process	0.00075462	Group47	209	[ACACA, ACLY, ACP5, ACSBG2, ACTL6A, ADIPOQ, ADK, ADSL, ADSSL1, AGO2, AGPAT4, ALAS1, AMY1A, ANGPTL4, ARPC2, ASRGL1, ATOX1, ATP5F1C, ATP5MC3, BHLHE40, BIRC5, BMP5, CALM2, CARD8, CAV2, CCL5, CD200, CD4, CDK1, CDKN2B, CEBPA, CERS2, CKAP2, CMPK1, CNBP, COL1A1, CRCP, CTDSPL2, CYP1A1, DCK, DCTPP1, DEDD2, DHFR, DLD, DOCK3, DPT, DTYMK, DUT, DVL1, EGLN2, EIF4E, ELOVL6, ENY2, ESR1, ETS2, EWSR1, FBXO4, FER, …
				GO:0044271	cellular nitrogen compound biosynthetic process	0.000987418	Group47	235	[ACACA, ACLY, ACP5, ACSBG2, ACTL6A, ADIPOQ, ADK, ADSL, ADSSL1, AGO2, AGPAT4, ALAS1, AMY1A, ANGPTL4, ARPC2, ASRGL1, ATOX1, ATP5F1C, ATP5MC3, BHLHE40, BIRC5, BMP5, CALM2, CARD8, CARS, CAV2, CCL5, CD200, CD4, CDK1, CDKN2B, CEBPA, CERS2, CIRBP, CKAP2, CMPK1, CNBP, COL1A1, CRCP, CTDSPL2, CYP1A1, DCK, DCTPP1, DEDD2, DHFR, DLD, DOCK3, DPT, DTYMK, DUT, DVL1, EEF1G, EGLN2, EIF1AX, EIF2S2, EIF4A3, EIF4E, E…
				GO:0005654	nucleoplasm	0.00105842	Group47	195	[ACLY, ACSBG2, ACTL6A, ADK, AGO2, ALAS1, ANGPTL4, ANP32E, AP5S1, ARPC2, ASRGL1, ATOX1, BHLHE40, BIRC5, CALM1, CALM2, CARD8, CD200, CDC14A, CDC20, CDCA8, CDK1, CEBPA, CENPA, CERS2, CHTOP, CIRBP, CKS1B, CLK2, COPS6, CPT1A, CRCP, CSNK2B, CTDSPL2, CYP1A1, CYP24A1, DECR1, DLD, DNAJC8, DNAJC9, DOCK3, DPT, DUT, ECI2, EGLN2, EIF4A3, EIF4E, ELOVL6, ENY2, ESR1, ETS2, FAAP24, FEN1, GATD3A, GLIS2, GMNN, H2AF…
				GO:0019438	aromatic compound biosynthetic process	0.00328752	Group47	205	[ACACA, ACLY, ACP5, ACSBG2, ACTL6A, ADIPOQ, ADK, ADSL, ADSSL1, AGO2, AGPAT4, ALAS1, AMY1A, ANGPTL4, ARPC2, ASRGL1, ATOX1, ATP5F1C, ATP5MC3, BHLHE40, BIRC5, BMP5, CALM2, CARD8, CAV2, CCL5, CD200, CD4, CDK1, CDKN2B, CEBPA, CERS2, CKAP2, CMPK1, CNBP, COL1A1, CRCP, CTDSPL2, CYP1A1, DCK, DCTPP1, DEDD2, DHFR, DLD, DOCK3, DPT, DTYMK, DUT, DVL1, EGLN2, EIF4E, ELOVL6, ENY2, ESR1, ETS2, EWSR1, FBXO4, FER, …
(#10) Cellular Metabolism	cellular metabolic process	GO:0044270	cellular nitrogen compound catabolic process	GO:0044270	cellular nitrogen compound catabolic process	1.00433e-07	Group36	69	[AGO2, AKR1B10, BHMT, CIRBP, CYP3A4, DCTPP1, DEDD2, DNASE1L3, DUT, EIF4A3, EIF4E, ERRFI1, FEN1, GDA, GPD1, HIF1A, HMGB2, HNRNPA0, HNRNPM, IGFBP1, KYAT1, LSM2, LSM7, NCBP2, NUDT1, NUDT3, NUDT5, P2RY4, PFKFB1, PFKFB2, PKP3, PRDX5, PSMA1, PSMA2, PSMA3, PSMA4, PSMA5, PSMA6, PSMA7, PSMB2, PSMB3, PSMB4, PSMB5, PSMB6, PSMC1, PSMC6, PSMD1, PSMD11, PSMD14, PSMD3, PSMD4, PSME2, RDH14, RNASEH2A, RPS12, RPS2…
				GO:1901361	organic cyclic compound catabolic process	1.02931e-07	Group36	73	[AGO2, AKR1B10, ASRGL1, CIRBP, CYP1A1, CYP24A1, CYP3A4, DCTPP1, DEDD2, DIO3, DNASE1L3, DUT, EIF4A3, EIF4E, ERRFI1, FEN1, GDA, GPD1, HIF1A, HMGB2, HNRNPA0, HNRNPM, HSD3B7, IGFBP1, KYAT1, LSM2, LSM7, NCBP2, NUDT1, NUDT3, NUDT5, P2RY4, PFKFB1, PFKFB2, PKP3, PRDX5, PSMA1, PSMA2, PSMA3, PSMA4, PSMA5, PSMA6, PSMA7, PSMB2, PSMB3, PSMB4, PSMB5, PSMB6, PSMC1, PSMC6, PSMD1, PSMD11, PSMD14, PSMD3, PSMD4, PS…
				GO:1901575	organic substance catabolic process	1.04857e-07	Group36	151	[ABAT, ABCD3, ADIPOQ, ADTRP, AGL, AGO2, AKR1B10, ALDH3A2, AMACR, ASRGL1, BCKDHB, BHMT, CALM1, CALM2, CAPN1, CAV2, CDC20, CDK1, CEBPA, CIRBP, CPT1A, CRBN, CRYL1, CTSH, CYP1A1, CYP24A1, CYP3A4, DCTPP1, DECR1, DEDD2, DIO3, DLD, DNASE1L3, DUT, DVL1, ECH1, ECI2, EGLN2, EIF4A3, EIF4E, ENOSF1, ERRFI1, ETFA, ETFB, FABP2, FBXO4, FBXO6, FBXW5, FEN1, GALC, GCSH, GDA, GDE1, GLUL, GPAM, GPD1, GPT2, HADH, HADH…
				GO:0019439	aromatic compound catabolic process	1.54108e-07	Group36	70	[AGO2, AKR1B10, ASRGL1, CIRBP, CYP1A1, DCTPP1, DEDD2, DIO3, DNASE1L3, DUT, EIF4A3, EIF4E, ERRFI1, FEN1, GDA, GPD1, HIF1A, HMGB2, HNRNPA0, HNRNPM, IGFBP1, KYAT1, LSM2, LSM7, NCBP2, NUDT1, NUDT3, NUDT5, P2RY4, PFKFB1, PFKFB2, PKP3, PRDX5, PSMA1, PSMA2, PSMA3, PSMA4, PSMA5, PSMA6, PSMA7, PSMB2, PSMB3, PSMB4, PSMB5, PSMB6, PSMC1, PSMC6, PSMD1, PSMD11, PSMD14, PSMD3, PSMD4, PSME2, RDH14, RNASEH2A, RPS…
				GO:0046700	heterocycle catabolic process	3.0689e-07	Group36	68	[AGO2, AKR1B10, CIRBP, CYP1A1, DCTPP1, DEDD2, DNASE1L3, DUT, EIF4A3, EIF4E, ERRFI1, FEN1, GDA, GPD1, HIF1A, HMGB2, HNRNPA0, HNRNPM, IGFBP1, KYAT1, LSM2, LSM7, NCBP2, NUDT1, NUDT3, NUDT5, P2RY4, PFKFB1, PFKFB2, PKP3, PRDX5, PSMA1, PSMA2, PSMA3, PSMA4, PSMA5, PSMA6, PSMA7, PSMB2, PSMB3, PSMB4, PSMB5, PSMB6, PSMC1, PSMC6, PSMD1, PSMD11, PSMD14, PSMD3, PSMD4, PSME2, RDH14, RNASEH2A, RPS12, RPS23, RPS…
				GO:0034655	nucleobase-containing compound catabolic process	8.15247e-07	Group36	63	[AGO2, CIRBP, DCTPP1, DEDD2, DNASE1L3, DUT, EIF4A3, EIF4E, ERRFI1, FEN1, GDA, GPD1, HIF1A, HMGB2, HNRNPA0, HNRNPM, IGFBP1, LSM2, LSM7, NCBP2, NUDT1, NUDT3, NUDT5, P2RY4, PFKFB1, PFKFB2, PKP3, PSMA1, PSMA2, PSMA3, PSMA4, PSMA5, PSMA6, PSMA7, PSMB2, PSMB3, PSMB4, PSMB5, PSMB6, PSMC1, PSMC6, PSMD1, PSMD11, PSMD14, PSMD3, PSMD4, PSME2, RDH14, RNASEH2A, RPS12, RPS23, RPS5, SAMHD1, SEH1L, SERBP1, SYNCR…
				GO:0044248	cellular catabolic process	9.41508e-07	Group36	154	[ABAT, ABCD3, ADIPOQ, ADTRP, AGL, AGO2, AKR1B10, ALDH3A2, AMACR, ASRGL1, BCKDHB, BHMT, CALM1, CALM2, CAPN1, CAV2, CDC20, CDK1, CEBPA, CIRBP, CPT1A, CRBN, CRYL1, CSNK2B, CTSH, CYP1A1, CYP24A1, CYP3A4, CYP4B1, DCTPP1, DECR1, DEDD2, DIO3, DLD, DNASE1L3, DUT, DVL1, ECH1, ECI2, EIF4A3, EIF4E, ENOSF1, ERRFI1, ETFA, ETFB, FABP2, FBXO4, FBXO6, FBXW5, FEN1, GALC, GCSH, GDA, GDE1, GLUL, GPAM, GPD1, GPT2, H…
				GO:0044282	small molecule catabolic process	3.13217e-06	Group36	48	[ABAT, ABCD3, ADIPOQ, ADTRP, AGO2, AKR1B10, ALDH3A2, AMACR, ASRGL1, BCKDHB, CPT1A, CRYL1, CYP1A1, CYP24A1, DECR1, DLD, ECH1, ECI2, ENOSF1, ETFA, ETFB, GCSH, GLUL, GPAM, GPT2, HADH, HADHA, HEXA, HMGCLL1, HSD3B7, KYAT1, NUDT1, NUDT3, NUDT5, ODC1, OTC, PECR, PEX19, PFKFB2, PRDX5, RPE, SHMT1, SULT1A1, THNSL2, TYMP, UPP1, UPP2, URAD]
				GO:1901565	organonitrogen compound catabolic process	0.00028748	Group36	89	[ABAT, AGO2, AKR1B10, ASRGL1, BCKDHB, BHMT, CAV2, CDC20, CDK1, CEBPA, CRBN, CTSH, CYP3A4, DCTPP1, DIO3, DLD, DUT, DVL1, EGLN2, ENOSF1, FBXO4, FBXO6, FBXW5, GALC, GCSH, GDA, GLUL, GPAM, GPT2, HADH, HEXA, HMGCLL1, KEAP1, KYAT1, LAMP2, NCKAP1, NEDD8, NUDT1, NUDT3, ODC1, OTC, PBK, PGA5, PHB, PPT1, PRDX5, PRSS16, PSAT1, PSMA1, PSMA2, PSMA3, PSMA4, PSMA5, PSMA6, PSMA7, PSMB2, PSMB3, PSMB4, PSMB5, PSMB6…
(#10) Cellular Metabolism	cellular process	GO:0044424	intracellular part	GO:0044424	intracellular part	2.28858e-06	Group18	529	[A2M, AACS, ABAT, ABCD3, ABCG2, ACACA, ACAD9, ACLY, ACOT1, ACP1, ACP5, ACSBG2, ACTL6A, ADIPOQ, ADK, ADSL, ADSSL1, AFG3L2, AGL, AGO2, AGPAT4, AKR1B10, ALAS1, ALDH3A2, AMACR, AMY1A, ANGPTL4, ANP32E, AP1M2, AP5S1, APOO, APPBP2, ARFGAP3, ARL1, ARL4C, ARL8B, ARPC2, ARPC4, ARV1, ASB13, ASRGL1, ATOX1, ATP1A1, ATP5F1C, ATP5MC3, BAAT, BCKDHB, BHLHE40, BHMT, BIRC5, BLOC1S6, C1GALT1, CA2, CALM1, CALM2, CAPN…
				GO:0044446	intracellular organelle part	2.84003e-06	Group18	411	[A2M, ABAT, ABCD3, ABCG2, ACACA, ACAD9, ACLY, ACP5, ACSBG2, ACTL6A, ADIPOQ, ADK, AFG3L2, AGL, AGO2, AGPAT4, AKR1B10, ALAS1, ALDH3A2, AMACR, ANGPTL4, ANP32E, AP1M2, AP5S1, APOO, APPBP2, ARFGAP3, ARL1, ARL8B, ARPC2, ARPC4, ARV1, ASRGL1, ATOX1, ATP5F1C, ATP5MC3, BAAT, BCKDHB, BHLHE40, BIRC5, C1GALT1, CA2, CALM1, CALM2, CAPN1, CARD8, CAV2, CCDC90B, CCL13, CD200, CD4, CDC14A, CDC20, CDC42, CDCA8, CDK1…
				GO:0043231	intracellular membrane-bounded organelle	4.27149e-06	Group18	447	[ABAT, ABCD3, ABCG2, ACACA, ACAD9, ACLY, ACP5, ACSBG2, ACTL6A, ADIPOQ, ADK, AFG3L2, AGL, AGO2, AGPAT4, AKR1B10, ALAS1, ALDH3A2, AMACR, AMY1A, ANGPTL4, ANP32E, AP1M2, AP5S1, APOO, APPBP2, ARFGAP3, ARL1, ARL4C, ARL8B, ARPC2, ARPC4, ARV1, ASRGL1, ATOX1, ATP1A1, ATP5F1C, ATP5MC3, BAAT, BCKDHB, BHLHE40, BIRC5, C1GALT1, CA2, CALM1, CALM2, CAPN1, CARD8, CAV2, CCDC134, CCDC90B, CCL13, CD200, CD4, CDC14A,…
				GO:0043229	intracellular organelle	0.00243249	Group18	476	[A2M, ABAT, ABCD3, ABCG2, ACACA, ACAD9, ACLY, ACP5, ACSBG2, ACTL6A, ADIPOQ, ADK, AFG3L2, AGL, AGO2, AGPAT4, AKR1B10, ALAS1, ALDH3A2, AMACR, AMY1A, ANGPTL4, ANP32E, AP1M2, AP5S1, APOO, APPBP2, ARFGAP3, ARL1, ARL4C, ARL8B, ARPC2, ARPC4, ARV1, ASRGL1, ATOX1, ATP1A1, ATP5F1C, ATP5MC3, BAAT, BCKDHB, BHLHE40, BIRC5, BLOC1S6, C1GALT1, CA2, CALM1, CALM2, CAPN1, CARD8, CAV2, CCDC134, CCDC90B, CCL13, CD200…
(#10) Cellular Metabolism	cellular process	GO:0070013	intracellular organelle lumen	GO:0070013	intracellular organelle lumen	7.07685e-07	Group20	285	[A2M, ABAT, ABCD3, ACACA, ACLY, ACSBG2, ACTL6A, ADK, AGL, AGO2, ALAS1, AMACR, ANGPTL4, ANP32E, AP5S1, ARPC2, ASRGL1, ATOX1, ATP5F1C, BAAT, BCKDHB, BHLHE40, BIRC5, CALM1, CALM2, CAPN1, CARD8, CD200, CD4, CDC14A, CDC20, CDCA8, CDK1, CEBPA, CENPA, CERS2, CETN3, CFL1, CHTOP, CIRBP, CKS1B, CLK2, CMPK1, COG7, COL18A1, COL1A1, COPS6, COX7A2L, CPT1A, CRBN, CRCP, CRYL1, CSNK2B, CTDSPL2, CTSH, CYP1A1, CYP2…
				GO:0044446	intracellular organelle part	2.84003e-06	Group20	411	[A2M, ABAT, ABCD3, ABCG2, ACACA, ACAD9, ACLY, ACP5, ACSBG2, ACTL6A, ADIPOQ, ADK, AFG3L2, AGL, AGO2, AGPAT4, AKR1B10, ALAS1, ALDH3A2, AMACR, ANGPTL4, ANP32E, AP1M2, AP5S1, APOO, APPBP2, ARFGAP3, ARL1, ARL8B, ARPC2, ARPC4, ARV1, ASRGL1, ATOX1, ATP5F1C, ATP5MC3, BAAT, BCKDHB, BHLHE40, BIRC5, C1GALT1, CA2, CALM1, CALM2, CAPN1, CARD8, CAV2, CCDC90B, CCL13, CD200, CD4, CDC14A, CDC20, CDC42, CDCA8, CDK1…
				GO:0043231	intracellular membrane-bounded organelle	4.27149e-06	Group20	447	[ABAT, ABCD3, ABCG2, ACACA, ACAD9, ACLY, ACP5, ACSBG2, ACTL6A, ADIPOQ, ADK, AFG3L2, AGL, AGO2, AGPAT4, AKR1B10, ALAS1, ALDH3A2, AMACR, AMY1A, ANGPTL4, ANP32E, AP1M2, AP5S1, APOO, APPBP2, ARFGAP3, ARL1, ARL4C, ARL8B, ARPC2, ARPC4, ARV1, ASRGL1, ATOX1, ATP1A1, ATP5F1C, ATP5MC3, BAAT, BCKDHB, BHLHE40, BIRC5, C1GALT1, CA2, CALM1, CALM2, CAPN1, CARD8, CAV2, CCDC134, CCDC90B, CCL13, CD200, CD4, CDC14A,…
				GO:0044428	nuclear part	0.000103187	Group20	239	[ACACA, ACLY, ACSBG2, ACTL6A, ADK, AGO2, ALAS1, ANGPTL4, ANP32E, AP5S1, ARPC2, ASRGL1, ATOX1, BHLHE40, BIRC5, CALM1, CALM2, CARD8, CD200, CDC14A, CDC20, CDCA8, CDK1, CEBPA, CENPA, CEPT1, CERS2, CETN3, CFL1, CHTOP, CIRBP, CKS1B, CLK2, CMPK1, COG7, COPS6, COX7A2L, CPT1A, CRBN, CRCP, CSNK2B, CTDSPL2, CTSH, CYP1A1, CYP24A1, DECR1, DEDD2, DHRS4, DLD, DNAJC8, DNAJC9, DOCK3, DPT, DUT, ECI2, EGLN2, EIF4A…
				GO:0043229	intracellular organelle	0.00243249	Group20	476	[A2M, ABAT, ABCD3, ABCG2, ACACA, ACAD9, ACLY, ACP5, ACSBG2, ACTL6A, ADIPOQ, ADK, AFG3L2, AGL, AGO2, AGPAT4, AKR1B10, ALAS1, ALDH3A2, AMACR, AMY1A, ANGPTL4, ANP32E, AP1M2, AP5S1, APOO, APPBP2, ARFGAP3, ARL1, ARL4C, ARL8B, ARPC2, ARPC4, ARV1, ASRGL1, ATOX1, ATP1A1, ATP5F1C, ATP5MC3, BAAT, BCKDHB, BHLHE40, BIRC5, BLOC1S6, C1GALT1, CA2, CALM1, CALM2, CAPN1, CARD8, CAV2, CCDC134, CCDC90B, CCL13, CD200…
(#10) Cellular Metabolism	cellular process	GO:0005737	cytoplasm	GO:0005737	cytoplasm	2.08508e-11	Group16	487	[A2M, AACS, ABAT, ABCD3, ABCG2, ACACA, ACAD9, ACLY, ACOT1, ACP1, ACP5, ACSBG2, ADIPOQ, ADK, ADSL, ADSSL1, AFG3L2, AGL, AGO2, AGPAT4, AKR1B10, ALAS1, ALDH3A2, AMACR, AMY1A, ANGPTL4, ANP32E, AP1M2, AP5S1, APOO, APPBP2, ARFGAP3, ARL1, ARL4C, ARL8B, ARPC2, ARPC4, ARV1, ASB13, ASRGL1, ATOX1, ATP1A1, ATP5F1C, ATP5MC3, BAAT, BCKDHB, BHLHE40, BHMT, BIRC5, BLOC1S6, C1GALT1, CA2, CALM1, CALM2, CAPN1, CARD8…
				GO:0044424	intracellular part	2.28858e-06	Group16	529	[A2M, AACS, ABAT, ABCD3, ABCG2, ACACA, ACAD9, ACLY, ACOT1, ACP1, ACP5, ACSBG2, ACTL6A, ADIPOQ, ADK, ADSL, ADSSL1, AFG3L2, AGL, AGO2, AGPAT4, AKR1B10, ALAS1, ALDH3A2, AMACR, AMY1A, ANGPTL4, ANP32E, AP1M2, AP5S1, APOO, APPBP2, ARFGAP3, ARL1, ARL4C, ARL8B, ARPC2, ARPC4, ARV1, ASB13, ASRGL1, ATOX1, ATP1A1, ATP5F1C, ATP5MC3, BAAT, BCKDHB, BHLHE40, BHMT, BIRC5, BLOC1S6, C1GALT1, CA2, CALM1, CALM2, CAPN…
				GO:0043229	intracellular organelle	0.00243249	Group16	476	[A2M, ABAT, ABCD3, ABCG2, ACACA, ACAD9, ACLY, ACP5, ACSBG2, ACTL6A, ADIPOQ, ADK, AFG3L2, AGL, AGO2, AGPAT4, AKR1B10, ALAS1, ALDH3A2, AMACR, AMY1A, ANGPTL4, ANP32E, AP1M2, AP5S1, APOO, APPBP2, ARFGAP3, ARL1, ARL4C, ARL8B, ARPC2, ARPC4, ARV1, ASRGL1, ATOX1, ATP1A1, ATP5F1C, ATP5MC3, BAAT, BCKDHB, BHLHE40, BIRC5, BLOC1S6, C1GALT1, CA2, CALM1, CALM2, CAPN1, CARD8, CAV2, CCDC134, CCDC90B, CCL13, CD200…
(#10) Cellular Metabolism	cellular process	GO:0044444	cytoplasmic part	GO:0044444	cytoplasmic part	3.46697e-13	Group14	450	[A2M, AACS, ABAT, ABCD3, ABCG2, ACACA, ACAD9, ACLY, ACOT1, ACP5, ACSBG2, ADIPOQ, ADK, ADSL, ADSSL1, AFG3L2, AGL, AGO2, AGPAT4, AKR1B10, ALAS1, ALDH3A2, AMACR, AMY1A, ANGPTL4, ANP32E, AP1M2, AP5S1, APOO, APPBP2, ARFGAP3, ARL1, ARL4C, ARL8B, ARPC2, ARPC4, ARV1, ASB13, ASRGL1, ATOX1, ATP1A1, ATP5F1C, ATP5MC3, BAAT, BCKDHB, BHMT, BIRC5, BLOC1S6, C1GALT1, CA2, CALM1, CALM2, CAPN1, CARD8, CARS, CAV2, C…
				GO:0005737	cytoplasm	2.08508e-11	Group14	487	[A2M, AACS, ABAT, ABCD3, ABCG2, ACACA, ACAD9, ACLY, ACOT1, ACP1, ACP5, ACSBG2, ADIPOQ, ADK, ADSL, ADSSL1, AFG3L2, AGL, AGO2, AGPAT4, AKR1B10, ALAS1, ALDH3A2, AMACR, AMY1A, ANGPTL4, ANP32E, AP1M2, AP5S1, APOO, APPBP2, ARFGAP3, ARL1, ARL4C, ARL8B, ARPC2, ARPC4, ARV1, ASB13, ASRGL1, ATOX1, ATP1A1, ATP5F1C, ATP5MC3, BAAT, BCKDHB, BHLHE40, BHMT, BIRC5, BLOC1S6, C1GALT1, CA2, CALM1, CALM2, CAPN1, CARD8…
				GO:0044424	intracellular part	2.28858e-06	Group14	529	[A2M, AACS, ABAT, ABCD3, ABCG2, ACACA, ACAD9, ACLY, ACOT1, ACP1, ACP5, ACSBG2, ACTL6A, ADIPOQ, ADK, ADSL, ADSSL1, AFG3L2, AGL, AGO2, AGPAT4, AKR1B10, ALAS1, ALDH3A2, AMACR, AMY1A, ANGPTL4, ANP32E, AP1M2, AP5S1, APOO, APPBP2, ARFGAP3, ARL1, ARL4C, ARL8B, ARPC2, ARPC4, ARV1, ASB13, ASRGL1, ATOX1, ATP1A1, ATP5F1C, ATP5MC3, BAAT, BCKDHB, BHLHE40, BHMT, BIRC5, BLOC1S6, C1GALT1, CA2, CALM1, CALM2, CAPN…
(#3) Oxidative Stress
(#3) Oxidative Stress	cellular process	GO:0005739	mitochondrion	GO:0005739	mitochondrion	1.20147e-07	Group11	113	[ABAT, ABCD3, ABCG2, ACAD9, ACSBG2, AFG3L2, AGPAT4, AKR1B10, ALAS1, AMACR, AMY1A, APOO, ATP5F1C, ATP5MC3, BCKDHB, CA2, CALM1, CALM2, CAPN1, CCDC90B, CDK1, CISD1, COX6A1, COX7A2, COX7A2L, CPT1A, CYP1A1, CYP24A1, DCTPP1, DECR1, DHFR, DHRS4, DLD, DOCK3, DTYMK, DUT, ECH1, ECI2, ENOSF1, ENY2, ETFA, ETFB, ETFRF1, ETNPPL, FDX1, FEN1, GATB, GATD3A, GCSH, GDA, GLUL, GPAM, GPER1, GPT2, GSTP1, HADH, HADHA, …
				GO:0044429	mitochondrial part	2.43866e-07	Group11	77	[ABAT, ABCG2, ACAD9, AFG3L2, AGPAT4, ALAS1, APOO, ATP5F1C, ATP5MC3, BCKDHB, CA2, CALM1, CALM2, CCDC90B, CDK1, CISD1, COX6A1, COX7A2, COX7A2L, CPT1A, CYP1A1, CYP24A1, DECR1, DHRS4, DLD, DOCK3, DTYMK, ETFA, ETFB, ETNPPL, FDX1, GCSH, GDA, GPAM, GPER1, GPT2, HADH, HADHA, HSPD1, IDH2, IDH3B, IDH3G, LYRM4, MDH2, ME3, MIPEP, MPC2, MRPL11, NCBP2, NDUFAF3, NDUFB1, NIPSNAP2, NNT, NUDT1, ODC1, OTC, PDK1, PH…
(#3) Oxidative Stress	cellular process	GO:0016491	oxidoreductase activity ^	GO:0016491	oxidoreductase activity	3.10653e-07	Group15	72	[ACAD9, AGO2, AKR1B10, ALDH3A2, BCKDHB, CALM1, CALM2, CAV2, CBR1, CD200, COX6A1, COX7A2, COX7A2L, CRYL1, CYB561A3, CYP1A1, CYP24A1, CYP3A4, CYP4B1, DECR1, DHFR, DHRS4, DIO3, DLD, EGLN2, ESR1, ETFA, ETFB, FDX1, G6PD, GPD1, GSTP1, GSTT1, HADH, HADHA, HBA1, HBZ, HIF1A, HSD17B3, HSD3B7, IDH2, IDH3B, IDH3G, KDM5A, LBR, MDH2, ME3, MGST3, MTTP, NDUFB1, NNT, NOSTRIN, P4HB, PECR, PGD, PHGDH, PRDX1, PRDX5,…
				GO:0016614	oxidoreductase activity, acting on CH-OH group of donors	5.11534e-07	Group15	22	[AKR1B10, ALDH3A2, CBR1, CRYL1, DHRS4, G6PD, GPD1, HADH, HADHA, HSD17B3, HSD3B7, IDH2, IDH3B, IDH3G, MDH2, ME3, PGD, PHGDH, RDH14, SDR16C5, SPR, UBL4A]
			^ redundant group was not reflected	GO:0017144	drug metabolic process	8.01033e-07	Group15	74	[AACS, ABAT, ACLY, ACP5, ADK, ADSL, ADSSL1, AGO2, AKR1B10, ALDH3A2, ASRGL1, ATP5F1C, ATP5MC3, BAAT, BHMT, BMP5, CAV2, CBR1, CD200, CDK1, COX6A1, COX7A2, COX7A2L, CPT1A, CTSH, CYP1A1, CYP3A4, CYP4B1, DHFR, DLD, DOCK3, FLOT1, GCSH, GPD1, HBA1, HBZ, HIF1A, HMGCLL1, IDH2, IDH3B, IDH3G, IGFBP1, IREB2, KYAT1, MDH2, ME3, MMADHC, NDUFB1, NIPSNAP2, NNT, NUDT5, PECR, PFKFB1, PFKFB2, PHGDH, PRDX1, PRDX5, PR…
(#3) Oxidative Stress	cellular process	GO:0016491	oxidoreductase activity	GO:0016491	oxidoreductase activity	3.10653e-07	Group24	72	[ACAD9, AGO2, AKR1B10, ALDH3A2, BCKDHB, CALM1, CALM2, CAV2, CBR1, CD200, COX6A1, COX7A2, COX7A2L, CRYL1, CYB561A3, CYP1A1, CYP24A1, CYP3A4, CYP4B1, DECR1, DHFR, DHRS4, DIO3, DLD, EGLN2, ESR1, ETFA, ETFB, FDX1, G6PD, GPD1, GSTP1, GSTT1, HADH, HADHA, HBA1, HBZ, HIF1A, HSD17B3, HSD3B7, IDH2, IDH3B, IDH3G, KDM5A, LBR, MDH2, ME3, MGST3, MTTP, NDUFB1, NNT, NOSTRIN, P4HB, PECR, PGD, PHGDH, PRDX1, PRDX5,…
				GO:0016614	oxidoreductase activity, acting on CH-OH group of donors	5.11534e-07	Group24	22	[AKR1B10, ALDH3A2, CBR1, CRYL1, DHRS4, G6PD, GPD1, HADH, HADHA, HSD17B3, HSD3B7, IDH2, IDH3B, IDH3G, MDH2, ME3, PGD, PHGDH, RDH14, SDR16C5, SPR, UBL4A]
				GO:0050662	coenzyme binding	0.000331148	Group24	31	[ABAT, ACAD9, ADIPOQ, ALAS1, CD200, CRYL1, DECR1, DHFR, DLD, ECI2, EGLN2, ETFA, ETNPPL, G6PD, GPD1, GPT2, HADH, HADHA, IDH2, IDH3B, IDH3G, KYAT1, LBR, ME3, NNT, PGD, PHGDH, SHMT1, SPR, THNSL2, UBL4A]
				GO:0051287	NAD binding	0.00103787	Group24	11	[CRYL1, DLD, GPD1, HADH, HADHA, IDH2, IDH3B, IDH3G, ME3, NNT, PHGDH]
				GO:0006081	cellular aldehyde metabolic process	0.00419071	Group24	12	[ALDH3A2, BMP5, CRYL1, G6PD, IDH2, PGD, PHGDH, PRDX5, RPE, SDR16C5, TALDO1, UBL4A]
(#3) Oxidative Stress	cellular process	GO:0016614	oxidoreductase activity, acting on CH-OH group of donors	GO:0016614	oxidoreductase activity, acting on CH-OH group of donors	5.11534e-07	Group17	22	[AKR1B10, ALDH3A2, CBR1, CRYL1, DHRS4, G6PD, GPD1, HADH, HADHA, HSD17B3, HSD3B7, IDH2, IDH3B, IDH3G, MDH2, ME3, PGD, PHGDH, RDH14, SDR16C5, SPR, UBL4A]
				GO:0050662	coenzyme binding	0.000533115	Group17	31	[ABAT, ACAD9, ADIPOQ, ALAS1, CD200, CRYL1, DECR1, DHFR, DLD, ECI2, EGLN2, ETFA, ETNPPL, G6PD, GPD1, GPT2, HADH, HADHA, IDH2, IDH3B, IDH3G, KYAT1, LBR, ME3, NNT, PGD, PHGDH, SHMT1, SPR, THNSL2, UBL4A]
				GO:0050661	NADP binding	0.000554151	Group17	11	[CD200, CRYL1, DECR1, DHFR, G6PD, LBR, NNT, PGD, PHGDH, SPR, UBL4A]
				GO:0051287	NAD binding	0.00103787	Group17	11	[CRYL1, DLD, GPD1, HADH, HADHA, IDH2, IDH3B, IDH3G, ME3, NNT, PHGDH]
(#3) Oxidative Stress	cellular metabolic process	GO:0016614	oxidoreductase activity, acting on CH-OH group of donors ^	GO:0016614	oxidoreductase activity, acting on CH-OH group of donors	5.11534e-07	Group21	22	[AKR1B10, ALDH3A2, CBR1, CRYL1, DHRS4, G6PD, GPD1, HADH, HADHA, HSD17B3, HSD3B7, IDH2, IDH3B, IDH3G, MDH2, ME3, PGD, PHGDH, RDH14, SDR16C5, SPR, UBL4A]
				GO:0006101	citrate metabolic process	9.41715e-07	Group21	13	[ACLY, DLD, IDH2, IDH3B, IDH3G, IREB2, MDH2, ME3, NNT, SDHC, SDHD, SUCLG1, SUCLG2]
			^ redundant group was not reflected	GO:0009060	aerobic respiration	2.92763e-06	Group21	17	[ADSL, COX6A1, COX7A2L, DLD, HIF1A, IDH2, IDH3B, IDH3G, IREB2, MDH2, ME3, MTFR1L, NNT, SDHC, SDHD, SUCLG1, SUCLG2]
				GO:0050662	coenzyme binding	0.000331148	Group21	31	[ABAT, ACAD9, ADIPOQ, ALAS1, CD200, CRYL1, DECR1, DHFR, DLD, ECI2, EGLN2, ETFA, ETNPPL, G6PD, GPD1, GPT2, HADH, HADHA, IDH2, IDH3B, IDH3G, KYAT1, LBR, ME3, NNT, PGD, PHGDH, SHMT1, SPR, THNSL2, UBL4A]
				GO:0051287	NAD binding	0.00103787	Group21	11	[CRYL1, DLD, GPD1, HADH, HADHA, IDH2, IDH3B, IDH3G, ME3, NNT, PHGDH]
GO/Pathway Terms Not Reflected In Network Figure 4b 11
	intracellular transport	GO:0042802	identical protein binding	GO:0042802	identical protein binding	0.00285268	Group00	109	[ABAT, ABCD3, ABCG2, ACACA, ADIPOQ, ADSL, ADSSL1, ALAS1, ALDH3A2, ANGPTL4, ATOX1, BHLHE40, BIRC5, BLOC1S6, C1QL2, CALM1, CARD8, CARS, CAV2, CCL5, CD4, CDC42, CEBPA, CERS2, CHTOP, CISD1, CLK2, COL1A1, CPT1A, CRBN, CRYL1, CSNK2B, DCK, DCTPP1, DPT, DVL1, EIF4E, EMILIN1, ESR1, EWSR1, FBXO4, G6PD, GATD3A, GLUL, GPD1, GSTP1, HAS3, IDH2, ITM2C, KEAP1, KYAT1, LACTB, LECT2, MAPRE1, MAPRE3, MCM6, MCTS1, NA…
	intracellular transport	GO:0003723	RNA binding	GO:0003723	RNA binding	0.000222817	Group01	109	[ADK, AGO2, ASRGL1, ATOX1, ATP5F1C, CARS, CERS2, CFAP20, CHTOP, CIRBP, CMSS1, CNBP, DHFR, DOCK3, DUT, EEF1G, EIF1AX, EIF2S2, EIF4A3, EIF4E, ENDOU, ERRFI1, EWSR1, GATB, GCN1, GLUL, GRN, H1FX, HABP4, HADH, HDGF, HERC5, HIST1H1D, HMGB2, HMGB3, HNRNPA0, HNRNPM, HSPD1, ILF2, IREB2, KPNA2, LBR, LSM10, LSM2, LSM7, MAPRE1, MAPRE3, MCTS1, MDH2, METAP2, MRPL11, NCBP2, NUDT1, NUDT21, NUDT5, P2RY4, P4HB, PA2…
	cellular process	GO:0051262	protein tetramerization	GO:0051262	protein tetramerization	0.00407972	Group02	17	[ACACA, ADSL, CCL5, DCTPP1, DECR1, DHRS4, GPAM, HADH, MIPEP, NUDT21, PSMB5, RRM1, RRM2, SAMHD1, SHMT1, SLC26A5, TK1]
	intracellular transport	GO:1901265	nucleoside phosphate binding	GO:1901265	nucleoside phosphate binding	0.00241575	Group03	124	[AACS, ABCD3, ABCG2, ACACA, ACAD9, ACLY, ACP5, ACSBG2, ADIPOQ, ADK, ADSSL1, AFG3L2, AKR1B10, ANGPTL4, ARL1, ARL4C, ARL8B, ASRGL1, ATP1A1, CALM1, CARS, CCL13, CD200, CDC42, CDK1, CHTOP, CLK2, CMPK1, CRCP, CRYL1, DCK, DCTPP1, DECR1, DHFR, DLD, DOCK3, DTYMK, ECI2, EIF4A3, EIF4E, ETFA, FER, G6PD, GATB, GLUL, GPD1, HADH, HADHA, HDGF, HSPA14, HSPD1, IDH2, IDH3B, IDH3G, ILF2, IP6K2, ITM2C, ITPKA, KIF15,…
	intracellular transport	GO:0000287	magnesium ion binding	GO:0000287	magnesium ion binding	0.00360625	Group04	23	[ADSSL1, DCTPP1, DUT, ENOSF1, FEN1, GLUL, IDH2, IDH3B, IDH3G, IGHM, MTTP, NDRG1, NEK6, NUDT3, NUDT5, PAPOLA, PBK, PGM3, PPA1, PRDX5, PSPH, RAN, SUCLG2]
	cellular process	GO:0005829	cytosol	GO:0005829	cytosol	2.64932e-06	Group05	273	[A2M, AACS, ABCD3, ACACA, ACLY, ACOT1, ACP5, ACSBG2, ADK, ADSL, ADSSL1, AGL, AGO2, AKR1B10, ALAS1, AMACR, AP1M2, AP5S1, APOO, ARFGAP3, ARL1, ARL4C, ARPC2, ARPC4, ASB13, ASRGL1, ATOX1, BAAT, BHMT, BIRC5, BLOC1S6, CA2, CALM1, CALM2, CAPN1, CARD8, CARS, CBR1, CCDC43, CCL13, CDC14A, CDC20, CDC42, CDCA3, CDCA8, CDK1, CDKN2B, CENPA, CERS2, CFL1, CHTOP, CKAP2, CMPK1, CNBP, COPS6, CRCP, CRYL1, CSNK2B, CT…
	intracellular transport	GO:1990542	mitochondrial transmembrane transport	GO:1990542	mitochondrial transmembrane transport	0.000124591	Group06	16	[ACACA, AFG3L2, ATP5F1C, ATP5MC3, CA2, CPT1A, HSPD1, MPC2, SFXN2, SFXN3, SLC25A20, SLC25A28, SLC25A38, SLC8B1, TOMM40, UCP2]
	cellular metabolic process	KEGG:00640	propanoate metabolism	KEGG:00640	Propanoate metabolism	0.00461703	Group07	7	[ABAT, ACACA, BCKDHB, DLD, HADHA, SUCLG1, SUCLG2]
	cell proliferation	KEGG:03030	DNA replication	KEGG:03030	DNA replication	0.000433837	Group08	9	[FEN1, MCM2, MCM4, MCM6, PCNA, PRIM2, RFC5, RNASEH2A, RPA2]
	cell proliferation	GO:0006369	termination of RNA polymerase II transcription	GO:0006369	termination of RNA polymerase II transcription	0.00200856	Group09	9	[LSM10, NCBP2, NUDT21, PAPOLA, PBK, RRAGA, SLBP, SNRPE, SNRPG]
	cellular process	GO:0010817	regulation of hormone levels	GO:0010817	regulation of hormone levels	0.00268925	Group10	41	[AACS, ABAT, ADIPOQ, AKR1B10, ATP1A1, BIRC5, BMP5, CCL5, CPT1A, CRCP, CYP1A1, CYP3A4, DHRS4, DIO3, DOCK3, ELN, ENY2, ESR1, FDX1, GLUL, GPER1, HADH, HADHA, HIF1A, HSD17B3, MCTS1, MPC2, NR0B2, P2RY1, PFKFB2, RBM39, RDH14, RTN3, SDR16C5, SLC2A2, SLC8B1, SMAD4, SUB1, SULT1A1, TTR, UCP2]
	intracellular transport	GO:0006810	transport	GO:0006810	transport	0.00199886	Group12	244	[A2M, AACS, ABAT, ABCD3, ABCG2, ACACA, ACLY, ACP5, ACSBG2, ADIPOQ, ADTRP, AFG3L2, AGL, AKR1B10, AMACR, AP1M2, AP5S1, APOO, APPBP2, ARFGAP3, ARL1, ARL4C, ARL8B, ARPC2, ARPC4, ARV1, ATOX1, ATP1A1, ATP5F1C, ATP5MC3, BAAT, BIRC5, BLOC1S6, CA2, CALM1, CALM2, CAPN1, CARD8, CAV2, CCL13, CCL5, CD200, CD302, CD4, CDC42, CHTOP, CLEC4E, CMPK1, COG7, COL1A1, COX6A1, COX7A2, COX7A2L, CPT1A, CRBN, CRCP, CSNK2B…
				GO:0055085	transmembrane transport	0.00271776	Group12	94	[ABCD3, ABCG2, ACACA, ADIPOQ, AFG3L2, APPBP2, ATOX1, ATP1A1, ATP5F1C, ATP5MC3, CA2, CALM1, CALM2, CAPN1, CAV2, CD200, CMPK1, COX6A1, COX7A2, COX7A2L, CPT1A, CRBN, EIF2S2, FLOT1, G6PD, GDA, GLRA4, GNB5, GPER1, HSPD1, IGFBP1, MCTS1, MDH2, MFSD1, MFSD14B, MIPEP, MPC2, MTTP, NAA20, NIPSNAP2, NNT, ODC1, P2RY6, PDK1, PEX19, PHB, PHGDH, PSMA1, PSMA2, PSMA3, PSMA4, PSMA5, PSMA6, PSMA7, PSMB2, PSMB3, PSMB…
	intracellular transport	GO:0070062	extracellular exosome	GO:0043230	extracellular organelle	0.000100877	Group13	133	[A2M, ACLY, ACP1, ADSL, AGO2, AMY1A, ANGPTL4, ARL8B, ARMC3, ARPC2, ARPC4, ATP1A1, BHMT, CA2, CAPN1, CBR1, CD200, CDC42, CDK1, CFAP20, CFL1, CMPK1, COL18A1, CRYL1, CSNK2B, CTSH, DHRS4, DLD, DOCK3, DUT, ECH1, EEF1G, EIF4E, EMILIN1, FLOT1, G6PD, GFPT1, GLUL, GPD1, GRN, GSTP1, GSTT1, H2AFV, H2AFX, HBA1, HBZ, HEXA, HNRNPM, HSPD1, IDH2, IGHM, IST1, ITM2C, IVL, LAMP2, LCAT, MCTS1, MDH2, NAA20, NACA, NAM…
				GO:0070062	extracellular exosome	0.000103205	Group13	132	[A2M, ACLY, ACP1, ADSL, AGO2, AMY1A, ANGPTL4, ARL8B, ARMC3, ARPC2, ARPC4, ATP1A1, BHMT, CA2, CAPN1, CBR1, CD200, CDC42, CDK1, CFAP20, CFL1, CMPK1, COL18A1, CRYL1, CSNK2B, CTSH, DHRS4, DLD, DOCK3, DUT, ECH1, EEF1G, EIF4E, EMILIN1, FLOT1, G6PD, GFPT1, GLUL, GPD1, GRN, GSTP1, GSTT1, H2AFV, H2AFX, HBA1, HBZ, HEXA, HNRNPM, HSPD1, IDH2, IGHM, IST1, ITM2C, IVL, LAMP2, LCAT, MCTS1, MDH2, NAA20, NACA, NAM…
				GO:0005615	extracellular space	0.00350857	Group13	159	[A2M, ACLY, ACP1, ACP5, ADIPOQ, ADSL, AGO2, AMY1A, ANGPTL4, APOO, ARL8B, ARMC3, ARPC2, ARPC4, ATP1A1, BHMT, BMP5, CA2, CAPN1, CBR1, CCL13, CCL5, CD200, CDC42, CDK1, CFAP20, CFL1, CMPK1, COCH, COL18A1, COL1A1, CRYL1, CSNK2B, CTSH, DHRS4, DLD, DNAJC9, DOCK3, DPT, DUT, ECH1, EEF1G, EIF4E, EMILIN1, ENDOU, FLOT1, G6PD, GFPT1, GLUL, GPD1, GRN, GSTP1, GSTT1, H2AFV, H2AFX, HBA1, HBZ, HDGF, HEXA, HMGB2, H…
1 The GO/pathway term network groups are ordered according to ten functional themes: oxidative stress response (#3), proteolysis (#8), catabolic processes (#9), and cellular metabolic processes (#10) as illustrated in corresponding network Figure 4b.
2 General biological process describing the enriched GO/pathway term reflected in corresponding network Figure 4b.
3 GO/pathway identification number of the enriched GO/pathway term reflected in corresponding network Figure 4b.
4 GO/pathway term reflected in corresponding network Figure 4b. ^The additional note indicates a specific abbreviation or summarizing description used for simplification purpose or if the specific GO-group was not reflected in the network Figure 4b due to redundancy.
5 Significantly enriched GO/pathway identification number [Gene Ontology (GO), KEGG or Reactome pathway] associated with down-regulated differentially expressed genes (DEGs) of the Warm & Hypoxic (WH) treatment group.The GO/pathway terms are sorted according to the significance level of enrichment and the most significantly enriched leading term of each functional group is indicated in bold.
6 Significantly enriched GO/pathway term [gene ontology (GO), KEGG or Reactome pathway] associated with down-regulated differentially expressed genes (DEGs) of the Warm & Hypoxic (WH) treatment group. The GO/pathway terms are sorted according to the significance level of enrichment and the most significantly enriched leading term of each functional group is indicated in bold.
7 The results of a two-sided enrichment/depletion test (hypergeometric distribution) with Benjamini-Hochberg correction of p-values. The color gradient indicates highly significant p-values in red color tones and less significant p-values in blue color tones.
8 The functional associated GO/pathway term network groups.
9 The total number of differentially expressed genes (DEGs) associated with the specific GO/pathway term.
10 Gene Symbol description of differentially expressed genes (DEGs) associated with the specific GO/pathway term.
11 GO/pathway terms that were not included for visualization purpose in network Figure 4b.
