# Supplementary material for: The transcriptomic responses of Atlantic salmon (Salmo salar) to high temperature stress alone, and in combination with moderate hypoxia
Source: BMC Genomics. 2021 Apr 12;22:261. doi: 10.1186/s12864-021-07464-x (PMC8042886; doi:10.1186/s12864-021-07464-x)
Supplement: Supplementary file 11 — Additional file 11. Details about target genes and primers used for qPCR validation analyses. Listed are specific details about the qPCR genes and primers, BLASTn results of amplicon sequences, and primer properties for 41 target genes and two normalizer genes. [file 12864_2021_7464_MOESM11_ESM.xlsx]

## Sheet: Primer_Amplicons_BLASTn_Hits
Additional file 11: Details about target genes and primers used for qPCR validation analyses. Listed are specific details about the qPCR genes and primers, BLASTn results of amplicon sequences, and primer properties for 41 target genes and two normalizer genes.
qPCR Genes and Primers											BLASTn Results of Amplicon Sequences (March 2020)								Primer Properties
No.	Author / Designer	44K Microarray Probe	Gene Name	Gene Symbol	Gene Paralog	Forward Primer (Sequence 5'-3')	Reverse Primer (Sequence 5'-3')	Amplicon Size (base pairs)	GenBank Accession Number used for Primer Design	Expressed Sequence Tag Accession Number used for Primer Design	Amplicon Sequence	BLASTn hit	Max Score	Total Score	Query Cover	E Value	Gene Identity (%)	Link of GenBank Accession Number	Melting Temperature of Amplicon Product	Standard Curve Slope (log2 Quantity vs Threshold Cycle)	Primer Efficiency (%)
1	This study	C038R071	Apolipoprotein D-like	apod		GGAGAAACTGGAGGAGCTGTAC	ACTGAATCATGTCCCTTAGGCC	130	XM_014189629.1	CA044543	GGAGAAACTGGAGGAGCTGTACAACGTGTTCACCTCCAATGGCATCGACATCGACGGGATGACCGTCACCAACCAGAGCCAAGAGCTGTGCGCCGACATGCCTCTGTGGGCCTAAGGGACATGATTCAGTCTACAACATACGAATGATTTGCATTCAT	PREDICTED: Salmo salar apolipoprotein D-like (LOC106598598), mRNA	281	281	1	1e-74	0.9873	XM_014189629.1	83.4737	-3.38	97.5
2	This study	C071R068	Complement C1q-like protein	c1ql2		AACCTGAGCACCTTCAATGGAA	GCGTTGCCATAATTCCCATCAA	137	XM_014172088.1	EST_CA038278_rc	AACCTGAGCACCTTCAATGGAATTCTGCTATTTACTCAGTAGCTATTTACTCACTAGCTAACTCTTAGCTATTTACTCAGTCAAATACCTATGGGGTCTATGGGGTAAAAGTCCATTGATGGGAATTATGGCAACGC	PREDICTED: Salmo salar complement C1q-like protein 2 (LOC106585653), mRNA	254	254	1	2e-66	1	XM_014172088.1	76.3375	-3.55415	91
3	This study	C097R144	Complement C3-like	c3		TTATTGAAGGAGTGGGCAAAGC	TCTGCTTTCACCATCTCACTCC	142	XM_014131265.1	BI468051.1	TTATTGAAGGAGTGGGCAAAGCGGTTCTGAAGATGCAGCACATTGAAGAAACTTTTCGAGACATCAATAACCTTTTGCAGAAATCCCTCTACATATCAGTCAATGTGTTAACAGACACAGGGAGTGAGATGGTGAAAGCAGAG	PREDICTED: Salmo salar complement C3-like (LOC106564830), mRNA	265	265	1	1e-69	1	XM_014131265.1	78.239	-3.55855	91.5
4	This study	C148R092	Calmodulin	calm		GAGATGATCAGAGAAGCCGACA	GCCAGGAGAAGGGTAGGAGA	104	BT058660.1	GO063116.1	GAGATGATCAGAGAAGCCGACATCGACGGAGACGGACAGGTCAACTATGAAGAATTTGTACAAATGATGACAGCAAAATGAAGCTCTCCTACCCTTCTCCTGGCC	Salmo salar clone Contig3043 Calmodulin putative mRNA, complete cds	195	195	1	6e-49	1	BT058660.1	78.2297	-3.51475	92.5
5	Jennifer Hall (GAPP #6604) unpublished	C234R046	Cathelicidin	camp-a	paralog-a	AAGCCAGAAAATGCTCCAGA	ACCCTCAGGACGACCAATTA	107	GQ870278.1		AAGCCAGAAAATGCTCCAGAGGCAATGGTGGCAAAATTGGCAGCATTCGTTGTCGTGGGGGTGGCACTCGCCTTGGGGGTGGCTCCTTAATTGGTCGTCCTGAGGGT	Salmo salar cathelicidin-derived antimicrobial peptide 1 isoform A (CATH-1A) mRNA, complete cds	198	198	1	5e-50	1	GQ870278.1	82.724	-3.761	84
6	This study	C214R054	Caspase 8	casp8		TCCTGTCTATATAAGTGGGCGTTC	CTTTCCCGAGTGAGCTAACAGT	80	BT072408.1	GE785270.1_rc	TCCTGTCTATATAAGTGGGCGTTCCCTCTCACGTGAGCATGCCAGATTTTACCAAGGAACTGTTAGCTCACTCGGGAAAG	Salmo salar clone ssal-rgf-524-236 Caspase-8 precursor putative mRNA, pseudogene cds	171	171	1	1e-41	1	BT072408.1	78.1626	-3.5882	89.5
7	Xi Xue (GAPP #6604) unpublished	C004R029	Catalase	cat	paralog-b	CGACGATAACGTCACACAGG	GCCTGGACCCCGTTTCCATA	177	NM_001140302.1		CGACGATAACGTCACACAGGTGCGTACCTTCTTCACTGAGGTGCTGAACGAGGAGGAGCGCCAGAGGCTTTGTCAGAATATGGCTGGTGCCCTGAAGGGAGCCCAAGTCTTCATCCAGAAACGCTGGGTTCAGAACCTGATGGCTGTGCATGCAGACTATGGAAACGGGGTCCAGGC	Salmo salar Catalase (cata), mRNA	327	327	1	1e-88	1	NM_001140302.1	83.2424	-3.74675	86
8	This study	C107R130	Cold-inducible RNA-binding protein	cirbp		TTGAGTACACAGCGGTGAATT	ACCAATCTGATGCTATGACGAGA	132	BT059171.1	CK990262	TTGAGTACACAGCGGTGAATTAATGTGAAGCGGGCCAGTTCTTAAAGGTAACTACTACTTATGAGCTCTTTTCAACAAACCTACTTTTTATGAGGGTACAAATGGAGTGATTTCACAACTGTTCTCGTCATA	Salmo salar clone ssal-rgf-529-373 Cold-inducible RNA-binding protein putative mRNA, complete cds	244	244	1	2e-63	1	BT059171.1	77.1395	-3.3487	98.8
9	This study	C031R082	Claudin 3	cldn3		GCTCACGTTTTTCCCACAGT	CAGTTTGGTGTTGTTCCTCTTCA	189	XM_014214348.1	EG932465.1_rc	GCTCACGTTTTTCCCACAGTGGATGAAGGATATCTGATACCAACTTTGAATTCTAGAACATATCAAATGGGGGTGATTTCTACTGAAACTATTTTGTTATATGTTTTGACATGAAGAAAATACAGCTTTTTAGTGGATCATTTTTGATGGTGCTCTGTTGAAGAGGAACAACACCAAACT	PREDICTED: Salmo salar claudin-3-like (LOC106612823), mRNA	111	111	1	1e-23	1	XM_014214348.1	75.8901	-3.6314	89.5
10	This study	C194R156	Cathepsin H precursor	ctsh		AAATGGGTATGGTGGATGCAGT	ACTGTGTCTGTGGTGTTGTGAC	130	BT047094.1	EG935067.1	AAATGGGTATGGTGGATGCAGTGGCCAGATTCAACCCTGTCAGTCTTGCCTATGAGGTGACCTCTGACTTCATGCATTATGATGGTGGTGTGTACACCAGCAAGGAGTGTCACAACACCACAGACACAGT	Salmo salar clone ssal-eve-532-289 Cathepsin H precursor putative mRNA, complete cds	241	241	1	2e-62	1	BT047094.1	80.7221	-3.80365	84
11	This study	C043R081	Cullin 3	cul3		TCAGGCCCACTACTCTTCTTACT	GCATTCACATCTTTCCCAAGGG	127	XM_014192069.1	DW567941	TCAGGCCCACTACTCTTCTTACTCCCTGTGAGAACTTCAACATGTATGGATTCCAGCTTCAGGCTTTTCACTGTTTTACCCTTGTAGAGATCAACCTTAAAGAATCCCTTGGGAAAGATGTGAATGCACCACATTATTTTTGTTTTCAATACTGTGTAAAAATGAGAATGAAATATTAAAA	PREDICTED: Salmo salar cullin-3-like (LOC106600593), mRNA	335	335	1	1e-90	1	XM_014192069.1	77.4337	-3.616	89.5
12	Jennifer Hall (GAPP #6604) unpublished	C161R028	Cytochrome P450 1A1	cyp1a1	paralog-a	AGGTGGGAATGACTCGTACTC	GATGTATCCTTGACTGTGCAGT	136	BT045666.1		AGGTGGGAATGACTCGTACTCCCCGTCTCTCAGACAAAACCAATTTACCACTGCTGGAAGCCTTCATCCTGGAGATCTTCCGGCACTCTTCCTTCCTGCCGTTCACCATCCCACACTGCACAGTCAAGGATACATC	Salmo salar clone ssal-rgf-528-084 Cytochrome P450 1A1 putative mRNA, complete cds	252	252	1	7e-66	1	BT045666.1	81.1141	-3.4713	94
13	This study	C139R132	DNA (cytosine-5)-methyltransferase 1-like	dnmt1		TGTGTCTTAGAGCGGATCAAGG	TAGTCCGACACCTCCATCTTCT	83	XM_014203933.1	CA061297.1_rc	TGTGTCTTAGAGCGGATCAAGGAGAATGACAATACAAATGAGAAAGAGAACCTCAAGCAGGAGAAGATGGAGGTGTCGGACTA	PREDICTED: Salmo salar DNA (cytosine-5)-methyltransferase 1-like (LOC106607210), transcript variant X3, mRNA	154	154	1	1e-36	1	XM_014203933.1	76.427	-3.5012	93.5
14	This study	C079R030	Egl nine homolog 2	egln2		TAGTTAAATGTGTGTGTGCGCA	TCTTACCCAGTCTATCTCACACAC	90	NM_001165346.1	GO057510	TAGTTAAATGTGTGTGTGCGCACACCCTGGCCTTGAATGGGGGTGGGGATGCGCTTGACTGTGATTGTGTGTGAGATAGACTGGGTAAGA	Salmo salar Egl nine homolog 2 (egln2), mRNA	167	167	1	1e-40	1	NM_001165346.1	80.7221	-3.6035	89.5
15	Albert Caballero-Solares (GAPP #6604) unpublished	C152R082	Eosinophil peroxidase-like	epx	paralog-a	CCGTGACCCCTTCAGAATC	TCTGCTGTTTGGCCTCTGTA	116	BT072012.1		CCGTGACCCCTTCAGAATCCCTGATAATGGGAACAACAGACTCATCGCCTGCAACACTATCCAGCAATTAAACCTCCAAGCCTGGAGGGAGAGACCTACAGAGGCCAAACAGCAGAA	Salmo salar clone ssal-rgf-507-186 Myeloperoxidase precursor putative mRNA, partial cds	217	217	1	1e-55	1	BT072012.1	80.2524	-3.1748	108
16	Caballero-Solares et al. 2018	C035R008	Glucokinase	gck	paralog-a	CTTTGGAGCCAACGGAGA	GCACCAGCTCTCCCATGTA	131	XM_014171080.1		CTTTGGAGCCAACGGAGAGCTCGAGGAGTTTAGACTGGAGTACGACAGGGTGGTGGACGAGACATCACTCAACCCTGGACAACAACTCTATGAAAAGCTCATCAGTGGGAAGTACATGGGAGAGCTGGTGC	PREDICTED: Salmo salar glucokinase-like (LOC106585167), transcript variant X5, mRNA	241	241	0.99	1e-62	1	XM_014171080.1	81.1077	-3.6817	87
17	This study	C202R025	Glutathione S-transferase theta-1	gstt1		CAAAGACAAGATGGATGGAGCC	CATGATCTCAACAATGGCCACC	139	BT046590.1	EG879845.1_rc	CAAAGACAAGATGGATGGAGCCCTGGAGGACCTAGAAGGCTCTCTGAAACTCATTGAAGAAAAGTTCATTGGGGACAAGCCCTTTATCGCAGGAGAGCAGATCTCCTTGGCCGACCTGGTGGCCATTGTTGAGATCATG	Salmo salar clone ssal-evd-532-241 Glutathione S-transferase theta-1 putative mRNA, complete cds	252	252	1	4e-66	0.9928	BT046590.1	80.655	-3.68645	87
18	This study	C044R099	Hyperpolarization-activated cyclic nucleotide-gated channel 1	hcn1		TGCACAACAGGACAAGGAAGAT	ACCAGTCTACACAGTACCAAGTC	105	XM_014164789.1	DW567717.1_rc	TGCACAACAGGACAAGGAAGATGTGATACATCTCTAGTGCAGTGCGCCCATTTATGTGACCACTTATGTATAGTGTAGCTCAGACTTGGTACTGTGTAGACTGGT	PREDICTED: Salmo salar potassium/sodium hyperpolarization-activated cyclic nucleotide-gated channel 1-like (LOC106582072), transcript variant X2, mRNA	195	195	1	6e-49	1	XM_014164789.1	77.8122	-3.5696	91
19	Xi Xue (GAPP #6604) unpublished	C120R146	Hypoxia inducible factor 1-alpha	hif1a	paralog-c	CCCATGTTCACAACAACAGC	AATGAGAAGGGGCTGAACCT	100	NM_001140022.1		CCCATGTTCACAACAACAGCCTGCTATGGTTTTCCTTCTTTTCTCTCTGTTTCATGTCTCATAGAGTAGGTGGCAGTGCTAGGTTCAGCCCCTTCTCATT	Salmo salar Hypoxia-inducible factor 1 alpha (hif1a), mRNA	185	185	1	5e-46	1	NM_001140022.1	78.0236	-3.64355	88
20	Jennifer Hall (GAPP #6604) unpublished	C007R083,C116R145	Heat shock protein 70	hsp70	paralog-c	AGTGATCAACGACTCGACACG	CACTGCATTGGTTATAGTCTTG	151	BT045715.1		AGTGATCAACGACTCGACACGGCCCAAGGTCCAAGTGGAGTACAAGGGAGAGACCAAGGCCTTCTACCCAGAGGAGATCTCCTCCATGGTGCTGGTCAAGATGAAGGAGATTGCAGAGGCCTACCTGGGCAAGACTATAACCAATGCAGTG	Salmo salar clone ssal-rgf-529-124 Heat shock cognate 70 kDa protein putative mRNA, complete cds	279	279	1	2e-74	1	BT045715.1	82.3146	-3.571	90
21	This study	C182R027	Heat shock protein hsp 90-alpha	hsp90aa1		CGAGGACATGAAGAAGAGGCAT	ACACTGTCACCTTCTCCACTTT	104	KC150878.1	GW915114.1	CGAGGACATGAAGAAGAGGCATGAAGAGCAGAAATCTCAGTTTGAGAACCTCTGCAAGATCATGAAGGACATCTTGGAGAAGAAAGTGGAGAAGGTGACAGTGT	Salmo salar heat shock protein 90-alpha 1 mRNA, complete cds	193	193	1	2e-48	1	KC150878.1	77.5008	-3.5131	92.5
22	This study	C021R073	Heat shock protein hsp 90-beta	hsp90ab1		AGGATTCCAAGGACAAGAAGAAGA	GTCAGGCTCTTGTAGAACTCCC	145	KC150883.1	GE790350.1	AGGATTCCAAGGACAAGAAGAAGACTAAGAAGATCAAGGAGAAGTACATTGACCAGGAGGAGCTGAACAAGACCAAGCCCATCTGGACCAGGAACCCTGATGACATCACCATGGAGGAGTACGGGGAGTTCTACAAGAGCCTGAC	Salmo salar heat shock protein 90-beta 2 mRNA, complete cds	255	255	0.95	3e-67	1	KC150883.1	80.6258	-3.6139	93.5
23	This study	C126R097	60 kDa heat shock protein	hspd1		CGGTCCAAGCCACAAGTTAATG	CAACACTTGAATGCACGGTAGT	133	BT071923.1	GE769079	CGGTCCAAGCCACAAGTTAATGTGAAACCCATTGATGTCCTCATGACTGGATTTGTACTTACTGCTCATTGCGGTTTAGCCTACATTTACTGTGTTCAATGGGTACTATAAACTACCGTGCATTCAAGTGTTG	Salmo salar clone ssal-rgf-504-002 60 kDa heat shock protein, mitochondrial precursor putative mRNA, partial cds	246	246	1	2e-64	1	BT071923.1	77.8272	-3.6399	87.5
24	This study	C206R122	Insulin-like growth factor-binding protein 2	igfbp2b1	paralog-b1	CTGCTTATGTTACTTGGTCTGCC	TACAGTTGATGGTGAGCTCAGG	112	NM_001123648.1		CTGCTTATGTTACTTGGTCTGCCGGGCCTATCGCTCGGGGACTTGGTATTCCATTGTCCGAAGTGCACTGCGGAGCGCCAAACTGCATGTCCTGAGCTCACCATCAACTGTA	Salmo salar IGF binding protein 3 (igfbp-2b1), mRNA	207	207	1	8e-53	1	NM_001123648.1	82.7042	-3.65135	87.5
25	Soto-Dávila et al. 2020	C183R028	Interleukin-8	il8	paralog-a	GAAAGCAGACGAATTGGTAGAC	GCTGTTGCTCAGAGTTGCAAT	99	BT046706		GAAAGCAGACGAATTGGTAGACTCATTAAGAAGGTGGAGATGTTCCCTCCCAGCTCGCACTGCAGAGACACTGAGATCATTGCAACTCTGAGCAACAGC	Salmo salar interleukin 8 (il8), mRNA	183	183	1	1e-45	1	NM_001140710.2	79.552	-3.707	90.7
26	This study	C064R147	Interferon regulatory factor 2	irf2		TTCATCAGAGCAGTCACAGTCC	GACTGACTGCTCCTCATTCTCC	107	NM_001252351.1	EG866633	TTCATCAGAGCAGTCACAGTCCTGGGTACGACCAGTTGATCGTCGACGACCTGCCTTGTGTCTGCCAGACCATCGAGGTGACCACGGAGAATGAGGAGCAGTCAGTC	Salmo salar interferon regulatory factor 2 (irf2), mRNA	198	198	1	7e-50	1	NM_001252351.1	82.5702	-3.13105	107.5
27	This study	C127R086	Tyrosine-protein kinase JAK2-like	jak2		ACCGCTCAGATATGTAAGGGTATG	AGCTCACTCTCTACCAGGATGT	95	XM_014171549.1		ACCGCTCAGATATGTAAGGGTATGGAGTACCTGGCAACCAAGCGCTACATCCACAGAGATCTGGCAACCCGGAACATCCTGGTAGAGAGTGAGCT	PREDICTED: Salmo salar tyrosine-protein kinase JAK2-like (LOC106585396), mRNA	176	176	1	3e-43	1	XM_014171549.1	80.0257	-3.53435	92
28	This study	C015R051	Transcription factor Jun-D-like	jund		CTGGATTAGGGTAGAATAGGTGCA	ACATTGAGGGATGCAGTTCAGT	134	XM_014190066.1	DY698704	CTGGATTAGGGTAGAATAGGTGCATATTATAGTTATTATAGTTTTTTTTCTCTATCCTGTTGTATTACACGCTTTGTTACATTGAAATAAAAAGGGGTAAAATAATGCTTGAACTGAACTGCATCCCTCAATGT	PREDICTED: Salmo salar transcription factor jun-D-like (LOC106599020), mRNA	209	209	0.84	3e-53	1	XM_014190066.1	73.3893	-3.55005	86.5
29	This study	C098R076	MHC class ii antigen alpha chain	mhcii		GGGCACTGGACTAGAGAGATCT	TGGCGTACATTGTTGACTGTGA	110	XM_014137044.1	EG757343_rc	GGGCACTGGACTAGAGAGATCTAGCCATTACGATTTAAGCCATTAAGTGTCATAATCATCACATTACATTCTGCGCAATATTGGTAAATCACAGTCAACAATGTACGCCA	PREDICTED: Salmo salar H-2 class II histocompatibility antigen, A-K alpha chain-like (LOC106567571), transcript variant X2, mRNA	202	202	0.99	2e-51	1	XM_014137044.1	76.1369	-3.4884	94
30	Albert Caballero-Solares (GAPP #6604) unpublished	C081R049	Matrix metalloproteinase 9	mmp9	paralog-a	GGACCTTGTGACCAGGAAAA	TGGAGGACAGACCCAGTTTC	110	NM_001140457.1		GGACCTTGTGACCAGGAAAATCTACTTCTTCTCAGGCACCAGGTTCTGGGTGTATACAGGACAGAGTTTCCTGGGACCCCGCAGCATTGAGAAACTGGGTCTGTCCTCCA	Salmo salar matrix metalloproteinase 9 (mmp9), mRNA	204	204	1	1e-51	1	NM_001140457.1	80.2238	-3.572	90.5
31	This study	C020R060	Nck-associated protein 1-like	nckap1l		TCTGCGTCTATGTGTGACCTTC	GGTCATTGAGGTTGCACTGTTC	95	XM_014134027.1	EG871273.1_rc	TCTGCGTCTATGTGTGACCTTCCTGGAGGAGATTGCCAAACAGACTAGCTCCGTCATCTTAGAGATCTGTACAGAACAGTGCAACCTCAATGACC	PREDICTED: Salmo salar nck-associated protein 1-like (LOC106566166), mRNA	176	176	1	3e-43	1	XM_014134027.1	79.5566	-3.24655	100
32	This study	C255R015	NADH dehydrogenase 1 alpha subcomplex subunit 1	ndufa1		TGATGGAGAGAGACAGACGAGT	AGGTGAGATCTGGGATTAGTGGA	89	BT046880.1	EG848235rc	TGATGGAGAGAGACAGACGAGTGTCGGGAGTGGATTTGTATTACAAATCGAAGGGACTTGAGAACATCCACTAATCCCAGATCTCACCT	Salmo salar clone ssal-eve-506-342 NADH dehydrogenase 1 alpha subcomplex subunit 1 putative mRNA, complete cds	165	165	1	7e-40	1	BT046880.1	76.0698	-3.55795	91
33	This study	C097R143	Cytochrome c oxidase subunit NDUFA4	ndufa4		GCCTCTTTCAACACACAACACT	TCACTTTAGGGTTGGAGAGGGT	96	XR_001319779.1	CB500475rc	GCCTCTTTCAACACACAACACTACTGTTGTATACATCTCTGTACATGCAATGTCACCTTCTCTGTAAATGTACAACCCTCTCCAACCCTAAAGTGA	PREDICTED: Salmo salar cytochrome c oxidase subunit NDUFA4 pseudogene (LOC106566006), misc_RNA	178	178	1	9e-44	1	XR_001319779.1	76.2257	-3.71525	86
34	This study	C107R097	Pyruvate dehydrogenase [lipoamide] kinase isozyme 3, mitochondrial precursor	pdk3		AGTACATTATTTCCCGTGGTGTCA	CCACAGTTTCCATGGTAGCAGA	116	NM_001139694.1	DW532435.1_rc	AGTACATTATTTCCCGTGGTGTCACTCTCACGTGACACTTATTAAACCTAATAACAGAGTCATGCTATCTGACGAAGGAGGTCACCAATCGCAATCTGCTACCATGGAAACTGTGG	Salmo salar pyruvate dehydrogenase kinase, isoenzyme 3 (pdk3), mRNA	215	215	1	7e-55	1	NM_001139694.1	78.0132	-3.6303	88.5
35	This study	C212R138	Peroxiredoxin 6	prdx6		GCGTTCATGTTGCATTTGTTGT	CGCAATTAGAAGTAAGGCAGCA	126	BT047207.1	EG909113	CGCGTTCATGTTGCATTTGTTGTAGTACTCGCATCTTCAAAGACACATAGCTGACAACTCAATTTATTGAGTTTAATGTGTAGTTATCAGGTTTATGGACAGGTGTGCTGCCTTACTTCT	Salmo salar clone ssal-evd-522-380 Peroxiredoxin-6 putative mRNA, complete cds	222	222	1	4e-57	1	BT047207.1	77.0772	-3.4973	92.5
36	This study	C251R053	Ras-related GTP binding A	rraga		GTTGTAGTAAACTGGCAGCCTC	TTAATGAGTGTGGCTGCAAAGG	145	XM_014137442.1	DW583979.1_rc	GTTGTAGTAAACTGGCAGCCTCCTTCCAGAGCATGGAGGTGAGGAACTCCAACTTTGCGGCCTTCATTGATGTCTTCACCTCTAATACATATGTTATGGTGATCATGTCGGACCCCTCCATACCCTTTGCAGCCACACTCATTAA	PREDICTED: Salmo salar Ras-related GTP binding A (rraga), transcript variant X2, mRNA	263	263	1	2e-69	0.9931	XM_014137442.1	80.4948	-3.7264	89.5
37	This study	C236R132	Serpin H1	serpinh1		GACCATTCAAAAATCAACCTCA	CATGGCTCCATCAGCATTCT	129	XM_014214963.1	GE767784	GACCATTCAAAAATCAACCTCAGGGACAAGCGGAGCGCAGTGAACTCCATCAATGAATGGGCGGCCAAGTCGACAAACGGCAAGCTGCCTGAGATCACCAAGGATGTGCAGAATGCTGATGGAGCCATG	PREDICTED: Salmo salar serpin H1-like (LOC106613072), transcript variant X2, mRNA	239	239	1	4e-62	1	XM_014214963.1	82.5032	-3.5574	92
38	This study	C056R147	Tapasin	tapbp		ATTCCCTGCTGCAATGATCCA	CCTGCTGTGACTTGGTTTCTTC	83	BT045317.1	GE782291.1	ATTCCCTGCTGCAATGATCCAGGAGAAGTCACTACTGTATATCAATACAGACCCAGAGAGTGAAGAAACCAAGTCACAGCAGG	Salmo salar clone ssal-rgf-518-122 Tapasin precursor putative mRNA, complete cds	154	154	1	2e-36	1	BT045317.1	76.6725	-3.42705	90
39	This study	C056R147	Tumor necrosis factor receptor superfamily member 6b	tnfrsf6b		CAACTGTCCTAGACCTTCTCACA	TGTCCAGGATATCATGCAATCGA	87	XM_014136455.1	EG832761	CAACTGTCCTAGACCTTCTCACAACTATTAAGAACAAACCTAGCAACAACAAACCTTTTGCTATTCGATTGCATGATATCCTGGACA	PREDICTED: Salmo salar tumor necrosis factor receptor superfamily, member 6b, decoy (tnfrsf6b), transcript variant X4, mRNA	161	161	1	9e-39	1	XM_014136455.1	75.3348	-3.85455	100.5
40	This study	C182R133	Thioredoxin	txn		AGGATTCCTTCTTCATTGCCCT	TTCCGACAGCCCTTTGAAGAA	119	BT125521.1	EG942469	AGGATTCCTTCTTCATTGCCCTGAAGGAAGCGGGAGACAAGCTGGTGGTAGTAGACTTCACAGCCTCCTGGTGCGGCCCCTGCAAAAACATCGCGCCCTTCTTCAAAGGGCTGTCGGAAAAACCA	Salmo salar clone ssal-eve-574-310 Thioredoxin putative mRNA, complete cds	233	233	1	2e-60	1	BT125521.1	82.5702	-3.2657	103.5
41	This study	C013R092	Mitochondrial uncoupling protein 2	ucp2		CTGATCTCTGCCGTCACCAT	AGAAGACTGATGAGGTGAAGACA	89	XM_014196911.1	EG940170.1	CTGATCTCTGCCGTCACCATCCTGGGTCACTTGAGTAAAGAATTGGGTAGAGTTCCCTTTGTCTTCACCTCATCAGTCTTCTT	PREDICTED: Salmo salar mitochondrial uncoupling protein 2 (LOC106603348), transcript variant X2, mRNA	154	154	1	2e-36	1	XM_014196911.1	77.0751	-3.67375	87.5
42	Caballero-Solares et al. 2017; Eslamloo et al. 2017	Normalizer	Eukaryotic translation initiation factor 3 subunit D	eif3d		CTCCTCCTCCTCGTCCTCTT	GACCCCAACAAGCAAGTGAT	105	GE777139		CTCCTCCTCCTCGTCCTCTTCATCATCATCATCTTCCTCATCTTCATCTGAGCTGAAGGTCCCGTCAGGCAAGCTATACACGCGGATCACTTGCTTGTTGGGGTC	PREDICTED: Salmo salar eukaryotic translation initiation factor 3 subunit D-like (LOC106601562), transcript variant X2, mRNA	195	195	1	9e-49	1	XM_014193872.1	79.0855	-3.54555	91.5
43	Xue et al. 2015	Normalizer	60S ribosomal protein 32	rpl32		AGGCGGTTTAAGGGTCAGAT	TCGAGCTCCTTGATGTTGTG	119	BT043656		AGGCGGTTTAAGGGTCAGATGCTGATGCCAAACATTGGTTATGGTAGCAACAAGAAGACCAAGCACATGCTGCCCTCTGGCTTCAGGAAGTTCCTGGTGCACAACATCAAGGAGCTCGA	Salmo salar clone HM5_1128 ribosomal protein L32 (rpl32) mRNA, complete cds	220	220	1	1e-56	1	BT043656.1	80.4918	-3.5489	95.5
	Publications:
	Caballero-Solares A, Xue X, Parrish CC, Foroutani MB, Taylor RG, Rise ML. Changes in the liver transcriptome of farmed Atlantic salmon (Salmo salar) fed experimental diets based on terrestrial alternatives to fish meal and fish oil. BMC Genomics. 2018;19:796.
	Soto-Dávila M, Valderrama K, Inkpen SM, Hall JR, Rise ML, Santander J. Effects of Vitamin D2 (Ergocalciferol) and D3 (Cholecalciferol) on Atlantic Salmon (Salmo salar) Primary Macrophage Immune Response to Aeromonas salmonicida subsp. salmonicida Infection. Front Immunol. 2020;10:3011.
	Caballero-Solares A, Hall JR, Xue X, Eslamloo K, Taylor RG, Parrish CC, et al. The dietary replacement of marine ingredients by terrestrial animal and plant alternatives modulates the antiviral immune response of Atlantic salmon (Salmo salar). Fish Shellfish Immunol. 2017;64:24–38.
	Eslamloo K, Xue X, Hall JR, Smith NC, Caballero-Solares A, Parrish CC, et al. Transcriptome profiling of antiviral immune and dietary fatty acid dependent responses of Atlantic salmon macrophage-like cells. BMC Genomics. 2017;18:706.
	Xue X, Hixson SM, Hori TS, Booman M, Parrish CC, Anderson DM, et al. Atlantic salmon (Salmo salar) liver transcriptome response to diets containing Camelina sativa products. Comp Biochem Physiol Part D Genomics Proteomics. 2015;14:1–15.
	***The listed unpulished primers were used from the Genomic Applications Partnership Program (GAPP #6604) database, given that the identical probe sequence was targeted.
